# Supplementary material for: CircMiMi: a stand-alone software for constructing circular RNA-microRNA-mRNA interactions across species
Source: BMC Bioinformatics. 2022 May 6;23:164. doi: 10.1186/s12859-022-04692-0 (PMC9074202; doi:10.1186/s12859-022-04692-0)
Supplement: Supplementary file 1 — Additional file 1: Table S1. Alignment ambiguity and RCS checking for the NeuroCirc circRNAs. The file contains the results of alignment ambiguity and RCS checking for each NeuroCirc circRNA event. [file 12859_2022_4692_MOESM1_ESM.xlsx]

## Sheet: Table S1
circ_id_hg38	chr	start_hg19	end_hg19	strand	Host_gene_symbol	ensembl_id	CircBase (yes: 1; no: 0)	Circpedia2 (yes: 1; no: 0)	RNAdb (yes: 1; no: 0)	CircFunBase (yes: 1; no: 0)	CircAtlas2 (yes: 1; no: 0)	# of supporting circRNA databases	donor_site_at_the_annotated_boundary	acceptor_site_at_the_annotated_boundary	donor_acceptor_sites_at_the_same_transcript_isoform	#RCS across flanking sequences	#RCS within the flanking sequence (the donor side)	#RCS within the flanking sequence (the acceptor side)	#RCS_across-#RCS_within>=1 (yes: 1; no: 0)	#RCS_across-#RCS_within	with an alternative co-linear explanation	with multiple_hits	alignment ambiguity (with an alternative co-linear explanation or multiple hits)	60DE-circRNAs (yes: 1; no: 0)
chr1_1655369_1719455_-	chr1	1586823	1650894	-	CDK11A	ENSG00000008128	1	0	0	1	1	3	1	1	0	14	24	22	0	-32	1	0	1	0
chr1_8614561_8656441_-	chr1	8674620	8716500	-	RERE	ENSG00000142599	1	1	0	1	1	4	1	1	1	6	14	0	0	-8	0	1	1	0
chr1_32030298_32033334_+	chr1	32495899	32498935	+	KHDRBS1	ENSG00000121774	1	1	0	1	1	4	1	1	1	18	14	30	0	-26	0	0	0	0
chr1_32030298_32045390_+	chr1	32495899	32510991	+	KHDRBS1	ENSG00000121774	1	1	0	1	1	4	1	1	1	32	22	30	0	-20	0	0	0	0
chr1_35358925_35361789_+	chr1	35824526	35827390	+	ZMYM4	ENSG00000146463	1	1	0	1	1	4	1	1	1	6	0	8	0	-2	0	0	0	0
chr1_41070595_41075451_-	chr1	41536267	41541123	-	SCMH1	ENSG00000010803	1	1	0	1	1	4	1	1	1	0	8	2	0	-10	0	0	0	0
chr1_44411981_44412722_+	chr1	44877653	44878394	+	RNF220	ENSG00000187147	1	1	0	1	1	4	1	1	1	0	0	2	0	-2	0	0	0	0
chr1_44757556_44758140_+	chr1	45223228	45223812	+	KIF2C	ENSG00000142945	1	1	0	1	1	4	1	1	1	51	26	18	1	7	0	0	0	0
chr1_48355670_48359770_-	chr1	48821342	48825442	-	SPATA6	ENSG00000132122	1	1	0	1	1	4	1	1	1	0	0	0	0	0	0	0	0	0
chr1_48355670_48403882_-	chr1	48821342	48869554	-	SPATA6	ENSG00000132122	1	1	0	1	1	4	1	1	1	0	0	0	0	0	0	0	0	0
chr1_59900965_59916100_-	chr1	60366637	60381772	-	CYP2J2	ENSG00000134716	0	1	0	1	1	3	1	1	1	0	0	0	0	0	0	0	0	0
chr1_63478764_63508570_-	chr1	63944435	63974241	-	ITGB3BP	ENSG00000142856	1	1	0	1	1	4	1	1	1	7	12	0	0	-5	0	0	0	0
chr1_65364635_65366196_+	chr1	65830318	65831879	+	DNAJC6	ENSG00000116675	1	1	0	1	1	4	1	1	1	1	0	0	1	1	0	0	0	0
chr1_84865385_84866138_-	chr1	85331068	85331821	-	LPAR3	ENSG00000171517	1	1	0	1	1	4	1	1	1	7	2	2	1	3	0	0	0	0
chr1_90916640_90918154_-	chr1	91382197	91383711	-	ZNF644	ENSG00000122482	0	0	0	1	1	2	0	1	0	2	6	0	0	-4	0	0	0	0
chr1_100049909_100069685_+	chr1	100515465	100535241	+	MFSD14A	ENSG00000156875	1	1	0	1	1	4	1	1	1	12	0	6	1	6	0	0	0	0
chr1_112653598_112659779_+	chr1	113196220	113202401	+	CAPZA1	ENSG00000116489	1	1	0	1	1	4	1	1	1	14	24	8	0	-18	0	0	0	0
chr1_117402186_117405645_+	chr1	117944808	117948267	+	MAN1A2	ENSG00000198162	1	1	0	1	1	4	1	1	1	0	0	4	0	-4	0	0	0	0
chr1_117402186_117414831_+	chr1	117944808	117957453	+	MAN1A2	ENSG00000198162	1	1	0	1	1	4	1	1	1	1	0	4	0	-3	0	0	0	0
chr1_117402186_117420649_+	chr1	117944808	117963271	+	MAN1A2	ENSG00000198162	1	1	0	1	1	4	1	1	1	1	0	4	0	-3	0	0	0	0
chr1_151658235_151668635_+	chr1	151630711	151641111	+	SNX27	ENSG00000143376	1	1	0	1	1	4	1	1	1	2	0	20	0	-18	0	0	0	0
chr1_155670320_155679512_-	chr1	155640111	155649303	-	YY1AP1	ENSG00000163374	0	1	0	1	1	3	1	1	1	20	28	12	0	-20	1	0	1	0
chr1_169978085_170031975_-	chr1	169947226	170001116	-	KIFAP3	ENSG00000075945	0	0	0	1	1	2	1	0	0	1	0	2	0	-1	0	0	0	0
chr1_180397516_180413471_-	chr1	180366651	180382606	-	ACBD6	ENSG00000230124	1	1	0	1	1	4	1	1	1	2	0	6	0	-4	0	0	0	0
chr1_202448989_202496822_+	chr1	202418117	202465950	+	PPP1R12B	ENSG00000077157	0	1	0	1	1	3	1	1	1	0	0	0	0	0	0	0	0	0
chr1_203710877_203722689_+	chr1	203680005	203691817	+	ATP2B4	ENSG00000058668	1	1	0	1	0	3	1	1	1	7	18	4	0	-15	0	0	0	0
chr1_205616478_205623891_-	chr1	205585606	205593019	-	ELK4	ENSG00000158711	1	1	0	1	1	4	1	1	1	3	2	6	0	-5	0	0	0	0
chr1_208210280_208218002_-	chr1	208383625	208391347	-	PLXNA2	ENSG00000076356	1	1	0	1	1	4	1	1	1	0	0	0	0	0	0	0	0	0
chr1_213996469_214011715_+	chr1	214169812	214185058	+	PROX1	ENSG00000117707	0	1	0	1	1	3	1	1	1	0	0	0	0	0	0	0	0	0
chr1_225554906_225567414_-	chr1	225742608	225755116	-	ENAH	ENSG00000154380	1	1	0	1	1	4	1	1	1	13	6	0	1	7	0	0	0	0
chr1_231370562_231374099_-	chr1	231506308	231509845	-	EGLN1	ENSG00000135766	1	1	0	1	1	4	1	1	1	1	0	4	0	-3	0	0	0	0
chr1_231795242_231818517_+	chr1	231930988	231954263	+	DISC1	ENSG00000162946	1	1	0	1	1	4	1	1	1	2	0	4	0	-2	0	0	0	0
chr1_237369534_237456735_+	chr1	237532834	237620035	+	RYR2	ENSG00000198626	0	1	0	1	1	3	1	1	1	2	2	0	0	0	0	0	0	0
chr1_237387281_237423248_+	chr1	237550581	237586548	+	RYR2	ENSG00000198626	0	1	0	1	1	3	1	1	1	2	2	4	0	-4	0	0	0	0
chr1_247156406_247159813_-	chr1	247319708	247323115	-	ZNF124	ENSG00000196418	0	0	0	1	1	2	0	1	0	9	8	4	0	-3	1	0	1	0
chr10_179994_221356_+	chr10	225934	267296	+	ZMYND11	ENSG00000015171	1	1	0	1	1	4	1	1	1	1	2	0	0	-1	0	0	0	0
chr10_7243558_7285954_-	chr10	7285520	7327916	-	SFMBT2	ENSG00000198879	1	1	0	1	1	4	1	1	1	0	0	4	0	-4	0	0	0	0
chr10_11979057_12014184_-	chr10	12021056	12056183	-	UPF2	ENSG00000151461	1	1	0	1	1	4	1	1	1	13	8	18	0	-13	0	0	0	0
chr10_15821656_15843272_-	chr10	15863655	15885271	-	MINDY3	ENSG00000148481	1	1	0	1	1	4	1	1	1	2	2	4	0	-4	0	0	0	0
chr10_17603560_17604047_-	chr10	17645559	17646046	-	HACD1	ENSG00000165996	1	1	0	1	1	4	1	1	1	29	14	24	0	-9	0	0	0	0
chr10_26759062_26770345_-	chr10	27047991	27059274	-	ABI1	ENSG00000136754	0	1	0	1	1	3	1	1	1	2	0	0	1	2	0	0	0	0
chr10_45459120_45464327_-	chr10	45954568	45959775	-	MARCHF8	ENSG00000165406	1	1	0	1	1	4	1	1	1	1	2	0	0	-1	0	0	0	0
chr10_67966683_68014186_-	chr10	69726440	69773943	-	HERC4	ENSG00000148634	0	1	0	1	1	3	1	1	1	16	0	24	0	-8	0	0	0	0
chr10_68644698_68647005_+	chr10	70404455	70406762	+	TET1	ENSG00000138336	0	1	0	1	1	3	1	1	1	35	10	22	1	3	0	0	0	0
chr10_68737845_68742569_+	chr10	70497602	70502326	+	CCAR1	ENSG00000060339	1	1	0	1	1	4	1	1	1	11	18	4	0	-11	0	0	0	0
chr10_68959806_68960249_+	chr10	70719562	70720005	+	DDX21	ENSG00000165732	1	1	0	1	1	4	1	1	1	29	18	20	0	-9	0	0	0	0
chr10_74838683_74843478_+	chr10	76598441	76603236	+	KAT6B	ENSG00000156650	1	1	0	1	1	4	1	1	1	21	40	8	0	-27	0	0	0	0
chr10_74842600_74843478_+	chr10	76602358	76603236	+	KAT6B	ENSG00000156650	1	1	0	1	1	4	1	1	1	22	40	12	0	-30	0	0	0	0
chr10_84438512_84477664_+	chr10	86198268	86237420	+	CCSER2	ENSG00000107771	1	1	0	1	1	4	1	1	1	4	0	4	0	0	0	0	0	0
chr10_94030683_94032252_+	chr10	95790440	95792009	+	PLCE1	ENSG00000138193	1	1	0	1	1	4	1	0	0	2	0	2	0	0	0	0	0	0
chr10_94245946_94246621_+	chr10	96005703	96006378	+	PLCE1	ENSG00000138193	1	1	0	1	1	4	1	1	1	4	0	8	0	-4	0	0	0	0
chr10_103438015_103438808_+	chr10	105197772	105198565	+	PDCD11	ENSG00000148843	1	1	0	1	1	4	1	1	1	8	4	12	0	-8	0	0	0	0
chr10_115120185_115129535_+	chr10	116879949	116889297	+	ATRNL1	ENSG00000107518	1	1	0	1	1	4	1	1	1	1	0	0	1	1	0	0	0	0
chr10_115461941_115469329_+	chr10	117221451	117228839	+	ATRNL1	ENSG00000107518	0	1	0	1	1	3	1	1	1	0	0	0	0	0	0	0	0	0
chr10_120513911_120521095_+	chr10	122273423	122280607	+	PLPP4	ENSG00000203805	1	1	0	1	1	4	1	1	1	2	2	0	0	0	0	0	0	0
chr11_9203660_9207632_-	chr11	9225207	9229179	-	DENND5A	ENSG00000184014	1	1	0	1	1	4	1	1	1	16	16	14	0	-14	0	0	0	0
chr11_30535994_30580494_-	chr11	30557541	30602041	-	MPPED2	ENSG00000066382	1	1	0	1	1	4	1	1	1	0	0	0	0	0	0	0	0	0
chr11_32927157_32935435_+	chr11	32948703	32956981	+	QSER1	ENSG00000060749	1	1	0	1	1	4	1	1	1	0	0	12	0	-12	0	0	0	0
chr11_33286413_33287511_+	chr11	33307959	33309057	+	HIPK3	ENSG00000110422	1	1	0	1	1	4	1	1	1	8	4	16	0	-12	0	0	0	0
chr11_46076754_46092223_-	chr11	46098305	46113774	-	PHF21A	ENSG00000135365	1	1	0	1	1	4	1	1	1	1	4	0	0	-3	0	0	0	0
chr11_47752916_47754664_-	chr11	47774468	47776216	-	FNBP4	ENSG00000109920	1	1	0	1	1	4	1	1	1	44	34	32	0	-22	0	0	0	0
chr11_66756353_66762450_+	chr11	66523824	66529921	+	C11orf80	ENSG00000173715	0	0	0	1	1	2	1	1	0	23	22	22	0	-21	1	0	1	0
chr11_76463821_76472840_+	chr11	76174865	76183884	+	EMSY	ENSG00000158636	1	1	0	1	1	4	1	1	1	10	4	0	1	6	0	0	0	0
chr11_85996826_86003451_-	chr11	85707869	85714494	-	PICALM	ENSG00000073921	1	1	0	1	1	4	1	1	1	6	0	12	0	-6	0	0	0	0
chr11_85996826_86031611_-	chr11	85707869	85742653	-	PICALM	ENSG00000073921	1	1	0	1	1	4	1	1	1	4	0	22	0	-18	0	0	0	0
chr11_92352096_92355404_+	chr11	92085262	92088570	+	FAT3	ENSG00000165323	1	1	0	1	1	4	1	1	1	0	0	2	0	-2	0	0	0	1
chr11_108176246_108177090_-	chr11	108046973	108047817	-	NPAT	ENSG00000149308	1	1	0	1	1	4	1	1	1	8	4	6	0	-2	0	0	0	0
chr11_117279908_117280259_+	chr11	117150624	117150975	+	RNF214	ENSG00000167257	1	1	0	1	1	4	1	1	1	4	2	8	0	-6	0	0	0	0
chr11_120406118_120407823_+	chr11	120276827	120278532	+	ARHGEF12	ENSG00000196914	1	1	0	1	1	4	1	1	1	1	0	0	1	1	0	0	0	0
chr12_8920985_8921750_+	chr12	9073581	9074346	+	PHC1	ENSG00000111752	1	1	0	1	0	3	1	1	1	6	10	2	0	-6	0	1	1	0
chr12_20616230_20635056_-	chr12	20769164	20787990	-	PDE3A	ENSG00000172572	0	0	0	1	0	1	0	0	0	2	2	4	0	-4	0	0	0	0
chr12_27714780_27724186_+	chr12	27867713	27877119	+	MRPS35	ENSG00000061794	1	1	0	1	1	4	1	1	1	4	8	0	0	-4	0	0	0	0
chr12_31495810_31499671_-	chr12	31648744	31652605	-	DENND5B	ENSG00000170456	1	1	0	1	1	4	1	1	1	6	6	4	0	-4	0	0	0	0
chr12_40302789_40304134_+	chr12	40696591	40697936	+	LRRK2	ENSG00000188906	1	1	0	1	1	4	1	1	1	2	0	0	1	2	0	0	0	0
chr12_56666204_56670364_-	chr12	57059988	57064148	-	PTGES3	ENSG00000110958	1	1	0	1	1	4	1	1	1	30	16	14	0	0	0	0	0	0
chr12_81199341_81233471_+	chr12	81593120	81627250	+	ACSS3	ENSG00000111058	0	1	0	1	1	3	1	1	1	0	0	0	0	0	0	0	0	0
chr12_95208843_95211267_-	chr12	95602619	95605043	-	FGD6	ENSG00000180263	0	1	0	1	1	3	1	1	1	3	8	2	0	-7	0	0	0	0
chr12_108652272_108654410_-	chr12	109046048	109048186	-	CORO1C	ENSG00000110880	1	1	0	1	1	4	1	1	1	3	2	8	0	-7	0	0	0	0
chr12_116230533_116237705_-	chr12	116668338	116675510	-	MED13L	ENSG00000123066	1	0	0	1	1	3	1	1	0	2	0	4	0	-2	0	0	0	0
chr13_32517857_32527532_-	chr13	33091994	33101669	-	N4BP2L2	ENSG00000244754	1	1	0	1	1	4	1	1	1	6	8	0	0	-2	0	0	0	0
chr13_39719236_39727548_+	chr13	40293373	40301685	+	COG6	ENSG00000133103	1	1	0	1	1	4	1	1	1	3	6	2	0	-5	0	0	0	0
chr13_41811225_41819386_-	chr13	42385361	42393522	-	VWA8	ENSG00000102763	1	1	0	1	1	4	1	1	1	0	0	0	0	0	0	0	0	0
chr13_49138747_49145935_+	chr13	49712883	49720071	+	FNDC3A	ENSG00000102531	1	1	0	1	1	4	1	1	1	5	0	0	1	5	0	0	0	0
chr13_59833107_59839448_-	chr13	60407241	60413582	-	DIAPH3	ENSG00000139734	1	1	0	1	1	4	1	1	1	1	2	2	0	-3	0	0	0	0
chr13_60439688_60535233_+	chr13	61013822	61109367	+	TDRD3	ENSG00000083544	1	1	0	1	1	4	1	1	1	0	0	0	0	0	0	0	0	0
chr14_20343129_20343277_-	chr14	20811288	20811436	-	RPPH1	ENSG00000277209	1	0	0	1	0	2	0	0	0	17	8	18	0	-9	0	0	0	0
chr14_22909483_22911403_-	chr14	23378692	23380612	-	RBM23	ENSG00000100461	1	1	0	1	1	4	1	1	1	27	12	44	0	-29	0	0	0	0
chr14_30935163_30956242_-	chr14	31404369	31425448	-	STRN3	ENSG00000196792	1	1	0	1	1	4	1	1	1	3	0	12	0	-9	0	0	0	0
chr14_32090502_32094386_+	chr14	32559708	32563592	+	ARHGAP5	ENSG00000100852	1	1	0	1	1	4	1	1	1	2	2	2	0	-2	0	0	0	0
chr14_32090502_32117287_+	chr14	32559708	32586493	+	ARHGAP5	ENSG00000100852	1	1	0	1	1	4	1	1	1	2	2	2	0	-2	0	1	1	0
chr14_49825867_49831361_-	chr14	50292585	50298079	-	NEMF	ENSG00000165525	0	1	1	1	1	4	1	1	1	35	30	36	0	-31	0	0	0	0
chr14_50150008_50150230_-	chr14	50616726	50616948	-	SOS2	ENSG00000100485	1	1	0	1	1	4	1	1	1	14	20	8	0	-14	0	0	0	0
chr14_63998914_64022863_+	chr14	64465632	64489581	+	SYNE2	ENSG00000054654	0	1	0	1	1	3	1	1	1	2	2	0	0	0	0	0	0	0
chr14_96833467_96860735_+	chr14	97299804	97327072	+	VRK1	ENSG00000100749	1	1	0	1	1	4	1	1	1	0	0	0	0	0	0	0	0	0
chr14_99257471_99257836_-	chr14	99723808	99724173	-	BCL11B	ENSG00000127152	0	1	0	1	1	3	1	0	0	0	0	0	0	0	0	0	0	0
chr14_99257471_99257839_-	chr14	99723808	99724176	-	BCL11B	ENSG00000127152	1	1	0	1	1	4	1	1	1	0	0	0	0	0	0	0	0	0
chr15_25405461_25411971_-	chr15	25650608	25657118	-	UBE3A	ENSG00000114062	1	1	0	1	1	4	1	1	1	0	0	0	0	0	0	0	0	0
chr15_29761139_29773357_-	chr15	30053342	30065560	-	TJP1	ENSG00000104067	1	1	0	1	1	4	1	1	1	2	4	0	0	-2	0	0	0	0
chr15_36644278_36657905_+	chr15	36936479	36950106	+	CDIN1	ENSG00000186073	1	1	0	1	1	4	1	1	1	2	0	0	1	2	0	0	0	0
chr15_49235851_49292537_+	chr15	49528048	49584734	+	GALK2	ENSG00000156958	1	1	0	1	1	4	1	1	1	0	2	0	0	-2	0	0	0	0
chr15_54012648_54015886_+	chr15	54304845	54308083	+	UNC13C	ENSG00000137766	0	1	0	1	1	3	1	1	1	0	0	0	0	0	0	0	0	0
chr15_57451500_57461892_+	chr15	57743698	57754090	+	CGNL1	ENSG00000128849	1	1	0	1	1	4	1	1	1	2	0	2	0	0	0	0	0	0
chr15_75868951_75873568_+	chr15	76161292	76165909	+	UBE2Q2	ENSG00000140367	1	1	0	1	1	4	1	1	1	2	6	0	0	-4	0	0	0	0
chr15_80978931_80982182_-	chr15	81271272	81274523	-	MESD	ENSG00000117899	1	1	0	1	1	4	1	1	1	5	6	0	0	-1	0	0	0	0
chr15_83559253_83588771_+	chr15	84228005	84257523	+	SH3GL3	ENSG00000140600	0	1	0	1	1	3	1	1	1	0	0	2	0	-2	0	0	0	0
chr16_3850297_3851009_-	chr16	3900298	3901010	-	CREBBP	ENSG00000005339	1	1	0	1	1	4	1	1	1	8	2	10	0	-4	0	0	0	0
chr16_10969161_10982991_+	chr16	11063018	11076848	+	CLEC16A	ENSG00000038532	1	1	0	1	1	4	1	1	1	2	10	0	0	-8	0	0	0	0
chr16_11846501_11847806_-	chr16	11940358	11941663	-	RSL1D1	ENSG00000171490	1	1	0	1	1	4	1	1	1	22	23	14	0	-15	0	0	0	0
chr16_53873786_53888951_+	chr16	53907698	53922863	+	FTO	ENSG00000140718	1	1	0	1	1	4	1	1	1	0	0	2	0	-2	0	0	0	0
chr16_68121987_68123121_+	chr16	68155890	68157024	+	NFATC3	ENSG00000072736	1	1	0	1	1	4	1	1	1	10	14	0	0	-4	0	0	0	0
chr16_68121987_68126610_+	chr16	68155890	68160513	+	NFATC3	ENSG00000072736	1	1	0	1	1	4	1	1	1	20	4	0	1	16	0	0	0	0
chr17_12095575_12113360_+	chr17	11998892	12016677	+	MAP2K4	ENSG00000065559	1	1	0	1	1	4	1	1	1	2	0	4	0	-2	0	0	0	0
chr17_31155983_31169997_+	chr17	29483001	29497015	+	NF1	ENSG00000196712	1	1	1	1	1	5	1	1	1	8	0	4	1	4	0	0	0	0
chr17_40126183_40126406_+	chr17	38282436	38282659	+	MSL1	ENSG00000188895	1	1	0	1	1	4	1	1	1	23	4	32	0	-13	0	0	0	0
chr17_47402132_47414919_+	chr17	45479498	45492285	+	EFCAB13	ENSG00000178852	1	1	0	1	1	4	1	1	1	0	0	4	0	-4	0	0	0	0
chr17_51041501_51056482_-	chr17	49118862	49133843	-	SPAG9	ENSG00000008294	1	1	0	1	1	4	1	1	1	6	0	22	0	-16	0	0	0	0
chr17_51263274_51268904_+	chr17	49340635	49346265	+	UTP18	ENSG00000011260	1	1	0	1	1	4	1	1	1	3	4	2	0	-3	0	0	0	0
chr17_54938924_54947312_+	chr17	53016285	53024673	+	TOM1L1	ENSG00000141198	1	1	0	1	1	4	1	1	1	2	0	18	0	-16	0	0	0	0
chr17_56848696_56856625_+	chr17	54926057	54933986	+	DGKE	ENSG00000153933	1	1	0	1	1	4	1	1	1	3	2	2	0	-1	0	0	0	0
chr17_59353215_59353526_+	chr17	57430576	57430887	+	YPEL2	ENSG00000175155	1	1	0	1	1	4	1	1	1	16	0	8	1	8	0	0	0	0
chr17_59731421_59738947_+	chr17	57808782	57816308	+	VMP1	ENSG00000062716	1	1	0	1	1	4	1	1	1	15	8	26	0	-19	0	0	0	0
chr17_61984171_61985090_-	chr17	60061532	60062451	-	MED13	ENSG00000108510	1	1	0	1	1	4	1	1	1	30	26	42	0	-38	0	0	0	0
chr17_62033787_62035608_-	chr17	60111148	60112969	-	MED13	ENSG00000108510	1	1	0	1	1	4	1	1	1	9	8	10	0	-9	0	0	0	0
chr17_64212574_64214242_-	chr17	62289934	62291602	-	TEX2	ENSG00000136478	1	1	0	1	1	4	1	1	1	6	4	4	0	-2	0	0	0	0
chr17_66027501_66030023_-	chr17	64023619	64026141	-	CEP112	ENSG00000154240	0	1	0	1	1	3	1	1	1	2	0	0	1	2	0	0	0	0
chr18_2890561_2892486_+	chr18	2890559	2892484	+	EMILIN2	ENSG00000132205	1	1	0	1	1	4	1	1	1	6	6	10	0	-10	0	0	0	0
chr18_8718424_8720496_+	chr18	8718422	8720494	+	MTCL1	ENSG00000168502	1	1	0	1	1	4	1	1	1	2	4	0	0	-2	0	0	0	0
chr18_9583117_9595102_-	chr18	9583115	9595100	-	PPP4R1	ENSG00000154845	1	1	0	1	1	4	1	1	1	1	0	2	0	-1	0	0	0	1
chr18_31638644_31666372_-	chr18	29218607	29246335	-	B4GALT6	ENSG00000118276	0	1	0	1	1	3	1	1	1	2	8	0	0	-6	0	0	0	0
chr18_36142281_36160015_+	chr18	33722244	33739978	+	ELP2	ENSG00000134759	1	1	0	1	1	4	1	1	1	3	10	0	0	-7	0	0	0	0
chr18_44701175_44701832_+	chr18	42281140	42281797	+	SETBP1	ENSG00000152217	1	1	0	1	1	4	1	1	1	1	2	0	0	-1	0	0	0	0
chr18_62348168_62349937_+	chr18	60015401	60017170	+	TNFRSF11A	ENSG00000141655	1	1	0	1	1	4	1	1	1	8	0	0	1	8	0	0	0	0
chr19_5039836_5041251_+	chr19	5039847	5041262	+	KDM4B	ENSG00000127663	1	1	0	1	1	4	1	1	1	2	10	2	0	-10	0	0	0	0
chr19_8455405_8463686_+	chr19	8520289	8528570	+	HNRNPM	ENSG00000099783	1	1	0	1	1	4	1	1	1	23	14	12	0	-3	0	0	0	0
chr19_23358430_23362725_-	chr19	23541232	23545527	-	ZNF91	ENSG00000167232	0	0	0	1	1	2	1	1	0	2	0	6	0	-4	1	0	1	0
chr19_23831597_23833521_+	chr19	24014399	24016323	+	RP11-255H23.2		0	0	0	1	1	2	0	1	0	4	4	0	0	0	1	0	1	0
chr19_34430576_34434968_+	chr19	34921481	34925873	+	UBA2	ENSG00000126261	1	1	0	1	1	4	1	1	1	51	70	18	0	-37	0	0	0	0
chr19_34430576_34438766_+	chr19	34921481	34929671	+	UBA2	ENSG00000126261	1	1	0	1	1	4	1	1	1	29	22	18	0	-11	0	0	0	0
chr19_47264603_47264946_+	chr19	47767860	47768203	+	CCDC9	ENSG00000105321	1	1	0	1	1	4	1	1	1	17	20	16	0	-19	0	0	0	0
chr19_51860904_51877377_-	chr19	52364157	52380630	-	ZNF577	ENSG00000161551	0	1	0	1	1	3	1	1	1	2	0	8	0	-6	0	0	0	0
chr19_51877282_51880877_-	chr19	52380535	52384130	-	ZNF577	ENSG00000161551	0	1	0	1	1	3	1	1	1	2	0	2	0	0	0	0	0	0
chr2_8888018_8958642_-	chr2	9028148	9098771	-	MBOAT2	ENSG00000143797	1	1	1	1	1	5	1	1	1	1	0	0	1	1	0	0	0	0
chr2_37316237_37317179_-	chr2	37543380	37544322	-	PRKD3	ENSG00000115825	1	1	0	1	1	4	1	1	1	1	0	0	1	1	0	0	0	0
chr2_40428473_40430301_-	chr2	40655613	40657441	-	SLC8A1	ENSG00000183023	1	1	0	1	1	4	1	1	1	0	0	0	0	0	0	0	0	0
chr2_40428473_40430304_-	chr2	40655613	40657444	-	SLC8A1	ENSG00000183023	1	1	0	1	1	4	1	1	1	0	0	0	0	0	0	0	0	0
chr2_54982515_54987698_-	chr2	55209651	55214834	-	RTN4	ENSG00000115310	1	1	0	1	1	4	1	1	1	6	4	2	0	0	0	0	0	0
chr2_61522611_61526521_-	chr2	61749746	61753656	-	XPO1	ENSG00000082898	1	1	0	1	1	4	1	1	1	28	36	20	0	-28	0	0	0	0
chr2_61522611_61533903_-	chr2	61749746	61761038	-	XPO1	ENSG00000082898	1	1	0	1	1	4	1	1	1	9	36	6	0	-33	0	0	0	0
chr2_63856306_63857936_+	chr2	64083440	64085070	+	UGP2	ENSG00000169764	1	1	0	1	1	4	1	1	1	0	0	0	0	0	0	0	0	0
chr2_68490190_68545312_+	chr2	68717322	68772444	+	APLF	ENSG00000169621	1	1	0	1	1	4	1	1	1	2	0	2	0	0	0	0	0	0
chr2_72465160_72480750_-	chr2	72692289	72707879	-	EXOC6B	ENSG00000144036	0	1	0	1	1	3	1	1	1	1	0	4	0	-3	0	0	0	0
chr2_72718103_72733118_-	chr2	72945232	72960247	-	EXOC6B	ENSG00000144036	1	1	0	1	1	4	1	1	1	0	0	0	0	0	0	0	0	0
chr2_72731007_72733118_-	chr2	72958136	72960247	-	EXOC6B	ENSG00000144036	1	1	0	1	1	4	1	1	1	2	0	0	1	2	0	0	0	0
chr2_99169550_99171429_-	chr2	99786013	99787892	-	MITD1	ENSG00000158411	1	1	0	1	1	4	1	1	1	11	6	20	0	-15	0	0	0	0
chr2_120127688_120146289_+	chr2	120885264	120903865	+	EPB41L5	ENSG00000115109	1	1	0	1	1	4	1	1	1	4	4	2	0	-2	0	0	0	0
chr2_120127688_120175004_+	chr2	120885264	120932580	+	EPB41L5	ENSG00000115109	1	0	0	1	1	3	0	1	0	1	0	2	0	-1	0	0	0	0
chr2_134253095_134270550_+	chr2	135010666	135028121	+	MGAT5	ENSG00000152127	1	0	0	1	1	3	1	1	0	0	0	0	0	0	0	0	0	0
chr2_135675332_135680324_+	chr2	136432902	136437894	+	R3HDM1	ENSG00000048991	1	1	0	1	1	4	1	1	1	7	8	2	0	-3	0	0	0	0
chr2_159337567_159395834_-	chr2	160194078	160252345	-	BAZ2B	ENSG00000123636	1	1	0	1	1	4	1	1	1	4	2	4	0	-2	0	0	0	0
chr2_168012634_168129758_-	chr2	168869144	168986268	-	STK39	ENSG00000198648	1	1	0	1	1	4	1	1	1	3	10	0	0	-7	0	0	0	0
chr2_168063500_168129758_-	chr2	168920010	168986268	-	STK39	ENSG00000198648	1	1	0	1	1	4	1	1	1	2	0	0	1	2	0	0	0	0
chr2_168063500_168140758_-	chr2	168920010	168997268	-	STK39	ENSG00000198648	1	1	0	1	1	4	1	1	1	1	0	0	1	1	0	0	0	0
chr2_168129541_168167407_-	chr2	168986051	169023917	-	STK39	ENSG00000198648	1	1	0	1	1	4	1	1	1	0	2	0	0	-2	0	0	0	0
chr2_168161787_168182090_-	chr2	169018297	169038600	-	STK39	ENSG00000198648	1	1	0	1	1	4	1	1	1	0	0	0	0	0	0	0	0	0
chr2_169872236_169878574_+	chr2	170728746	170735084	+	UBR3	ENSG00000144357	1	1	0	1	1	4	1	1	1	21	14	20	0	-13	0	0	0	0
chr2_172568741_172596023_+	chr2	173433469	173460751	+	PDK1	ENSG00000152256	1	1	0	1	1	4	1	1	1	3	0	16	0	-13	0	0	0	0
chr2_172570726_172596023_+	chr2	173435454	173460751	+	PDPK1	ENSG00000140992	1	1	0	1	1	4	1	1	1	3	0	4	0	-1	0	0	0	0
chr2_173954873_173956232_-	chr2	174819601	174820960	-	SP3	ENSG00000172845	1	1	0	1	1	4	1	1	1	0	0	0	0	0	0	0	0	0
chr2_190659158_190673152_+	chr2	191523884	191537878	+	NAB1	ENSG00000138386	1	1	0	1	1	4	1	1	1	0	0	0	0	0	0	0	0	0
chr2_201145378_201149835_+	chr2	202010101	202014558	+	CFLAR	ENSG00000003402	1	1	0	1	1	4	1	1	1	11	12	6	0	-7	0	0	0	0
chr2_203402576_203427269_+	chr2	204267299	204291992	+	ABI2	ENSG00000138443	1	1	0	1	1	4	1	1	1	5	2	0	1	3	0	0	0	0
chr2_207976651_207977586_-	chr2	208841375	208842310	-	PLEKHM3	ENSG00000178385	1	1	1	1	1	5	1	1	1	14	10	18	0	-14	0	0	0	0
chr2_228016406_228020156_-	chr2	228881122	228884872	-	SPHKAP	ENSG00000153820	0	1	0	1	1	3	1	1	1	4	4	0	0	0	0	0	0	0
chr20_21339044_21344208_+	chr20	21319682	21324846	+	XRN2	ENSG00000088930	1	1	0	1	1	4	1	1	1	5	6	0	0	-1	0	0	0	0
chr20_25467389_25470095_-	chr20	25448025	25450731	-	NINL	ENSG00000101004	1	1	0	1	1	4	1	1	1	6	2	8	0	-4	0	0	0	0
chr20_32366384_32369123_+	chr20	30954187	30956926	+	ASXL1	ENSG00000171456	1	1	0	1	1	4	1	1	1	23	34	6	0	-17	0	0	0	0
chr20_32788854_32792770_+	chr20	31376660	31380576	+	DNMT3B	ENSG00000088305	1	1	0	1	1	4	1	1	1	1	4	0	0	-3	0	0	0	0
chr20_35842573_35847434_+	chr20	34430495	34435356	+	PHF20	ENSG00000025293	1	1	0	1	1	4	1	1	1	30	14	16	0	0	0	0	0	0
chr20_41533050_41551360_-	chr20	40161689	40179999	-	CHD6	ENSG00000124177	1	1	0	1	1	4	1	1	1	0	0	0	0	0	0	0	0	0
chr20_63775678_63790790_-	chr20	62407031	62422143	-	ZBTB46	ENSG00000130584	1	1	0	1	1	4	1	1	1	16	10	18	0	-12	0	0	0	0
chr21_15014344_15043574_-	chr21	16386665	16415895	-	NRIP1	ENSG00000180530	1	1	0	1	1	4	1	1	1	2	0	2	0	0	0	0	0	0
chr21_15762891_15766141_+	chr21	17135210	17138460	+	USP25	ENSG00000155313	1	1	0	1	1	4	1	1	1	0	0	0	0	0	0	0	0	0
chr21_31164962_31195305_-	chr21	32537279	32567621	-	TIAM1	ENSG00000156299	1	1	0	1	1	4	1	1	1	5	4	8	0	-7	0	0	0	0
chr21_39206108_39212707_-	chr21	40578034	40584633	-	BRWD1	ENSG00000185658	0	1	0	1	1	3	1	1	1	4	10	2	0	-8	0	0	0	0
chr21_45128402_45134832_+	chr21	46548317	46554747	+	ADARB1	ENSG00000197381	1	1	0	1	1	4	1	1	1	0	0	0	0	0	0	0	0	0
chr22_17500631_17505016_+	chr22	17979663	17984048	+	CECR2	ENSG00000099954	1	1	0	1	1	4	1	1	1	21	6	42	0	-27	0	0	0	0
chr22_27894555_27914347_-	chr22	28290543	28310335	-	PITPNB	ENSG00000180957	1	1	0	1	1	4	1	1	1	1	2	2	0	-3	0	0	0	0
chr22_38521608_38568289_-	chr22	38917613	38964294	-	DMC1	ENSG00000100206	1	1	0	1	1	4	1	1	1	41	44	28	0	-31	0	0	0	0
chr22_38537592_38568289_-	chr22	38933597	38964294	-	HID1	ENSG00000167861	1	1	0	1	1	4	1	1	1	39	72	28	0	-61	0	0	0	0
chr22_43039780_43046573_-	chr22	43435786	43442579	-	TTLL1	ENSG00000100271	0	0	0	1	1	2	0	1	0	54	42	50	0	-38	0	0	0	0
chr22_45689712_45718493_+	chr22	46085592	46114373	+	ATXN10	ENSG00000130638	1	1	0	1	1	4	1	1	1	2	2	0	0	0	0	0	0	0
chr22_45793545_45807022_+	chr22	46189425	46202902	+	ATXN10	ENSG00000130638	0	0	0	1	1	2	1	0	0	0	0	0	0	0	0	0	0	0
chr22_50372020_50394135_+	chr22	50810449	50832564	+	PPP6R2	ENSG00000100239	1	1	0	1	1	4	1	1	1	28	30	18	0	-20	0	0	0	0
chr3_3777725_3789074_-	chr3	3819409	3830758	-	LOC100130207	ENSG00000144455	1	1	0	1	1	4	1	1	1	0	0	0	0	0	0	0	0	0
chr3_15411245_15415942_-	chr3	15452752	15457449	-	METTL6	ENSG00000206562	0	1	0	1	1	3	1	1	1	12	2	6	1	4	0	0	0	0
chr3_17009674_17014911_+	chr3	17051166	17056403	+	PLCL2	ENSG00000154822	1	1	0	1	1	4	1	1	1	0	0	0	0	0	0	0	0	0
chr3_31576396_31600459_+	chr3	31617888	31641951	+	STT3B	ENSG00000163527	1	1	0	1	1	4	1	1	1	0	1	0	0	-1	0	0	0	0
chr3_37249698_37273601_+	chr3	37291189	37315092	+	GOLGA4	ENSG00000144674	1	0	0	1	1	3	1	0	0	5	4	5	0	-4	0	0	0	0
chr3_47425485_47428670_-	chr3	47466975	47470160	-	SCAP	ENSG00000114650	1	1	0	1	1	4	1	1	1	7	0	10	0	-3	0	0	0	0
chr3_51541589_51590559_+	chr3	51575605	51624575	+	RAD54L2	ENSG00000164080	1	1	0	1	1	4	1	0	0	23	40	10	0	-27	0	0	0	0
chr3_52412811_52414587_+	chr3	52446827	52448603	+	PHF7	ENSG00000010318	1	1	0	1	1	4	1	1	1	0	14	0	0	-14	0	0	0	0
chr3_53497152_53501720_+	chr3	53531179	53535747	+	CACNA1D	ENSG00000157388	1	1	0	1	1	4	1	1	1	1	0	0	1	1	0	0	0	0
chr3_56592970_56594028_+	chr3	56626998	56628056	+	CCDC66	ENSG00000180376	1	1	0	1	1	4	1	1	1	7	6	0	1	1	0	0	0	0
chr3_63912588_63913225_+	chr3	63898264	63898901	+	ATXN7	ENSG00000163635	1	1	0	1	1	4	1	1	1	1	0	2	0	-1	0	0	0	0
chr3_71041328_71053773_-	chr3	71090479	71102924	-	FOXP1	ENSG00000114861	1	1	0	1	1	4	1	1	1	0	2	0	0	-2	0	0	0	0
chr3_107710452_107716849_+	chr3	107429299	107435696	+	BBX	ENSG00000114439	1	1	0	1	1	4	1	1	1	0	0	2	0	-2	0	0	0	0
chr3_134175609_134195182_-	chr3	133894453	133914026	-	RYK	ENSG00000163785	1	1	0	1	1	4	1	1	1	0	0	0	0	0	0	0	0	0
chr3_138570318_138572932_-	chr3	138289160	138291774	-	CEP70	ENSG00000114107	1	1	0	1	1	4	1	1	1	0	0	0	0	0	0	0	0	0
chr3_142736379_142748460_+	chr3	142455221	142467302	+	TRPC1	ENSG00000144935	1	1	0	1	1	4	1	1	1	4	4	4	0	-4	0	0	0	0
chr3_143985543_143989837_+	chr3	143704385	143708679	+	DIPK2A	ENSG00000181744	1	0	0	1	1	3	0	1	0	0	0	0	0	0	0	0	0	0
chr3_146102755_146124229_-	chr3	145820542	145842016	-	PLOD2	ENSG00000152952	1	1	0	1	1	4	1	1	1	0	0	0	0	0	0	0	0	0
chr3_146121112_146124229_-	chr3	145838899	145842016	-	PLOD2	ENSG00000152952	0	1	0	1	1	3	1	1	1	1	6	0	0	-5	0	0	0	0
chr3_158122103_158123991_+	chr3	157839892	157841780	+	RSRC1	ENSG00000174891	1	1	0	1	1	4	1	1	1	0	0	0	0	0	0	0	0	0
chr3_170136419_170149244_-	chr3	169854207	169867032	-	PHC3	ENSG00000173889	1	1	0	1	1	4	1	1	1	28	10	28	0	-10	0	0	0	0
chr3_170145423_170149244_-	chr3	169863211	169867032	-	PHC3	ENSG00000173889	1	1	0	1	1	4	1	1	1	9	4	28	0	-23	0	0	0	0
chr3_171188702_171194635_-	chr3	170906491	170912424	-	TNIK	ENSG00000154310	1	1	0	1	1	4	1	1	1	3	2	2	0	-1	0	0	0	0
chr3_172247533_172251541_+	chr3	171965323	171969331	+	FNDC3B	ENSG00000075420	1	1	0	1	1	4	1	1	1	0	0	0	0	0	0	0	0	0
chr3_172251260_172310881_+	chr3	171969050	172028671	+	FNDC3B	ENSG00000075420	1	1	0	1	1	4	1	1	1	5	6	0	0	-1	0	0	0	0
chr3_179764002_179765848_+	chr3	179481790	179483636	+	USP13	ENSG00000058056	1	1	0	1	1	4	1	1	1	6	0	24	0	-18	0	0	0	0
chr3_183650296_183672484_+	chr3	183368084	183390272	+	KLHL24	ENSG00000114796	1	1	0	1	1	4	1	1	1	18	12	18	0	-12	0	0	0	0
chr4_295438_296155_-	chr4	289227	289944	-	ZNF732	ENSG00000186777	0	1	0	1	1	3	1	1	1	4	8	0	0	-4	1	0	1	0
chr4_16585922_16898429_-	chr4	16587545	16900052	-	LDB2	ENSG00000169744	1	0	0	1	0	2	1	1	0	2	0	12	0	-10	0	0	0	0
chr4_48369849_48383784_+	chr4	48371866	48385801	+	SLAIN2	ENSG00000109171	0	1	0	1	1	3	1	1	1	3	2	6	0	-5	0	0	0	0
chr4_53414615_53428183_+	chr4	54280782	54294350	+	FIP1L1	ENSG00000145216	1	1	0	1	1	4	1	1	1	0	4	0	0	-4	0	0	0	0
chr4_53425872_53444103_+	chr4	54292039	54310270	+	FIP1L1	ENSG00000145216	1	1	0	1	1	4	1	1	1	8	0	0	1	8	0	0	0	0
chr4_61934840_62044549_+	chr4	62800558	62910267	+	ADGRL3	ENSG00000150471	1	1	0	1	1	4	1	1	1	1	0	0	1	1	0	0	0	0
chr4_73085249_73092300_-	chr4	73950966	73958017	-	ANKRD17	ENSG00000132466	1	1	0	1	1	4	1	1	1	6	6	6	0	-6	0	0	0	0
chr4_73090667_73092300_-	chr4	73956384	73958017	-	ANKRD17	ENSG00000132466	1	1	0	1	1	4	1	1	1	4	4	6	0	-6	0	0	0	0
chr4_86693587_86701801_+	chr4	87614740	87622954	+	PTPN13	ENSG00000163629	1	1	0	1	1	4	1	1	1	0	2	0	0	-2	0	0	0	0
chr4_86772778_86775652_+	chr4	87693931	87696805	+	PTPN13	ENSG00000163629	1	1	0	1	1	4	1	1	1	7	6	2	0	-1	0	0	0	0
chr4_87046166_87047594_+	chr4	87967318	87968746	+	AFF1	ENSG00000172493	1	1	0	1	1	4	1	1	1	0	0	6	0	-6	0	0	0	0
chr4_90308244_90313047_+	chr4	91229395	91234198	+	CCSER1	ENSG00000184305	0	1	0	1	1	3	1	1	1	2	4	0	0	-2	0	0	0	0
chr4_94573351_94586444_+	chr4	95494502	95507595	+	PDLIM5	ENSG00000163110	1	1	0	1	1	4	1	1	1	3	2	0	1	1	0	0	0	0
chr4_102580535_102582957_+	chr4	103501692	103504114	+	NFKB1	ENSG00000109320	0	1	0	1	1	3	1	1	1	0	2	0	0	-2	0	0	0	0
chr4_112562371_112585725_-	chr4	113483527	113506881	-	ZGRF1	ENSG00000138658	1	1	0	1	1	4	1	1	1	5	0	8	0	-3	0	0	0	0
chr4_127982939_128021238_+	chr4	128904094	128942393	+	ABHD18	ENSG00000164074	0	1	0	1	1	3	1	1	1	15	28	2	0	-15	0	0	0	0
chr4_128936655_129003876_-	chr4	129857810	129925031	-	SCLT1	ENSG00000151466	0	1	0	1	1	3	1	1	1	2	2	0	0	0	0	0	0	0
chr4_143543509_143543972_+	chr4	144464662	144465125	+	SMARCA5	ENSG00000153147	1	1	0	1	1	4	1	1	1	0	0	6	0	-6	0	0	0	0
chr4_147857553_147881932_+	chr4	148778704	148803083	+	ARHGAP10	ENSG00000071205	1	1	0	1	1	4	1	1	1	3	12	0	0	-9	0	0	0	0
chr4_147946617_147966839_+	chr4	148867768	148887990	+	ARHGAP10	ENSG00000071205	1	1	0	1	1	4	1	1	1	1	2	0	0	-1	0	0	0	0
chr4_155696756_155722192_+	chr4	156617908	156643344	+	GUCY1A1	ENSG00000164116	0	1	0	1	1	3	1	1	1	0	0	0	0	0	0	0	0	0
chr4_159238809_159241368_+	chr4	160159961	160162520	+	RAPGEF2	ENSG00000109756	1	1	0	1	1	4	1	1	1	0	0	0	0	0	0	0	0	0
chr4_166039339_166078030_+	chr4	166960491	166999182	+	TLL1	ENSG00000038295	0	1	0	1	1	3	1	1	1	1	0	0	1	1	0	0	0	0
chr4_177353308_177353728_+	chr4	178274462	178274882	+	NEIL3	ENSG00000109674	1	1	0	1	1	4	1	1	1	7	0	8	0	-1	0	0	0	0
chr4_186663299_186709845_-	chr4	187584453	187630999	-	FAT1	ENSG00000083857	1	1	0	1	1	4	1	1	1	6	0	0	1	6	0	0	0	0
chr4_186706563_186709845_-	chr4	187627717	187630999	-	FAT1	ENSG00000083857	1	1	0	1	1	4	1	1	1	0	0	0	0	0	0	0	0	0
chr5_14741827_14758598_-	chr5	14741936	14758707	-	ANKH	ENSG00000154122	1	1	0	1	1	4	1	1	1	1	0	2	0	-1	0	0	0	0
chr5_31421272_31424471_-	chr5	31421379	31424578	-	DROSHA	ENSG00000113360	1	1	0	1	1	4	1	1	1	0	0	0	0	0	0	0	0	0
chr5_38523419_38530666_-	chr5	38523521	38530768	-	LIFR	ENSG00000113594	1	1	0	1	1	4	1	1	1	1	0	0	1	1	0	0	0	0
chr5_41794003_41807438_-	chr5	41794105	41807540	-	OXCT1	ENSG00000083720	1	1	0	1	1	4	1	1	1	0	0	0	0	0	0	0	0	0
chr5_43122039_43139309_+	chr5	43122141	43139411	+	ZNF131	ENSG00000172262	1	1	0	1	1	4	1	1	1	44	44	40	0	-40	0	0	0	0
chr5_65451475_65473952_-	chr5	64747302	64769779	-	ADAMTS6	ENSG00000049192	1	1	0	1	1	4	1	1	1	2	6	2	0	-6	0	0	0	0
chr5_66053406_66054951_+	chr5	65349234	65350779	+	ERBIN	ENSG00000112851	1	1	0	1	1	4	1	1	1	0	0	2	0	-2	0	0	0	0
chr5_69174877_69175537_+	chr5	68470704	68471364	+	CCNB1	ENSG00000134057	1	1	0	1	1	4	1	1	1	13	26	10	0	-23	0	0	0	0
chr5_74834426_74841679_-	chr5	74130251	74137504	-	FAM169A	ENSG00000198780	1	1	0	1	1	4	1	1	1	1	0	0	1	1	0	0	0	0
chr5_78509784_78510398_-	chr5	77805607	77806221	-	LHFPL2	ENSG00000145685	1	1	0	1	1	4	1	1	1	0	0	0	0	0	0	0	0	0
chr5_79439010_79457018_-	chr5	78734833	78752841	-	HOMER1	ENSG00000152413	1	1	0	1	1	4	1	1	1	11	0	4	1	7	0	0	0	0
chr5_83519349_83522309_+	chr5	82815168	82818128	+	VCAN	ENSG00000038427	1	1	0	1	1	4	1	1	1	1	0	2	0	-1	0	0	0	0
chr5_95755396_95763620_+	chr5	95091100	95099324	+	RHOBTB3	ENSG00000164292	1	1	0	1	1	4	1	1	1	1	0	0	1	1	0	0	0	0
chr5_109713520_109716264_+	chr5	109049221	109051965	+	MAN2A1	ENSG00000112893	1	1	0	1	1	4	1	1	1	0	0	0	0	0	0	0	0	1
chr5_115130592_115137616_-	chr5	114466289	114473313	-	TRIM36	ENSG00000152503	0	1	0	1	1	3	1	1	1	10	0	0	1	10	0	0	0	0
chr5_123545417_123557564_+	chr5	122881111	122893258	+	CSNK1G3	ENSG00000151292	1	1	0	1	1	4	1	1	1	0	0	0	0	0	0	0	0	0
chr5_124701014_124701269_-	chr5	124036707	124036962	-	ZNF608	ENSG00000168916	1	1	0	1	1	4	1	1	1	1	0	0	1	1	0	0	0	0
chr5_129526284_129528677_+	chr5	128861977	128864370	+	ADAMTS19	ENSG00000145808	1	1	0	1	1	4	1	1	1	0	0	0	0	0	0	0	0	0
chr5_138006990_138021197_-	chr5	137342679	137356886	-	FAM13B	ENSG00000031003	1	1	0	1	1	4	1	1	1	9	20	4	0	-15	0	0	0	0
chr5_139363759_139364743_+	chr5	138699448	138700432	+	PAIP2	ENSG00000120727	1	1	0	1	1	4	1	1	1	52	40	74	0	-62	0	0	0	0
chr5_139614697_139623461_+	chr5	138994282	139003046	+	UBE2D2	ENSG00000131508	1	1	0	1	1	4	1	1	1	23	10	42	0	-29	0	0	0	0
chr5_161330883_161336769_-	chr5	160757890	160763776	-	GABRB2	ENSG00000145864	0	1	0	1	1	3	1	1	1	0	0	0	0	0	0	0	0	0
chr5_168488602_168494650_+	chr5	167915607	167921655	+	RARS1	ENSG00000113643	1	1	0	1	1	4	1	1	1	16	20	10	0	-14	0	0	0	0
chr5_177191884_177212195_+	chr5	176618885	176639196	+	NSD1	ENSG00000165671	1	1	0	1	1	4	1	1	1	18	8	12	0	-2	0	0	0	0
chr6_4891713_4892379_+	chr6	4891947	4892613	+	CDYL	ENSG00000153046	1	1	0	1	1	4	1	1	1	3	4	0	0	-1	0	0	0	0
chr6_13632370_13644729_-	chr6	13632602	13644961	-	RANBP9	ENSG00000010017	1	1	0	1	1	4	1	1	1	4	2	0	1	2	0	0	0	0
chr6_16326394_16328470_-	chr6	16326625	16328701	-	ATXN1	ENSG00000124788	1	1	0	1	1	4	1	1	1	4	8	2	0	-6	0	0	0	0
chr6_16585780_16657901_-	chr6	16586011	16658132	-	ATXN1	ENSG00000124788	1	1	0	1	1	4	1	1	1	3	0	0	1	3	0	0	0	0
chr6_17507169_17513954_+	chr6	17507400	17514185	+	CAP2	ENSG00000112186	1	1	0	1	1	4	1	1	1	15	10	8	0	-3	0	0	0	0
chr6_18236452_18258405_-	chr6	18236683	18258636	-	DEK	ENSG00000124795	1	1	0	1	1	4	1	1	1	0	0	2	0	-2	0	0	0	0
chr6_24416397_24418578_+	chr6	24416625	24418806	+	MRS2	ENSG00000124532	1	1	0	1	1	4	1	1	1	6	0	8	0	-2	0	0	0	0
chr6_34091883_34133859_-	chr6	34059660	34101636	-	GRM4	ENSG00000124493	1	1	0	1	1	4	1	1	1	0	2	0	0	-2	0	0	0	0
chr6_34132978_34133859_-	chr6	34100755	34101636	-	GRM4	ENSG00000124493	1	1	0	1	1	4	1	1	1	0	0	0	0	0	0	0	0	0
chr6_42663258_42666245_+	chr6	42630996	42633983	+	UBR2	ENSG00000024048	1	1	0	1	1	4	1	1	1	26	36	8	0	-18	0	0	0	0
chr6_44932653_44954607_-	chr6	44900390	44922344	-	SUPT3H	ENSG00000196284	0	1	0	1	1	3	1	1	1	1	0	0	1	1	0	0	0	0
chr6_47283938_47286595_-	chr6	47251674	47254331	-	TNFRSF21	ENSG00000146072	1	1	0	1	1	4	1	1	1	3	2	2	0	-1	0	0	0	0
chr6_54149056_54169572_+	chr6	54013854	54034370	+	MLIP	ENSG00000146147	0	1	0	1	1	3	1	1	1	0	0	0	0	0	0	0	0	0
chr6_54149056_54202233_+	chr6	54013854	54067031	+	MLIP	ENSG00000146147	0	1	0	1	1	3	1	1	1	0	2	0	0	-2	0	0	0	0
chr6_54149056_54230917_+	chr6	54013854	54095715	+	MLIP	ENSG00000146147	0	1	0	1	1	3	1	1	1	2	0	0	1	2	0	0	0	0
chr6_79042843_79060818_-	chr6	79752560	79770535	-	PHIP	ENSG00000146247	1	1	0	1	1	4	1	1	1	1	0	2	0	-1	0	0	0	0
chr6_99439769_99465136_-	chr6	99887645	99913012	-	USP45	ENSG00000123552	1	1	0	1	1	4	1	1	1	4	4	6	0	-6	0	0	0	0
chr6_107503657_107506427_+	chr6	107824861	107827631	+	SOBP	ENSG00000112320	1	1	0	1	1	4	1	1	1	7	8	0	0	-1	0	0	0	0
chr6_107503657_107533610_+	chr6	107824861	107854814	+	SOBP	ENSG00000112320	0	1	0	1	1	3	1	1	1	0	0	0	0	0	0	0	0	0
chr6_130184103_130184623_-	chr6	130505248	130505768	-	SAMD3	ENSG00000164483	1	1	0	1	1	4	1	1	1	6	12	0	0	-6	0	0	0	0
chr6_130955105_130956499_-	chr6	131276245	131277639	-	EPB41L2	ENSG00000079819	1	1	0	1	1	4	1	1	1	3	4	2	0	-3	0	0	0	0
chr6_138943513_138944622_-	chr6	139264650	139265759	-	REPS1	ENSG00000135597	1	1	0	1	1	4	1	1	1	4	6	2	0	-4	0	0	0	0
chr6_149369909_149379518_+	chr6	149691045	149700654	+	TAB2	ENSG00000055208	1	1	0	1	1	4	1	1	1	0	8	0	0	-8	0	0	0	0
chr6_149378018_149379518_+	chr6	149699154	149700654	+	TAB2	ENSG00000055208	1	1	0	1	1	4	1	1	1	2	8	0	0	-6	0	0	0	0
chr6_152329730_152331890_-	chr6	152650865	152653025	-	SYNE1	ENSG00000131018	1	1	0	1	1	4	1	1	1	13	0	2	1	11	0	0	0	0
chr6_161022010_161034449_+	chr6	161443042	161455481	+	MAP3K4	ENSG00000085511	0	0	0	1	1	2	1	0	0	1	0	0	1	1	0	0	0	0
chr6_161034259_161049979_+	chr6	161455291	161471011	+	MAP3K4	ENSG00000085511	1	1	0	1	1	4	1	1	1	0	0	0	0	0	0	0	0	0
chr6_163455279_163478896_+	chr6	163876311	163899928	+	QKI	ENSG00000112531	1	1	1	1	1	5	1	1	1	3	0	2	1	1	0	0	0	0
chr6_163455279_163535125_+	chr6	163876311	163956157	+	QKI	ENSG00000112531	0	1	0	1	1	3	1	1	1	3	0	2	1	1	0	0	0	0
chr6_170537234_170549113_-	chr6	170846322	170858201	-	PSMB1	ENSG00000008018	1	1	0	1	1	4	1	1	1	0	0	0	0	0	0	0	0	0
chr7_3619080_3642105_+	chr7	3658712	3681737	+	SDK1	ENSG00000146555	0	1	0	1	1	3	1	1	1	0	2	0	0	-2	0	0	0	0
chr7_5641154_5652510_-	chr7	5680785	5692141	-	RNF216	ENSG00000011275	1	1	0	1	1	4	1	1	1	17	6	6	1	5	0	0	0	0
chr7_8218305_8236005_-	chr7	8257935	8275635	-	ICA1	ENSG00000003147	1	1	0	1	1	4	1	1	1	0	0	0	0	0	0	0	0	0
chr7_16258390_16278226_-	chr7	16298015	16317851	-	CRPPA	ENSG00000214960	1	1	0	1	1	4	1	1	1	0	4	0	0	-4	0	0	0	0
chr7_22291175_22318037_-	chr7	22330794	22357656	-	RAPGEF5	ENSG00000136237	1	1	0	1	1	4	1	1	1	0	2	0	0	-2	0	0	0	0
chr7_22308339_22318037_-	chr7	22347958	22357656	-	RAPGEF5	ENSG00000136237	0	1	0	1	1	3	1	1	1	0	0	0	0	0	0	0	0	0
chr7_24620052_24668660_+	chr7	24659671	24708279	+	MPP6	ENSG00000105926	0	1	0	1	1	3	1	1	1	1	0	2	0	-1	0	0	0	0
chr7_24623663_24668660_+	chr7	24663282	24708279	+	MPP6	ENSG00000105926	0	0	0	1	1	2	1	1	0	1	0	2	0	-1	0	0	0	0
chr7_24623666_24650712_+	chr7	24663285	24690331	+	MPP6	ENSG00000105926	1	1	0	1	1	4	1	1	1	1	0	2	0	-1	0	0	0	0
chr7_24623666_24680520_+	chr7	24663285	24720139	+	MPP6	ENSG00000105926	1	1	0	1	1	4	1	1	1	3	0	2	1	1	0	0	0	0
chr7_29030577_29066121_-	chr7	29070193	29105737	-	CPVL	ENSG00000106066	0	1	1	1	1	4	1	1	1	1	0	4	0	-3	0	0	0	0
chr7_66286511_66286709_+	chr7	65751498	65751696	+	TPST1	ENSG00000169902	1	1	0	1	1	4	1	1	1	1	0	6	0	-5	0	0	0	0
chr7_74056271_74056713_+	chr7	73470601	73471043	+	ELN	ENSG00000049540	0	1	0	1	1	3	1	1	1	14	22	8	0	-16	0	0	0	0
chr7_80789306_80810701_-	chr7	80418622	80440017	-	SEMA3C	ENSG00000075223	1	1	0	1	1	4	1	1	1	2	0	0	1	2	0	0	0	0
chr7_90726567_90790652_+	chr7	90355881	90419967	+	CDK14	ENSG00000058091	1	1	0	1	1	4	1	1	1	0	2	0	0	-2	0	0	0	0
chr7_92294889_92327900_+	chr7	91924203	91957214	+	ANKIB1	ENSG00000001629	0	1	0	1	1	3	1	1	1	6	4	8	0	-6	0	0	0	0
chr7_92294889_92333720_+	chr7	91924203	91963034	+	ANKIB1	ENSG00000001629	1	0	0	1	1	3	0	1	0	6	2	8	0	-4	0	0	0	0
chr7_122113118_122133741_-	chr7	121753172	121773795	-	AASS	ENSG00000008311	1	1	0	1	1	4	1	1	1	0	0	0	0	0	0	0	0	0
chr7_129014979_129018157_-	chr7	128655033	128658211	-	TNPO3	ENSG00000064419	1	1	0	1	1	4	1	1	1	21	10	18	0	-7	0	0	0	0
chr7_138504290_138538803_+	chr7	138189035	138223548	+	TRIM24	ENSG00000122779	1	1	0	1	1	4	1	1	1	3	0	8	0	-5	0	0	0	0
chr7_149153945_149154340_+	chr7	148851037	148851432	+	ZNF398	ENSG00000197024	1	1	0	1	1	4	1	1	1	63	94	10	0	-41	0	0	0	0
chr7_155672867_155680908_+	chr7	155465561	155473602	+	RBM33	ENSG00000184863	1	1	0	1	1	4	1	1	1	0	0	0	0	0	0	0	0	0
chr7_158788004_158799072_-	chr7	158580695	158591763	-	ESYT2	ENSG00000117868	1	1	0	1	1	4	1	1	1	2	0	8	0	-6	0	0	0	0
chr8_8154187_8154530_-	chr8	8011709	8012052	-	FAM85B		0	0	0	1	0	1	0	0	0	8	12	6	0	-10	0	1	1	0
chr8_17989859_17993619_+	chr8	17847368	17851128	+	PCM1	ENSG00000078674	1	1	0	1	1	4	1	1	1	1	0	0	1	1	0	0	0	0
chr8_18799295_18804898_-	chr8	18656805	18662408	-	PSD3	ENSG00000156011	1	1	0	1	1	4	1	1	1	0	0	0	0	0	0	0	0	0
chr8_27294080_27294310_-	chr8	27151597	27151827	-	TRIM35	ENSG00000104228	1	1	1	1	1	5	1	1	1	0	0	0	0	0	0	0	0	0
chr8_37765526_37766355_+	chr8	37623044	37623873	+	PLPBP	ENSG00000147471	1	1	0	1	1	4	1	1	1	30	44	14	0	-28	0	0	0	0
chr8_60584208_60591969_+	chr8	61496767	61504528	+	RAB2A	ENSG00000104388	1	1	0	1	1	4	1	1	1	10	2	0	1	8	0	0	0	0
chr8_60741259_60743097_+	chr8	61653818	61655656	+	CHD7	ENSG00000171316	1	1	0	1	1	4	1	1	1	0	8	0	0	-8	0	0	0	0
chr8_60794986_60801593_+	chr8	61707545	61714152	+	CHD7	ENSG00000171316	0	1	0	1	1	3	1	1	1	0	0	0	0	0	0	0	0	0
chr8_65622263_65627433_-	chr8	66534498	66539668	-	ARMC1	ENSG00000104442	1	1	0	1	1	4	1	1	1	37	36	34	0	-33	0	0	0	0
chr8_67105905_67116122_+	chr8	68018140	68028357	+	CSPP1	ENSG00000104218	1	1	0	1	1	4	1	1	1	7	0	12	0	-5	0	0	0	0
chr8_73673107_73709162_-	chr8	74585342	74621397	-	STAU2	ENSG00000040341	1	1	0	1	1	4	1	1	1	4	0	16	0	-12	0	1	1	0
chr8_89970364_89978323_-	chr8	90982592	90990551	-	NBN	ENSG00000104320	1	1	0	1	1	4	1	1	1	2	6	2	0	-6	0	0	0	0
chr8_94664697_94665196_+	chr8	95676925	95677424	+	ESRP1	ENSG00000104413	1	1	0	1	1	4	1	1	1	2	0	14	0	-12	0	0	0	0
chr8_97805353_97825153_+	chr8	98817581	98837381	+	LAPTM4B	ENSG00000104341	1	1	0	1	1	4	1	1	1	6	0	8	0	-2	0	0	0	0
chr8_101558419_101558812_+	chr8	102570647	102571040	+	GRHL2	ENSG00000083307	1	1	0	1	1	4	1	1	1	0	0	0	0	0	0	0	0	0
chr8_105419144_105444381_+	chr8	106431372	106456609	+	ZFPM2	ENSG00000169946	1	1	0	1	1	4	1	1	1	0	0	0	0	0	0	0	0	0
chr8_108449823_108450492_+	chr8	109462052	109462721	+	EMC2	ENSG00000104412	0	1	0	1	1	3	1	1	1	3	0	0	1	3	0	0	0	0
chr8_121628714_121629340_-	chr8	122640954	122641580	-	HAS2	ENSG00000170961	1	1	0	1	1	4	1	1	1	1	0	0	1	1	0	0	0	0
chr8_140735251_140752316_-	chr8	141745350	141762415	-	PTK2	ENSG00000169398	1	1	0	1	1	4	1	1	1	6	0	0	1	6	0	0	0	0
chr8_140739018_140752316_-	chr8	141749117	141762415	-	PTK2	ENSG00000169398	1	1	0	1	1	4	1	1	1	3	0	0	1	3	0	0	0	0
chr8_141253989_141254629_-	chr8	142264088	142264728	-	SLC45A4	ENSG00000022567	1	1	0	1	1	4	1	1	0	0	0	4	0	-4	0	0	0	0
chr9_16727797_16738485_-	chr9	16727795	16738483	-	BNC2	ENSG00000173068	1	1	1	1	1	5	1	1	1	0	0	6	0	-6	0	0	0	0
chr9_20715322_20770238_+	chr9	20715321	20770237	+	FOCAD	ENSG00000188352	0	1	0	1	1	3	1	1	1	0	0	0	0	0	0	0	0	0
chr9_33941649_33948587_-	chr9	33941647	33948585	-	UBAP2	ENSG00000137073	1	1	0	1	1	4	1	1	1	10	6	14	0	-10	0	0	0	0
chr9_33948374_33953474_-	chr9	33948372	33953472	-	UBAP2	ENSG00000137073	1	1	1	1	1	5	1	1	1	9	4	8	0	-3	0	0	0	0
chr9_33948374_33956146_-	chr9	33948372	33956144	-	UBAP2	ENSG00000137073	1	1	0	1	1	4	1	1	1	4	4	6	0	-6	0	0	0	0
chr9_33953285_33963791_-	chr9	33953283	33963789	-	UBAP2	ENSG00000137073	1	1	0	1	1	4	1	1	1	6	8	2	0	-4	0	0	0	0
chr9_96522506_96565483_-	chr9	99284788	99327765	-	CDC14B	ENSG00000081377	1	1	0	1	1	4	1	1	1	10	14	6	0	-10	0	0	0	0
chr9_100320265_100349372_-	chr9	103082547	103111654	-	TEX10	ENSG00000136891	0	1	0	1	1	3	1	1	1	0	6	0	0	-6	0	0	0	0
chr9_109057191_109064567_-	chr9	111819471	111826847	-	TMEM245	ENSG00000106771	1	1	0	1	1	4	1	1	1	8	4	8	0	-4	0	0	0	0
chr9_110972073_110973558_-	chr9	113734353	113735838	-	LPAR1	ENSG00000198121	1	1	0	1	1	4	1	1	1	0	2	0	0	-2	0	0	0	0
chr9_111386377_111391824_-	chr9	114148657	114154104	-	ECPAS	ENSG00000136813	1	1	0	1	1	4	1	1	1	5	4	4	0	-3	0	0	0	0
chr9_120831331_120833456_-	chr9	123593609	123595734	-	PSMD5	ENSG00000095261	1	1	0	1	1	4	1	1	1	10	0	34	0	-24	0	0	0	0
chr9_125657651_125672643_-	chr9	128419930	128434922	-	MAPKAP1	ENSG00000119487	1	1	1	1	1	5	1	1	1	4	2	7	0	-5	0	0	0	0
chr9_131436620_131439061_+	chr9	134312007	134314448	+	PRRC2B	ENSG00000130723	1	1	0	1	1	4	1	1	1	10	4	20	0	-14	0	0	0	0
chr9_135881633_135883078_-	chr9	138773479	138774924	-	CAMSAP1	ENSG00000130559	1	1	0	1	1	4	1	1	1	2	6	0	0	-4	0	1	1	0
chrX_10523092_10567603_-	chrX	10491132	10535643	-	MID1	ENSG00000101871	1	1	0	1	1	4	1	1	1	3	0	0	1	3	0	0	0	0
chrX_10566888_10567603_-	chrX	10534928	10535643	-	MID1	ENSG00000101871	1	1	0	1	1	4	1	1	1	2	0	0	1	2	0	0	0	0
chrX_73577407_73584572_+	chrX	72797243	72804408	+	CHIC1	ENSG00000204116	1	1	0	1	1	4	1	1	1	0	0	0	0	0	0	0	0	0
chrX_91876781_91879273_+	chrX	91131780	91134272	+	PCDH11X	ENSG00000102290	1	1	0	1	1	4	1	1	1	3	0	0	1	3	0	1	1	0
chrX_131749306_131794466_-	chrX	130883334	130928494	-	FIRRE	ENSG00000213468	1	1	0	1	1	4	1	1	1	11	14	4	0	-7	0	0	0	0
chrX_135545423_135549805_+	chrX	134679348	134683730	+	INTS6L	ENSG00000165359	0	1	0	1	1	3	1	1	1	1	0	0	1	1	0	0	0	0
chrX_135545423_135556300_+	chrX	134679348	134690225	+	INTS6L	ENSG00000165359	0	1	0	1	1	3	1	1	1	1	4	0	0	-3	0	0	0	0
chrX_140783175_140784659_+	chrX	139865340	139866824	+	CDR1	ENSG00000288642	1	0	0	1	1	3	1	1	0	0	0	0	0	0	0	0	0	0
chrY_2953909_2961646_+	chrY	2821950	2829687	+	ZFY	ENSG00000067646	1	1	0	1	1	4	1	1	1	0	0	0	0	0	0	0	0	0
chrY_2961074_2961646_+	chrY	2829115	2829687	+	ZFY	ENSG00000067646	1	1	0	1	1	4	1	1	1	0	0	0	0	0	0	0	0	0
chrY_12720589_12739629_+	chrY	14832522	14851563	+	TTTY15	ENSG00000114374	1	1	0	1	1	4	1	1	1	1	0	6	0	-5	0	0	0	0
chrY_12912963_12914649_+	chrY	15024875	15026561	+	DDX3Y	ENSG00000067048	1	1	0	1	1	4	1	1	1	0	0	0	0	0	0	0	0	0
chr1_805799_810170_-	chr1	741179	745550	-	TCONS_l2_00000968		1	1	0	0	1	3	1	1	1	0	4	0	0	-4	0	1	1	0
chr1_1223244_1223968_-	chr1	1158624	1159348	-	SDF4	ENSG00000078808	1	1	0	0	1	3	1	1	1	1	0	0	1	1	0	0	0	0
chr1_1256992_1257310_-	chr1	1192372	1192690	-	UBE2J2	ENSG00000160087	1	1	0	0	1	3	1	1	1	11	2	38	0	-29	0	0	0	0
chr1_1668327_1671629_-	chr1	1599766	1603068	-	SLC35E2B	ENSG00000189339	1	0	0	0	1	2	1	1	1	22	8	20	0	-6	1	0	1	0
chr1_1668327_1676846_-	chr1	1599766	1608285	-	SLC35E2B	ENSG00000189339	1	1	0	0	1	3	1	1	1	29	8	56	0	-35	1	0	1	0
chr1_1669664_1734835_-	chr1	1601103	1666274	-	SLC35E2B	ENSG00000189339	1	0	0	0	1	2	1	1	0	33	14	32	0	-13	1	0	1	0
chr1_1716151_1716478_-	chr1	1647590	1647917	-	CDK11A	ENSG00000008128	0	0	0	0	1	1	0	1	0	17	14	34	0	-31	1	0	1	0
chr1_1790395_1793311_-	chr1	1721834	1724750	-	GNB1	ENSG00000078369	1	1	0	0	1	3	1	1	1	18	12	8	0	-2	0	0	0	0
chr1_1804419_1806538_-	chr1	1735858	1737977	-	GNB1	ENSG00000078369	1	1	0	0	1	3	1	1	1	27	18	30	0	-21	0	0	0	0
chr1_1804419_1815862_-	chr1	1735858	1747301	-	GNB1	ENSG00000078369	1	1	0	0	1	3	1	1	1	23	18	22	0	-17	0	0	0	0
chr1_1804419_1817875_-	chr1	1735858	1749314	-	GNB1	ENSG00000078369	1	1	0	0	1	3	1	1	1	22	18	18	0	-14	0	0	0	0
chr1_1804419_1825499_-	chr1	1735858	1756938	-	GNB1	ENSG00000078369	1	1	0	0	1	3	1	1	1	25	18	32	0	-25	0	0	0	0
chr1_1815756_1825499_-	chr1	1747195	1756938	-	GNB1	ENSG00000078369	1	1	0	0	1	3	1	1	1	35	30	32	0	-27	0	0	0	0
chr1_1815756_1839238_-	chr1	1747195	1770677	-	GNB1	ENSG00000078369	1	1	0	0	1	3	1	1	1	37	30	6	1	1	0	0	0	0
chr1_1825397_1839238_-	chr1	1756836	1770677	-	GNB1	ENSG00000078369	1	1	0	0	1	3	1	1	1	19	18	6	0	-5	0	0	0	0
chr1_2135262_2150978_+	chr1	2066701	2082417	+	PRKCZ	ENSG00000067606	1	1	0	0	1	3	1	1	1	2	2	0	0	0	0	0	0	0
chr1_2135262_2156092_+	chr1	2066701	2087531	+	PRKCZ	ENSG00000067606	1	1	0	0	1	3	1	1	1	2	2	0	0	0	0	0	0	0
chr1_2144210_2156092_+	chr1	2075649	2087531	+	PRKCZ	ENSG00000067606	0	1	0	0	1	2	1	1	1	7	2	16	0	-11	0	0	0	0
chr1_2146027_2150978_+	chr1	2077466	2082417	+	PRKCZ	ENSG00000067606	0	1	0	0	1	2	1	1	1	6	2	16	0	-12	0	0	0	0
chr1_2150790_2156092_+	chr1	2082229	2087531	+	PRKCZ	ENSG00000067606	0	1	0	0	1	2	1	1	1	7	2	8	0	-3	0	0	0	0
chr1_2155995_2175313_+	chr1	2087434	2106752	+	PRKCZ	ENSG00000067606	0	1	0	0	1	2	1	1	1	0	0	0	0	0	0	0	0	0
chr1_2302978_2304585_+	chr1	2234417	2236024	+	SKI	ENSG00000157933	1	1	0	0	1	3	1	1	1	0	0	0	0	0	0	0	0	0
chr1_3831046_3848781_-	chr1	3747610	3765345	-	CEP104	ENSG00000116198	0	0	0	0	1	1	1	1	1	2	2	0	0	0	0	0	0	0
chr1_4711900_4712699_+	chr1	4771960	4772759	+	AJAP1	ENSG00000196581	1	1	0	0	1	3	1	1	1	1	0	0	1	1	0	0	0	0
chr1_5866373_5867115_-	chr1	5926433	5927175	-	NPHP4	ENSG00000131697	0	1	0	0	0	1	1	1	1	0	0	0	0	0	0	0	0	0
chr1_5904617_5961949_-	chr1	5964677	6022009	-	NPHP4	ENSG00000131697	0	0	0	0	1	1	1	1	1	1	0	4	0	-3	0	0	0	0
chr1_5904617_5986327_-	chr1	5964677	6046387	-	NPHP4	ENSG00000131697	1	1	0	0	1	3	1	1	1	0	0	0	0	0	0	0	0	0
chr1_5927649_5933329_-	chr1	5987709	5993389	-	NPHP4	ENSG00000131697	1	1	0	0	1	3	1	1	1	5	0	0	1	5	0	0	0	0
chr1_5927649_5961949_-	chr1	5987709	6022009	-	NPHP4	ENSG00000131697	1	1	0	0	1	3	1	1	1	4	0	4	0	0	0	0	0	0
chr1_5947104_5961949_-	chr1	6007164	6022009	-	NPHP4	ENSG00000131697	1	1	0	0	1	3	1	1	1	2	0	4	0	-2	0	0	0	0
chr1_5961794_5969259_-	chr1	6021854	6029319	-	NPHP4	ENSG00000131697	1	1	1	0	1	4	1	1	1	1	2	0	0	-1	0	0	0	0
chr1_5961794_5986327_-	chr1	6021854	6046387	-	NPHP4	ENSG00000131697	1	1	0	0	1	3	1	1	1	0	2	0	0	-2	0	0	0	0
chr1_5978270_5986327_-	chr1	6038330	6046387	-	NPHP4	ENSG00000131697	1	1	0	0	1	3	1	1	1	0	2	0	0	-2	0	0	0	0
chr1_6121105_6121573_-	chr1	6181165	6181633	-	CHD5	ENSG00000116254	0	1	0	0	1	2	1	1	1	12	38	4	0	-30	0	0	0	0
chr1_6231902_6232119_-	chr1	6291962	6292179	-	ICMT	ENSG00000116237	1	1	0	0	1	3	1	1	1	33	34	10	0	-11	0	0	0	0
chr1_6231902_6233643_-	chr1	6291962	6293703	-	ICMT	ENSG00000116237	1	1	0	0	1	3	1	1	1	23	34	6	0	-17	0	0	0	0
chr1_6318492_6349866_-	chr1	6378552	6409926	-	ACOT7	ENSG00000097021	1	1	0	0	1	3	1	1	1	8	10	10	0	-12	0	0	0	0
chr1_6333477_6339589_-	chr1	6393537	6399649	-	ACOT7	ENSG00000097021	0	1	0	0	1	2	1	1	1	15	8	20	0	-13	0	0	0	0
chr1_6533280_6549698_-	chr1	6593340	6609758	-	NOL9	ENSG00000162408	0	1	0	0	1	2	1	1	1	48	26	48	0	-26	0	0	0	0
chr1_6599047_6599452_-	chr1	6659107	6659512	-	KLHL21	ENSG00000162413	1	1	0	0	1	3	1	1	1	4	0	18	0	-14	0	0	0	0
chr1_6619803_6620337_+	chr1	6679863	6680397	+	PHF13	ENSG00000116273	1	1	0	0	1	3	1	1	1	19	4	20	0	-5	0	0	0	0
chr1_6667709_6681037_-	chr1	6727769	6741097	-	DNAJC11	ENSG00000007923	1	1	0	0	1	3	1	1	1	9	18	4	0	-13	0	0	0	0
chr1_6806983_6825210_+	chr1	6867043	6885270	+	CAMTA1	ENSG00000171735	1	1	0	0	1	3	1	1	1	3	0	2	1	1	0	0	0	0
chr1_6806983_6888899_+	chr1	6867043	6948959	+	CAMTA1	ENSG00000171735	1	0	0	0	1	2	0	1	0	2	0	2	0	0	0	0	0	0
chr1_6820181_6825210_+	chr1	6880241	6885270	+	CAMTA1	ENSG00000171735	1	1	0	0	1	3	1	1	1	8	0	0	1	8	0	0	0	0
chr1_6820181_6888899_+	chr1	6880241	6948959	+	CAMTA1	ENSG00000171735	1	0	0	0	1	2	0	1	0	0	0	0	0	0	0	0	0	0
chr1_7777160_7778169_+	chr1	7837220	7838229	+	VAMP3	ENSG00000049245	1	1	0	0	1	3	1	1	1	4	0	4	0	0	0	0	0	0
chr1_7793957_7803848_+	chr1	7854017	7863908	+	PER3	ENSG00000049246	0	0	0	0	1	1	1	1	1	1	4	0	0	-3	0	0	0	0
chr1_7809893_7810567_+	chr1	7869953	7870627	+	PER3	ENSG00000049246	0	1	0	0	0	1	1	1	1	3	0	16	0	-13	0	0	0	0
chr1_7835762_7837149_+	chr1	7895822	7897209	+	PER3	ENSG00000049246	0	1	0	0	1	2	1	1	1	4	2	2	0	0	0	0	0	0
chr1_8422727_8508675_-	chr1	8482787	8568734	-	RERE	ENSG00000142599	0	1	0	0	1	2	1	1	1	3	0	2	1	1	0	0	0	0
chr1_8422727_8557523_-	chr1	8482787	8617582	-	RERE	ENSG00000142599	0	1	0	0	1	2	1	1	1	6	0	8	0	-2	0	0	0	0
chr1_8422727_8614686_-	chr1	8482787	8674745	-	RERE	ENSG00000142599	0	1	0	0	1	2	1	1	1	0	0	0	0	0	0	1	1	0
chr1_8465925_8508675_-	chr1	8525985	8568734	-	RERE	ENSG00000142599	1	1	0	0	1	3	1	1	1	0	0	2	0	-2	0	0	0	0
chr1_8465925_8541318_-	chr1	8525985	8601377	-	RERE	ENSG00000142599	1	1	1	0	1	4	1	1	1	2	0	8	0	-6	0	0	0	0
chr1_8465925_8557523_-	chr1	8525985	8617582	-	RERE	ENSG00000142599	1	1	0	0	1	3	1	1	1	3	0	8	0	-5	0	0	0	0
chr1_8465925_8614686_-	chr1	8525985	8674745	-	RERE	ENSG00000142599	1	1	0	0	1	3	1	1	1	2	0	0	1	2	0	1	1	0
chr1_8465925_8656441_-	chr1	8525985	8716500	-	RERE	ENSG00000142599	0	1	0	0	1	2	1	1	1	1	0	0	1	1	0	1	1	0
chr1_8495063_8508675_-	chr1	8555123	8568734	-	RERE	ENSG00000142599	1	1	0	0	1	3	1	1	1	6	16	2	0	-12	0	0	0	0
chr1_8495063_8541318_-	chr1	8555123	8601377	-	RERE	ENSG00000142599	1	1	0	0	1	3	1	1	1	10	16	8	0	-14	0	0	0	0
chr1_8495063_8557523_-	chr1	8555123	8617582	-	RERE	ENSG00000142599	1	1	0	0	1	3	1	1	1	8	16	8	0	-16	0	0	0	0
chr1_8495063_8614686_-	chr1	8555123	8674745	-	RERE	ENSG00000142599	1	1	0	0	1	3	1	1	1	2	16	0	0	-14	0	1	1	0
chr1_8495063_8624380_-	chr1	8555123	8684439	-	RERE	ENSG00000142599	1	1	0	0	1	3	1	1	1	1	16	0	0	-15	0	0	0	0
chr1_8508627_8557523_-	chr1	8568686	8617582	-	RERE	ENSG00000142599	1	1	0	0	1	3	1	1	1	11	10	8	0	-7	0	0	0	0
chr1_8508627_8614686_-	chr1	8568686	8674745	-	RERE	ENSG00000142599	1	1	0	0	1	3	1	1	1	3	10	0	0	-7	0	1	1	0
chr1_8541214_8557523_-	chr1	8601273	8617582	-	RERE	ENSG00000142599	1	1	0	0	1	3	1	1	1	11	6	8	0	-3	0	0	0	0
chr1_8541214_8557537_-	chr1	8601273	8617596	-	RERE	ENSG00000142599	0	0	0	0	1	1	1	0	0	11	6	8	0	-3	0	0	0	0
chr1_8541214_8614686_-	chr1	8601273	8674745	-	RERE	ENSG00000142599	1	1	0	0	1	3	1	1	1	7	6	0	1	1	0	1	1	0
chr1_8541214_8624380_-	chr1	8601273	8684439	-	RERE	ENSG00000142599	0	1	1	0	1	3	1	1	1	3	6	0	0	-3	0	0	0	0
chr1_8541214_8656441_-	chr1	8601273	8716500	-	RERE	ENSG00000142599	0	1	0	0	1	2	1	1	1	10	6	0	1	4	0	1	1	0
chr1_8556475_8557523_-	chr1	8616534	8617582	-	RERE	ENSG00000142599	1	1	0	0	1	3	1	1	1	5	6	8	0	-9	0	0	0	0
chr1_8556475_8614686_-	chr1	8616534	8674745	-	RERE	ENSG00000142599	1	1	0	0	1	3	1	1	1	2	6	0	0	-4	0	1	1	0
chr1_8556475_8624380_-	chr1	8616534	8684439	-	RERE	ENSG00000142599	1	1	0	0	1	3	1	1	1	1	6	0	0	-5	0	0	0	0
chr1_8556475_8656441_-	chr1	8616534	8716500	-	RERE	ENSG00000142599	1	1	0	0	1	3	1	1	1	4	6	0	0	-2	0	1	1	0
chr1_8614561_8624380_-	chr1	8674620	8684439	-	RERE	ENSG00000142599	1	1	0	0	1	3	1	1	1	1	14	0	0	-13	0	0	0	0
chr1_8624310_8656441_-	chr1	8684369	8716500	-	RERE	ENSG00000142599	1	1	0	0	1	3	1	1	1	0	0	0	0	0	0	1	1	0
chr1_8655973_8656441_-	chr1	8716032	8716500	-	RERE	ENSG00000142599	0	1	0	0	1	2	1	1	1	3	10	0	0	-7	0	1	1	0
chr1_8861178_8861331_+	chr1	8921237	8921390	+	ENO1	ENSG00000074800	1	0	1	0	0	2	0	0	0	10	2	32	0	-24	0	1	1	0
chr1_9355743_9356585_+	chr1	9415802	9416644	+	SPSB1	ENSG00000171621	1	1	0	0	1	3	1	1	1	4	4	4	0	-4	0	0	0	0
chr1_9749461_9751681_-	chr1	9809519	9811739	-	CLSTN1	ENSG00000171603	0	1	0	0	1	2	1	1	1	43	50	26	0	-33	0	0	0	0
chr1_9749461_9755309_-	chr1	9809519	9815367	-	CLSTN1	ENSG00000171603	0	1	0	0	1	2	1	1	1	51	50	26	0	-25	0	0	0	0
chr1_9755114_9756510_-	chr1	9815172	9816568	-	CLSTN1	ENSG00000171603	1	1	0	0	1	3	1	1	1	50	26	56	0	-32	0	0	0	0
chr1_9871187_9877989_-	chr1	9931245	9938047	-	CTNNBIP1	ENSG00000178585	1	1	0	0	1	3	1	1	1	6	8	10	0	-12	0	0	0	0
chr1_9931891_9932898_-	chr1	9991949	9992956	-	LZIC	ENSG00000162441	1	1	0	0	1	3	1	1	1	51	18	42	0	-9	0	0	0	0
chr1_9931891_9934860_-	chr1	9991949	9994918	-	LZIC	ENSG00000162441	1	1	0	0	1	3	1	1	1	53	18	40	0	-5	0	0	0	0
chr1_9931891_9935627_-	chr1	9991949	9995685	-	LZIC	ENSG00000162441	1	1	0	0	1	3	1	1	1	61	18	52	0	-9	0	0	0	0
chr1_9931891_9942782_-	chr1	9991949	10002840	-	LZIC	ENSG00000162441	0	1	0	0	1	2	1	1	1	46	18	28	0	0	0	0	0	0
chr1_9972018_9981170_+	chr1	10032076	10041228	+	NMNAT1	ENSG00000173614	0	1	1	0	1	3	1	1	1	70	54	94	0	-78	0	0	0	0
chr1_10095461_10105744_+	chr1	10155519	10165802	+	UBE4B	ENSG00000130939	1	1	0	0	1	3	1	1	1	29	22	8	0	-1	0	0	0	0
chr1_10095461_10122076_+	chr1	10155519	10182134	+	UBE4B	ENSG00000130939	0	1	0	0	1	2	1	1	1	39	34	8	0	-3	0	0	0	0
chr1_10117459_10119613_+	chr1	10177517	10179671	+	UBE4B	ENSG00000130939	1	1	0	0	1	3	1	1	1	26	12	22	0	-8	0	0	0	0
chr1_10117459_10135186_+	chr1	10177517	10195244	+	UBE4B	ENSG00000130939	1	1	0	0	1	3	1	1	1	32	20	22	0	-10	0	0	0	0
chr1_10117459_10137205_+	chr1	10177517	10197263	+	UBE4B	ENSG00000130939	0	1	0	0	1	2	1	1	1	29	24	22	0	-17	0	0	0	0
chr1_10126794_10130813_+	chr1	10186852	10190871	+	UBE4B	ENSG00000130939	0	1	0	0	1	2	1	1	1	31	22	36	0	-27	0	0	0	0
chr1_10130500_10130813_+	chr1	10190558	10190871	+	UBE4B	ENSG00000130939	1	1	0	0	1	3	1	1	1	28	22	26	0	-20	0	0	0	0
chr1_10134988_10137205_+	chr1	10195046	10197263	+	UBE4B	ENSG00000130939	1	1	0	0	1	3	1	1	1	16	24	20	0	-28	0	0	0	0
chr1_10144940_10151561_+	chr1	10204998	10211619	+	UBE4B	ENSG00000130939	0	1	0	0	1	2	1	1	1	22	4	20	0	-2	0	0	0	0
chr1_10144940_10161286_+	chr1	10204998	10221344	+	UBE4B	ENSG00000130939	0	1	0	0	1	2	1	1	1	25	22	20	0	-17	0	0	0	0
chr1_10146963_10161286_+	chr1	10207021	10221344	+	UBE4B	ENSG00000130939	0	1	0	0	1	2	1	1	1	24	22	24	0	-22	0	0	0	0
chr1_10149184_10151561_+	chr1	10209242	10211619	+	UBE4B	ENSG00000130939	1	1	0	0	1	3	1	1	1	12	4	16	0	-8	0	0	0	0
chr1_10149184_10161286_+	chr1	10209242	10221344	+	UBE4B	ENSG00000130939	1	1	0	0	1	3	1	1	1	27	22	16	0	-11	0	0	0	0
chr1_10232250_10268263_+	chr1	10292308	10328321	+	KIF1B	ENSG00000054523	0	1	0	0	1	2	1	1	1	29	20	42	0	-33	0	0	0	0
chr1_10232250_10272306_+	chr1	10292308	10332364	+	KIF1B	ENSG00000054523	0	1	0	0	1	2	1	1	1	20	12	42	0	-34	0	0	0	0
chr1_10232250_10278128_+	chr1	10292308	10338186	+	KIF1B	ENSG00000054523	0	1	0	0	1	2	1	1	1	26	14	42	0	-30	0	0	0	0
chr1_10232250_10282533_+	chr1	10292308	10342591	+	KIF1B	ENSG00000054523	0	1	0	0	1	2	1	1	1	39	24	42	0	-27	0	0	0	0
chr1_10232250_10297246_+	chr1	10292308	10357304	+	KIF1B	ENSG00000054523	0	1	0	0	1	2	1	1	1	10	0	42	0	-32	0	0	0	0
chr1_10232250_10352736_+	chr1	10292308	10412794	+	KIF1B	ENSG00000054523	0	1	0	0	0	1	1	1	1	27	0	42	0	-15	0	0	0	0
chr1_10258493_10260230_+	chr1	10318551	10320288	+	KIF1B	ENSG00000054523	0	0	0	0	1	1	0	1	0	22	8	37	0	-23	0	0	0	0
chr1_10258493_10268263_+	chr1	10318551	10328321	+	KIF1B	ENSG00000054523	1	1	0	0	1	3	1	1	1	32	20	37	0	-25	0	0	0	0
chr1_10258493_10278128_+	chr1	10318551	10338186	+	KIF1B	ENSG00000054523	0	1	0	0	1	2	1	1	1	16	14	37	0	-35	0	0	0	0
chr1_10258493_10282533_+	chr1	10318551	10342591	+	KIF1B	ENSG00000054523	0	1	1	0	1	3	1	1	1	28	24	37	0	-33	0	0	0	0
chr1_10261905_10268263_+	chr1	10321963	10328321	+	KIF1B	ENSG00000054523	0	1	0	0	1	2	1	1	1	37	20	38	0	-21	0	0	0	0
chr1_10261905_10272306_+	chr1	10321963	10332364	+	KIF1B	ENSG00000054523	0	1	0	0	1	2	1	1	1	26	12	38	0	-24	0	0	0	0
chr1_10261905_10273031_+	chr1	10321963	10333089	+	KIF1B	ENSG00000054523	0	0	0	0	1	1	1	1	1	30	16	38	0	-24	0	0	0	0
chr1_10261905_10348733_+	chr1	10321963	10408791	+	KIF1B	ENSG00000054523	0	1	0	0	1	2	1	1	1	36	0	38	0	-2	0	0	0	0
chr1_10267380_10268263_+	chr1	10327438	10328321	+	KIF1B	ENSG00000054523	1	1	0	0	1	3	1	1	1	23	20	12	0	-9	0	0	0	0
chr1_10267380_10282533_+	chr1	10327438	10342591	+	KIF1B	ENSG00000054523	0	1	0	0	1	2	1	1	1	16	24	12	0	-20	0	0	0	0
chr1_10271502_10275503_+	chr1	10331560	10335561	+	KIF1B	ENSG00000054523	0	1	0	0	1	2	1	1	1	11	14	6	0	-9	0	0	0	0
chr1_10275428_10278128_+	chr1	10335486	10338186	+	KIF1B	ENSG00000054523	0	1	0	0	1	2	1	1	1	11	14	12	0	-15	0	0	0	0
chr1_10291082_10297246_+	chr1	10351140	10357304	+	KIF1B	ENSG00000054523	0	1	0	0	1	2	1	1	1	5	0	18	0	-13	0	0	0	0
chr1_10292047_10297246_+	chr1	10352105	10357304	+	KIF1B	ENSG00000054523	0	1	0	0	1	2	1	1	1	5	0	24	0	-19	0	0	0	0
chr1_10320043_10324895_+	chr1	10380101	10384953	+	KIF1B	ENSG00000054523	0	1	0	0	1	2	1	1	1	46	40	28	0	-22	0	0	0	0
chr1_10320043_10343287_+	chr1	10380101	10403345	+	KIF1B	ENSG00000054523	1	1	0	0	1	3	1	1	1	17	8	28	0	-19	0	0	0	0
chr1_10320043_10376676_+	chr1	10380101	10436734	+	KIF1B	ENSG00000054523	0	0	0	0	1	1	0	1	0	31	34	28	0	-31	0	0	0	0
chr1_10323884_10334638_+	chr1	10383942	10394696	+	KIF1B	ENSG00000054523	0	1	0	0	1	2	1	1	1	15	10	20	0	-15	0	0	0	0
chr1_10345845_10348733_+	chr1	10405903	10408791	+	KIF1B	ENSG00000054523	0	1	0	0	1	2	1	1	1	7	0	6	1	1	0	0	0	0
chr1_10347761_10348733_+	chr1	10407819	10408791	+	KIF1B	ENSG00000054523	1	1	1	0	1	4	1	1	1	6	0	8	0	-2	0	0	0	0
chr1_10363283_10365648_+	chr1	10423341	10425706	+	KIF1B	ENSG00000054523	1	1	1	0	1	4	1	1	1	32	42	0	0	-10	0	0	0	0
chr1_10363283_10375373_+	chr1	10423341	10435431	+	KIF1B	ENSG00000054523	0	1	0	0	1	2	1	1	1	28	32	0	0	-4	0	0	0	0
chr1_10365100_10365648_+	chr1	10425158	10425706	+	KIF1B	ENSG00000054523	1	1	0	0	1	3	1	1	1	49	42	16	0	-9	0	0	0	0
chr1_10403071_10404279_+	chr1	10463128	10464336	+	PGD	ENSG00000142657	0	1	0	0	1	2	1	1	1	26	18	36	0	-28	0	0	0	0
chr1_10403071_10413251_+	chr1	10463128	10473308	+	PHGDH	ENSG00000092621	1	1	0	0	1	3	1	1	1	29	28	36	0	-35	0	0	0	0
chr1_10433842_10442441_+	chr1	10493899	10502498	+	CENPS-CORT	ENSG00000251503	1	1	1	0	1	4	1	1	1	27	52	8	0	-33	0	0	0	0
chr1_10440347_10442441_+	chr1	10500404	10502498	+	CENPS-CORT	ENSG00000251503	1	1	0	0	1	3	1	1	1	36	52	14	0	-30	0	0	0	0
chr1_10467190_10469338_-	chr1	10527247	10529395	-	DFFA	ENSG00000160049	1	1	1	0	1	4	1	1	1	35	52	26	0	-43	0	0	0	0
chr1_11070900_11076948_-	chr1	11130957	11137005	-	EXOSC10	ENSG00000171824	1	1	0	0	1	3	1	1	1	25	8	18	0	-1	0	0	0	0
chr1_11073934_11074326_-	chr1	11133991	11134383	-	EXOSC10	ENSG00000171824	1	1	0	0	1	3	1	1	1	30	6	34	0	-10	0	0	0	0
chr1_11073934_11076948_-	chr1	11133991	11137005	-	EXOSC10	ENSG00000171824	1	1	0	0	1	3	1	1	1	20	6	18	0	-4	0	0	0	0
chr1_11121246_11122126_-	chr1	11181303	11182183	-	MTOR	ENSG00000198793	1	1	0	0	1	3	1	1	1	16	18	6	0	-8	0	0	0	0
chr1_11121246_11133197_-	chr1	11181303	11193254	-	MTOR	ENSG00000198793	1	1	0	0	1	3	1	1	1	22	18	18	0	-14	0	0	0	0
chr1_11124498_11133197_-	chr1	11184555	11193254	-	MTOR	ENSG00000198793	1	1	0	0	1	3	1	1	1	23	34	18	0	-29	0	0	0	0
chr1_11144648_11146791_-	chr1	11204705	11206848	-	MTOR	ENSG00000198793	0	1	0	0	1	2	1	1	1	9	16	4	0	-11	0	0	0	0
chr1_11247625_11248094_-	chr1	11307682	11308151	-	MTOR	ENSG00000198793	0	1	0	0	1	2	1	1	1	8	2	10	0	-4	0	0	0	0
chr1_11823707_11827221_+	chr1	11883764	11887278	+	CLCN6	ENSG00000011021	1	1	0	0	1	3	1	1	1	7	0	16	0	-9	0	0	0	0
chr1_11833877_11837156_+	chr1	11893934	11897213	+	CLCN6	ENSG00000011021	0	1	0	0	0	1	1	1	1	0	0	0	0	0	0	0	0	0
chr1_11989165_11992690_+	chr1	12049222	12052747	+	MFN2	ENSG00000116688	1	1	0	0	1	3	1	1	1	33	46	16	0	-29	0	0	0	0
chr1_12001401_12002103_+	chr1	12061458	12062160	+	MFN2	ENSG00000116688	1	1	0	0	1	3	1	1	1	14	4	54	0	-44	0	0	0	0
chr1_12005711_12009726_+	chr1	12065768	12069783	+	MFN2	ENSG00000116688	1	1	0	0	1	3	1	1	1	25	16	34	0	-25	0	0	0	0
chr1_12273003_12278038_+	chr1	12333060	12338095	+	VPS13D	ENSG00000048707	0	1	0	0	1	2	1	1	1	9	0	2	1	7	0	0	0	0
chr1_12275825_12278038_+	chr1	12335882	12338095	+	VPS13D	ENSG00000048707	1	1	0	0	1	3	1	1	1	18	0	14	1	4	0	0	0	0
chr1_12299202_12299384_+	chr1	12359259	12359441	+	VPS13D	ENSG00000048707	0	1	0	0	0	1	1	1	1	18	0	6	1	12	0	0	0	0
chr1_12299202_12308641_+	chr1	12359259	12368698	+	VPS13D	ENSG00000048707	1	1	0	0	1	3	1	1	1	16	10	6	0	0	0	0	0	0
chr1_12299202_12321964_+	chr1	12359259	12382021	+	VPS13D	ENSG00000048707	1	1	0	0	1	3	1	1	1	29	34	6	0	-11	0	0	0	0
chr1_12299202_12346652_+	chr1	12359259	12406709	+	VPS13D	ENSG00000048707	0	1	0	0	0	1	1	1	1	17	16	6	0	-5	0	0	0	0
chr1_12318072_12322746_+	chr1	12378129	12382803	+	VPS13D	ENSG00000048707	1	1	0	0	1	3	1	1	1	16	30	10	0	-24	0	0	0	0
chr1_12322536_12363247_+	chr1	12382593	12423303	+	VPS13D	ENSG00000048707	0	1	0	0	0	1	1	1	1	5	10	2	0	-7	0	0	0	0
chr1_12400181_12416827_+	chr1	12460238	12476880	+	VPS13D	ENSG00000048707	1	1	0	0	1	3	1	1	1	4	2	2	0	0	0	0	0	0
chr1_12455998_12460396_+	chr1	12516054	12520451	+	VPS13D	ENSG00000048707	0	1	0	0	1	2	1	1	1	1	2	0	0	-1	0	0	0	0
chr1_12578718_12579412_-	chr1	12638746	12639440	-	DHRS3	ENSG00000162496	1	1	0	0	1	3	1	1	1	6	34	2	0	-30	0	0	0	0
chr1_13607173_13610516_+	chr1	13933668	13937011	+	PDPN	ENSG00000162493	1	1	0	0	1	3	1	1	1	14	6	28	0	-20	0	0	0	0
chr1_13715541_13742157_+	chr1	14042036	14068652	+	PRDM2	ENSG00000116731	1	1	0	0	1	3	1	1	1	4	2	6	0	-4	0	0	0	0
chr1_13715541_13749487_+	chr1	14042036	14075982	+	PRDM2	ENSG00000116731	0	1	0	0	1	2	1	1	1	2	0	6	0	-4	0	0	0	0
chr1_13715541_13773188_+	chr1	14042036	14099683	+	PRDM2	ENSG00000116731	0	1	0	0	1	2	1	1	1	1	0	6	0	-5	0	0	0	0
chr1_13715541_13782831_+	chr1	14042036	14109326	+	PRDM2	ENSG00000116731	0	1	0	0	1	2	1	1	1	3	0	6	0	-3	0	0	0	0
chr1_13731000_13742157_+	chr1	14057495	14068652	+	PRDM2	ENSG00000116731	1	1	0	0	1	3	1	1	1	3	2	0	1	1	0	0	0	0
chr1_13731000_13749487_+	chr1	14057495	14075982	+	PRDM2	ENSG00000116731	1	1	0	0	1	3	1	1	1	5	0	0	1	5	0	0	0	0
chr1_13769039_13773188_+	chr1	14095534	14099683	+	PRDM2	ENSG00000116731	0	1	0	0	1	2	1	1	1	3	0	0	1	3	0	0	0	0
chr1_13769039_13782831_+	chr1	14095534	14109326	+	PRDM2	ENSG00000116731	0	0	0	0	1	1	1	1	0	0	0	0	0	0	0	0	0	0
chr1_13769118_13773188_+	chr1	14095613	14099683	+	PRDM2	ENSG00000116731	1	1	0	0	1	3	1	1	1	3	0	0	1	3	0	0	0	0
chr1_13773078_13782831_+	chr1	14099573	14109326	+	PRDM2	ENSG00000116731	0	1	0	0	1	2	1	1	1	1	0	6	0	-5	0	0	0	0
chr1_13778418_13782831_+	chr1	14104913	14109326	+	PRDM2	ENSG00000116731	1	1	0	0	1	3	1	1	1	2	0	4	0	-2	0	0	0	0
chr1_14282171_14284781_+	chr1	14608666	14611276	+	KAZN	ENSG00000189337	0	0	0	0	1	1	0	0	0	0	0	4	0	-4	0	0	0	0
chr1_14755479_14758046_+	chr1	15081975	15084542	+	KAZN	ENSG00000189337	0	0	0	0	1	1	0	0	0	1	4	0	0	-3	0	0	0	0
chr1_14944357_14946173_+	chr1	15270853	15272669	+	KAZN	ENSG00000189337	0	0	0	0	1	1	1	0	0	8	2	14	0	-8	0	0	0	0
chr1_15034749_15044159_+	chr1	15361245	15370655	+	KAZN	ENSG00000189337	1	1	0	0	1	3	1	1	1	9	0	8	1	1	0	0	0	0
chr1_15043989_15044159_+	chr1	15370485	15370655	+	KAZN	ENSG00000189337	1	1	0	0	1	3	1	1	1	6	0	2	1	4	0	1	1	0
chr1_15518110_15518395_-	chr1	15844605	15844890	-	CASP9	ENSG00000132906	1	1	0	0	1	3	1	1	1	13	22	12	0	-21	0	0	0	0
chr1_15529088_15536814_+	chr1	15855583	15863309	+	DNAJC16	ENSG00000116138	0	1	0	0	1	2	1	1	1	10	12	2	0	-4	0	0	0	0
chr1_15529088_15544583_+	chr1	15855583	15871078	+	DNAJC16	ENSG00000116138	0	1	0	0	1	2	1	1	1	21	28	2	0	-9	0	0	0	0
chr1_15534237_15536814_+	chr1	15860732	15863309	+	DNAJC16	ENSG00000116138	1	1	0	0	1	3	1	1	1	8	12	4	0	-8	0	0	0	0
chr1_15534237_15548428_+	chr1	15860732	15874923	+	DNAJC16	ENSG00000116138	1	1	0	0	1	3	1	1	1	16	40	4	0	-28	0	0	0	0
chr1_15534237_15567269_+	chr1	15860732	15893764	+	DNAJC16	ENSG00000116138	1	1	0	0	1	3	1	1	1	17	26	4	0	-13	0	0	0	0
chr1_15536475_15536814_+	chr1	15862970	15863309	+	DNAJC16	ENSG00000116138	1	1	0	0	1	3	1	1	1	12	12	12	0	-12	0	0	0	0
chr1_15563929_15564359_+	chr1	15890424	15890854	+	DNAJC16	ENSG00000116138	1	1	0	0	1	3	1	1	1	22	20	23	0	-21	0	0	0	0
chr1_15630325_15651895_+	chr1	15956820	15978390	+	DDI2	ENSG00000197312	1	1	1	0	1	4	1	1	1	5	6	2	0	-3	0	0	0	0
chr1_15638307_15643650_+	chr1	15964802	15970145	+	DDI2	ENSG00000197312	1	1	0	0	1	3	1	1	1	30	34	18	0	-22	0	0	0	0
chr1_15638307_15651895_+	chr1	15964802	15978390	+	DDI2	ENSG00000197312	1	1	0	0	1	3	1	1	1	15	6	18	0	-9	0	0	0	0
chr1_15649720_15651895_+	chr1	15976215	15978390	+	DDI2	ENSG00000197312	1	1	0	0	1	3	1	1	1	11	6	20	0	-15	0	0	0	0
chr1_15717893_15721388_+	chr1	16044388	16047883	+	PLEKHM2	ENSG00000116786	1	1	0	0	1	3	1	1	1	17	4	52	0	-39	0	0	0	0
chr1_15719734_15721388_+	chr1	16046229	16047883	+	PLEKHM2	ENSG00000116786	1	1	1	0	1	4	1	1	1	14	4	40	0	-30	0	0	0	0
chr1_15767376_15774796_+	chr1	16093871	16101291	+	FBLIM1	ENSG00000162458	1	1	0	0	1	3	1	1	1	48	66	22	0	-40	0	0	0	0
chr1_15872816_15876678_+	chr1	16199311	16203173	+	SPEN	ENSG00000065526	1	1	0	0	1	3	1	1	1	16	18	10	0	-12	0	0	0	0
chr1_15911101_15916279_+	chr1	16237596	16242774	+	SPEN	ENSG00000065526	1	1	0	0	1	3	1	1	1	19	14	20	0	-15	0	0	0	0
chr1_15918926_15920983_+	chr1	16245421	16247478	+	RBM15	ENSG00000162775	0	1	0	0	1	2	1	1	1	10	6	12	0	-8	0	0	0	0
chr1_15920870_15920983_+	chr1	16247365	16247478	+	RBM15	ENSG00000162775	0	1	0	0	0	1	1	1	1	8	6	16	0	-14	0	1	1	0
chr1_15942331_15948497_-	chr1	16268826	16274992	-	ZBTB17	ENSG00000116809	0	1	0	0	0	1	1	1	1	3	2	0	1	1	0	0	0	0
chr1_16133329_16133556_+	chr1	16459824	16460051	+	EPHA2	ENSG00000142627	0	0	0	0	1	1	0	0	0	2	4	0	0	-2	0	0	0	0
chr1_16137853_16138430_-	chr1	16464348	16464925	-	EPHA2	ENSG00000142627	1	1	0	0	1	3	1	1	1	3	6	0	0	-3	0	0	0	0
chr1_16201782_16202574_-	chr1	16528277	16529069	-	ARHGEF19	ENSG00000142632	1	1	0	0	1	3	1	1	1	10	0	0	1	10	0	0	0	0
chr1_16294783_16315435_-	chr1	16621278	16641930	-	FBXO42	ENSG00000037637	1	1	0	0	1	3	1	1	1	25	25	6	0	-6	0	0	0	0
chr1_16294783_16316571_-	chr1	16621278	16643066	-	FBXO42	ENSG00000037637	0	0	0	0	1	1	1	0	0	31	25	38	0	-32	1	0	1	0
chr1_16305803_16315435_-	chr1	16632298	16641930	-	FBXO42	ENSG00000037637	1	1	0	0	1	3	1	1	1	83	66	6	1	11	0	0	0	0
chr1_16490618_16490926_-	chr1	16817113	16817421	-	CROCCP3	ENSG00000080947	0	1	0	0	1	2	1	1	1	22	24	32	0	-34	1	0	1	0
chr1_17416480_17420828_-	chr1	17742976	17747324	-	RCC2	ENSG00000179051	1	1	0	0	1	3	1	1	1	5	0	4	1	1	0	0	0	0
chr1_17580553_17588479_+	chr1	17907048	17914974	+	ARHGEF10L	ENSG00000074964	1	1	0	0	1	3	1	1	1	4	6	0	0	-2	0	0	0	0
chr1_17602127_17607977_+	chr1	17928622	17934472	+	ARHGEF10L	ENSG00000074964	1	1	0	0	1	3	1	1	1	1	0	4	0	-3	0	0	0	0
chr1_19156767_19160281_-	chr1	19483261	19486775	-	UBR4	ENSG00000127481	1	1	0	0	1	3	1	1	1	0	0	0	0	0	0	0	0	0
chr1_19169435_19179220_-	chr1	19495929	19505714	-	UBR4	ENSG00000127481	0	1	0	0	1	2	1	1	1	2	0	4	0	-2	0	0	0	0
chr1_19172864_19175033_-	chr1	19499358	19501527	-	UBR4	ENSG00000127481	1	1	0	0	1	3	1	1	1	4	0	4	0	0	0	0	0	0
chr1_19176592_19187540_-	chr1	19503086	19514034	-	UBR4	ENSG00000127481	0	1	0	0	1	2	1	1	1	6	4	4	0	-2	0	0	0	0
chr1_19192188_19192540_-	chr1	19518682	19519034	-	UBR4	ENSG00000127481	1	1	1	0	1	4	1	1	1	6	4	2	0	0	0	0	0	0
chr1_19193433_19197265_-	chr1	19519927	19523759	-	UBR4	ENSG00000127481	0	1	0	0	1	2	1	1	1	9	8	6	0	-5	0	0	0	0
chr1_19237142_19244015_-	chr1	19563636	19570509	-	EMC1	ENSG00000127463	1	1	0	0	1	3	1	1	1	15	4	24	0	-13	0	0	0	0
chr1_19458665_19473592_+	chr1	19785159	19800086	+	CAPZB	ENSG00000077549	0	0	0	0	1	1	0	0	0	7	0	0	1	7	0	0	0	0
chr1_19890385_19904987_+	chr1	20216878	20231480	+	OTUD3	ENSG00000169914	1	1	0	0	1	3	1	1	1	3	2	0	1	1	0	0	0	0
chr1_19890385_19907876_+	chr1	20216878	20234369	+	OTUD3	ENSG00000169914	0	0	0	0	1	1	0	1	0	4	2	0	1	2	0	0	0	0
chr1_19904267_19904987_+	chr1	20230760	20231480	+	OTUD3	ENSG00000169914	0	1	0	0	1	2	1	1	1	3	2	4	0	-3	0	0	0	0
chr1_20336303_20345593_+	chr1	20662796	20672086	+	VWA5B1	ENSG00000158816	0	1	0	0	1	2	1	1	1	4	2	2	0	0	0	0	0	0
chr1_20337646_20350926_+	chr1	20664139	20677419	+	VWA5B1	ENSG00000158816	0	1	0	0	0	1	1	1	1	3	0	6	0	-3	0	0	0	0
chr1_20645560_20645980_+	chr1	20972053	20972473	+	PINK1	ENSG00000158828	0	0	0	0	1	1	0	1	0	14	16	6	0	-8	0	0	0	0
chr1_20698379_20704899_-	chr1	21024872	21031392	-	KIF17	ENSG00000117245	1	1	0	0	1	3	1	1	1	25	16	12	0	-3	0	0	0	0
chr1_20744744_20773610_-	chr1	21071237	21100103	-	HP1BP3	ENSG00000127483	0	0	0	0	1	1	1	1	0	12	0	14	0	-2	0	0	0	0
chr1_20744744_20776750_-	chr1	21071237	21103243	-	HP1BP3	ENSG00000127483	0	0	0	0	1	1	1	1	0	18	0	20	0	-2	0	0	0	0
chr1_20744744_20780540_-	chr1	21071237	21107033	-	HP1BP3	ENSG00000127483	0	0	0	0	1	1	1	1	0	14	0	28	0	-14	0	0	0	0
chr1_20749723_20749975_-	chr1	21076216	21076468	-	HP1BP3	ENSG00000127483	1	0	0	0	1	2	1	0	0	15	2	22	0	-9	0	0	0	0
chr1_20749723_20773610_-	chr1	21076216	21100103	-	HP1BP3	ENSG00000127483	1	1	0	0	1	3	1	1	1	8	2	14	0	-8	0	0	0	0
chr1_20757166_20773610_-	chr1	21083659	21100103	-	HP1BP3	ENSG00000127483	1	1	0	0	1	3	1	1	1	12	10	14	0	-12	0	0	0	0
chr1_20757166_20776750_-	chr1	21083659	21103243	-	HP1BP3	ENSG00000127483	1	1	0	0	1	3	1	1	1	15	10	20	0	-15	0	0	0	0
chr1_20757166_20779908_-	chr1	21083659	21106401	-	HP1BP3	ENSG00000127483	0	0	0	0	1	1	1	0	0	17	10	20	0	-13	0	0	0	0
chr1_20757166_20779911_-	chr1	21083659	21106404	-	HP1BP3	ENSG00000127483	1	1	0	0	1	3	1	1	1	16	10	20	0	-14	0	0	0	0
chr1_20757166_20780540_-	chr1	21083659	21107033	-	HP1BP3	ENSG00000127483	1	1	0	0	1	3	1	1	1	17	10	28	0	-21	0	0	0	0
chr1_20765377_20773610_-	chr1	21091870	21100103	-	HP1BP3	ENSG00000127483	1	1	1	0	1	4	1	1	1	22	22	14	0	-14	0	0	0	0
chr1_20765377_20776750_-	chr1	21091870	21103243	-	HP1BP3	ENSG00000127483	0	1	0	0	1	2	1	1	1	26	22	20	0	-16	0	0	0	0
chr1_20770930_20773610_-	chr1	21097423	21100103	-	HP1BP3	ENSG00000127483	1	1	0	0	1	3	1	1	1	16	6	14	0	-4	0	0	0	0
chr1_20770930_20776750_-	chr1	21097423	21103243	-	HP1BP3	ENSG00000127483	0	1	0	0	1	2	1	1	1	21	6	20	0	-5	0	0	0	0
chr1_20810738_20813239_-	chr1	21137231	21139732	-	EIF4G3	ENSG00000075151	1	1	0	0	1	3	1	1	1	10	30	4	0	-24	0	0	0	0
chr1_20817392_20857497_-	chr1	21143885	21183990	-	EIF4G3	ENSG00000075151	0	1	0	0	0	1	1	1	1	12	14	8	0	-10	0	0	0	0
chr1_20825100_20865262_-	chr1	21151593	21191755	-	EIF4G3	ENSG00000075151	0	1	0	0	1	2	1	1	1	2	0	2	0	0	0	0	0	0
chr1_20827617_20849530_-	chr1	21154110	21176023	-	EIF4G3	ENSG00000075151	0	1	0	0	0	1	1	1	1	10	0	0	1	10	0	0	0	0
chr1_20829147_20895501_-	chr1	21155640	21221994	-	EIF4G3	ENSG00000075151	0	1	0	0	1	2	1	1	1	0	0	0	0	0	0	0	0	0
chr1_20840856_20851478_-	chr1	21167349	21177971	-	EIF4G3	ENSG00000075151	0	1	0	0	1	2	1	1	1	8	0	2	1	6	0	0	0	0
chr1_20840856_20865262_-	chr1	21167349	21191755	-	EIF4G3	ENSG00000075151	1	1	0	0	1	3	1	1	1	3	0	2	1	1	0	0	0	0
chr1_20840856_20886371_-	chr1	21167349	21212864	-	EIF4G3	ENSG00000075151	1	1	0	0	1	3	1	1	1	3	0	2	1	1	0	0	0	0
chr1_20857403_20886371_-	chr1	21183896	21212864	-	EIF4G3	ENSG00000075151	0	1	0	0	1	2	1	1	1	5	2	2	1	1	0	0	0	0
chr1_20879323_20942330_-	chr1	21205816	21268823	-	EIF4G3	ENSG00000075151	0	1	0	0	1	2	1	1	1	3	2	0	1	1	0	0	0	0
chr1_20892619_20904971_-	chr1	21219112	21231464	-	EIF4G3	ENSG00000075151	0	1	0	0	1	2	1	1	1	5	4	4	0	-3	0	0	0	0
chr1_20893517_20895501_-	chr1	21220010	21221994	-	EIF4G3	ENSG00000075151	1	1	0	0	1	3	1	1	1	2	4	0	0	-2	0	0	0	0
chr1_20893517_20904971_-	chr1	21220010	21231464	-	EIF4G3	ENSG00000075151	1	1	0	0	1	3	1	1	1	5	4	4	0	-3	0	0	0	0
chr1_20893517_20942330_-	chr1	21220010	21268823	-	EIF4G3	ENSG00000075151	1	1	0	0	1	3	1	1	1	2	4	0	0	-2	0	0	0	1
chr1_20904883_20942330_-	chr1	21231376	21268823	-	EIF4G3	ENSG00000075151	0	1	0	0	1	2	1	1	1	4	0	0	1	4	0	0	0	0
chr1_20941259_20942330_-	chr1	21267752	21268823	-	EIF4G3	ENSG00000075151	0	0	0	0	1	1	1	1	0	3	8	0	0	-5	0	0	0	0
chr1_20941491_20942330_-	chr1	21267984	21268823	-	EIF4G3	ENSG00000075151	1	1	0	0	1	3	1	1	1	3	8	0	0	-5	0	0	0	0
chr1_20941491_20950111_-	chr1	21267984	21276604	-	EIF4G3	ENSG00000075151	0	1	0	0	1	2	1	1	1	5	8	0	0	-3	0	0	0	0
chr1_20941491_20980448_-	chr1	21267984	21306941	-	EIF4G3	ENSG00000075151	0	1	0	0	1	2	1	1	1	8	8	10	0	-10	0	0	0	0
chr1_20941491_20981227_-	chr1	21267984	21307720	-	EIF4G3	ENSG00000075151	0	1	0	0	1	2	1	1	1	10	8	14	0	-12	0	0	0	0
chr1_20941491_20982408_-	chr1	21267984	21308901	-	EIF4G3	ENSG00000075151	0	0	0	0	1	1	1	1	1	10	8	16	0	-14	0	0	0	0
chr1_20950003_20981227_-	chr1	21276496	21307720	-	EIF4G3	ENSG00000075151	1	1	0	0	1	3	1	1	1	3	0	14	0	-11	0	0	0	0
chr1_20950003_20982408_-	chr1	21276496	21308901	-	EIF4G3	ENSG00000075151	0	1	0	0	1	2	1	1	1	3	0	16	0	-13	0	0	0	0
chr1_20950003_21089213_-	chr1	21276496	21415706	-	EIF4G3	ENSG00000075151	1	1	0	0	0	2	1	1	1	0	0	2	0	-2	0	0	0	0
chr1_20969474_20980448_-	chr1	21295967	21306941	-	EIF4G3	ENSG00000075151	1	1	0	0	1	3	1	1	1	6	8	10	0	-12	0	0	0	0
chr1_20969474_20981227_-	chr1	21295967	21307720	-	EIF4G3	ENSG00000075151	1	1	0	0	1	3	1	1	1	8	8	14	0	-14	0	0	0	0
chr1_20969474_20982408_-	chr1	21295967	21308901	-	EIF4G3	ENSG00000075151	0	0	0	0	1	1	1	1	1	8	8	16	0	-16	0	0	0	0
chr1_20969474_21002808_-	chr1	21295967	21329301	-	EIF4G3	ENSG00000075151	1	1	0	0	1	3	1	1	1	7	8	4	0	-5	0	0	0	0
chr1_20969474_21050994_-	chr1	21295967	21377487	-	EIF4G3	ENSG00000075151	0	1	0	0	0	1	1	1	1	0	8	0	0	-8	0	0	0	0
chr1_20969474_21111383_-	chr1	21295967	21437876	-	EIF4G3	ENSG00000075151	1	1	0	0	1	3	1	1	1	5	8	4	0	-7	0	0	0	0
chr1_20980334_20981227_-	chr1	21306827	21307720	-	EIF4G3	ENSG00000075151	1	1	0	0	1	3	1	1	1	12	14	14	0	-16	0	0	0	0
chr1_20980334_20982408_-	chr1	21306827	21308901	-	EIF4G3	ENSG00000075151	0	1	0	0	1	2	1	1	1	13	14	16	0	-17	0	0	0	0
chr1_20980334_20997633_-	chr1	21306827	21324126	-	EIF4G3	ENSG00000075151	1	1	0	0	1	3	1	1	1	2	14	0	0	-12	0	0	0	0
chr1_20980334_21002808_-	chr1	21306827	21329301	-	EIF4G3	ENSG00000075151	1	1	0	0	1	3	1	1	1	7	14	4	0	-11	0	0	0	0
chr1_20980334_21050994_-	chr1	21306827	21377487	-	EIF4G3	ENSG00000075151	1	1	0	0	1	3	1	1	1	0	14	0	0	-14	0	0	0	0
chr1_20980334_21111383_-	chr1	21306827	21437876	-	EIF4G3	ENSG00000075151	1	1	0	0	1	3	1	1	1	6	14	4	0	-12	0	0	0	0
chr1_20997601_21002808_-	chr1	21324094	21329301	-	EIF4G3	ENSG00000075151	0	1	0	0	1	2	1	1	1	8	4	4	0	0	0	0	0	0
chr1_20997601_21050994_-	chr1	21324094	21377487	-	EIF4G3	ENSG00000075151	0	1	0	0	1	2	1	1	1	0	4	0	0	-4	0	0	0	0
chr1_20997601_21111383_-	chr1	21324094	21437876	-	EIF4G3	ENSG00000075151	1	1	0	0	1	3	1	1	1	2	4	4	0	-6	0	0	0	0
chr1_21001199_21002808_-	chr1	21327692	21329301	-	EIF4G3	ENSG00000075151	1	1	0	0	1	3	1	1	1	2	0	4	0	-2	0	0	0	0
chr1_21002713_21089213_-	chr1	21329206	21415706	-	EIF4G3	ENSG00000075151	1	1	0	0	1	3	1	1	1	0	0	2	0	-2	0	0	0	0
chr1_21002713_21111383_-	chr1	21329206	21437876	-	EIF4G3	ENSG00000075151	1	1	0	0	1	3	1	1	1	2	0	4	0	-2	0	0	0	0
chr1_21050866_21089213_-	chr1	21377359	21415706	-	EIF4G3	ENSG00000075151	1	1	0	0	1	3	1	1	1	0	2	2	0	-4	0	0	0	0
chr1_21050866_21111383_-	chr1	21377359	21437876	-	EIF4G3	ENSG00000075151	1	1	0	0	1	3	1	1	1	0	2	4	0	-6	0	0	0	0
chr1_21089138_21111383_-	chr1	21415631	21437876	-	EIF4G3	ENSG00000075151	1	1	0	0	1	3	1	1	1	11	40	4	0	-33	0	0	0	0
chr1_21221747_21228041_-	chr1	21548240	21554534	-	ECE1	ENSG00000117298	1	1	0	0	1	3	1	1	1	18	8	16	0	-6	0	0	0	0
chr1_21244989_21247363_-	chr1	21571482	21573856	-	ECE1	ENSG00000117298	1	1	0	0	1	3	1	1	1	15	8	32	0	-25	0	0	0	0
chr1_21272699_21290156_-	chr1	21599192	21616649	-	ECE1	ENSG00000117298	1	1	0	0	1	3	1	1	1	4	6	2	0	-4	0	0	0	0
chr1_21470632_21473585_+	chr1	21797125	21800078	+	NBPF3	ENSG00000142794	0	1	0	0	1	2	1	1	1	0	0	0	0	0	0	0	0	0
chr1_21560626_21570374_+	chr1	21887119	21896867	+	ALPL	ENSG00000162551	1	1	0	0	1	3	1	1	1	13	0	16	0	-3	0	0	0	0
chr1_21680808_21695221_-	chr1	22007301	22021714	-	USP48	ENSG00000090686	1	1	0	0	1	3	1	1	1	6	6	20	0	-20	0	0	0	0
chr1_21680808_21721764_-	chr1	22007301	22048257	-	USP48	ENSG00000090686	1	1	0	0	1	3	1	1	1	8	6	4	0	-2	0	0	0	0
chr1_21680808_21724095_-	chr1	22007301	22050588	-	USP48	ENSG00000090686	0	1	0	0	1	2	1	1	1	9	6	10	0	-7	0	0	0	0
chr1_21687191_21695221_-	chr1	22013684	22021714	-	USP48	ENSG00000090686	1	1	0	0	1	3	1	1	1	10	2	20	0	-12	0	0	0	0
chr1_21689974_21695221_-	chr1	22016467	22021714	-	USP48	ENSG00000090686	1	1	0	0	1	3	1	1	1	12	2	20	0	-10	0	0	0	0
chr1_21701498_21703618_-	chr1	22027991	22030111	-	USP48	ENSG00000090686	0	1	0	0	1	2	1	1	1	8	32	4	0	-28	0	0	0	0
chr1_21701498_21706868_-	chr1	22027991	22033361	-	USP48	ENSG00000090686	0	1	0	0	1	2	1	1	1	10	32	6	0	-28	0	0	0	0
chr1_21715389_21721764_-	chr1	22041882	22048257	-	USP48	ENSG00000090686	1	1	0	0	1	3	1	1	1	6	4	4	0	-2	0	0	0	0
chr1_21715389_21724095_-	chr1	22041882	22050588	-	USP48	ENSG00000090686	0	1	0	0	1	2	1	1	1	7	4	10	0	-7	0	0	0	0
chr1_21715389_21729832_-	chr1	22041882	22056325	-	USP48	ENSG00000090686	0	1	0	0	1	2	1	1	1	10	4	28	0	-22	0	0	0	0
chr1_21715389_21736625_-	chr1	22041882	22063118	-	USP48	ENSG00000090686	0	1	0	0	1	2	1	1	1	9	4	18	0	-13	0	0	0	0
chr1_21715389_21757783_-	chr1	22041882	22084276	-	USP48	ENSG00000090686	0	1	0	0	1	2	1	1	1	8	4	6	0	-2	0	0	0	0
chr1_21721036_21721764_-	chr1	22047529	22048257	-	USP48	ENSG00000090686	1	1	0	0	1	3	1	1	1	7	2	4	1	1	0	0	0	0
chr1_21721036_21729832_-	chr1	22047529	22056325	-	USP48	ENSG00000090686	0	1	0	0	1	2	1	1	1	10	2	28	0	-20	0	0	0	0
chr1_21748138_21751615_-	chr1	22074631	22078108	-	USP48	ENSG00000090686	1	1	0	0	1	3	1	1	1	25	28	0	0	-3	0	0	0	0
chr1_21748138_21757783_-	chr1	22074631	22084276	-	USP48	ENSG00000090686	0	1	0	0	1	2	1	1	1	31	28	6	0	-3	0	0	0	0
chr1_22078429_22078881_+	chr1	22404922	22405374	+	CDC42	ENSG00000070831	0	1	0	0	0	1	1	1	1	18	14	14	0	-10	0	1	1	0
chr1_22078429_22086866_+	chr1	22404922	22413359	+	CDC42	ENSG00000070831	1	1	1	0	1	4	1	1	1	4	0	14	0	-10	0	0	0	0
chr1_22489880_22491533_+	chr1	22816373	22818026	+	ZBTB40	ENSG00000184677	1	1	0	0	1	3	1	1	1	1	0	6	0	-5	0	0	0	0
chr1_22781421_22785076_+	chr1	23107914	23111569	+	EPHB2	ENSG00000133216	1	1	0	0	1	3	1	1	1	1	2	2	0	-3	0	0	0	0
chr1_22905987_22906957_+	chr1	23232480	23233450	+	EPHB2	ENSG00000133216	0	1	0	0	0	1	1	1	1	0	0	0	0	0	0	0	0	0
chr1_23030469_23044486_+	chr1	23356962	23370979	+	KDM1A	ENSG00000004487	0	1	0	0	1	2	1	1	1	10	2	8	0	0	0	0	0	0
chr1_23030469_23050520_+	chr1	23356962	23377013	+	KDM1A	ENSG00000004487	1	1	0	0	1	3	1	1	1	2	2	8	0	-8	0	0	0	0
chr1_23030469_23053839_+	chr1	23356962	23380332	+	KDM1A	ENSG00000004487	0	1	0	0	1	2	1	1	1	1	0	8	0	-7	0	0	0	0
chr1_23030469_23059167_+	chr1	23356962	23385660	+	KDM1A	ENSG00000004487	1	1	0	0	1	3	1	1	1	1	0	8	0	-7	0	0	0	0
chr1_23050387_23057565_+	chr1	23376880	23384058	+	KDM1A	ENSG00000004487	1	1	0	0	1	3	1	1	1	2	0	12	0	-10	0	0	0	0
chr1_23050387_23059167_+	chr1	23376880	23385660	+	KDM1A	ENSG00000004487	1	1	0	0	1	3	1	1	1	2	0	12	0	-10	0	0	0	0
chr1_23053761_23057565_+	chr1	23380254	23384058	+	KDM1A	ENSG00000004487	1	1	0	0	1	3	1	1	1	2	0	0	1	2	0	0	0	0
chr1_23055069_23069151_+	chr1	23381562	23395644	+	KDM1A	ENSG00000004487	1	1	0	0	1	3	1	1	1	3	8	4	0	-9	0	0	0	0
chr1_23068539_23079667_+	chr1	23395032	23406160	+	KDM1A	ENSG00000004487	0	1	0	0	1	2	1	1	1	0	0	0	0	0	0	0	0	0
chr1_23071225_23072197_+	chr1	23397718	23398690	+	KDM1A	ENSG00000004487	1	1	0	0	1	3	1	1	1	4	4	4	0	-4	0	0	0	0
chr1_23109022_23109650_-	chr1	23435515	23436143	-	LUZP1	ENSG00000169641	0	1	0	0	1	2	1	1	1	2	0	8	0	-6	0	0	0	0
chr1_23417249_23419139_-	chr1	23743742	23745632	-	TCEA3	ENSG00000204219	0	1	0	0	1	2	1	1	1	12	42	2	0	-32	0	0	0	0
chr1_23467153_23468605_-	chr1	23793646	23795098	-	ASAP3	ENSG00000088280	0	0	0	0	1	1	0	0	0	32	26	20	0	-14	0	1	1	0
chr1_23750845_23752518_+	chr1	24077335	24079008	+	ELOA	ENSG00000011007	0	1	0	0	1	2	1	1	1	11	8	12	0	-9	0	0	0	0
chr1_23804400_23820593_-	chr1	24130890	24147083	-	HMGCL	ENSG00000117305	1	1	0	0	1	3	1	1	1	14	0	34	0	-20	0	0	0	0
chr1_23814190_23820593_-	chr1	24140680	24147083	-	HMGCL	ENSG00000117305	1	1	0	0	1	3	1	1	1	14	0	34	0	-20	0	0	0	0
chr1_23816675_23820593_-	chr1	24143165	24147083	-	HMGCL	ENSG00000117305	1	1	0	0	1	3	1	1	1	27	12	34	0	-19	0	0	0	0
chr1_24169417_24180854_-	chr1	24495907	24507344	-	IFNLR1	ENSG00000185436	1	1	0	0	1	3	1	1	1	24	0	20	1	4	0	0	0	0
chr1_24440172_24445244_+	chr1	24766662	24771734	+	NIPAL3	ENSG00000001461	1	1	0	0	1	3	1	1	1	0	0	8	0	-8	0	0	0	0
chr1_24514314_24514567_+	chr1	24840804	24841057	+	RCAN3	ENSG00000117602	1	1	0	0	1	3	1	1	1	20	24	0	0	-4	0	0	0	0
chr1_24531218_24533254_+	chr1	24857708	24859744	+	RCAN3	ENSG00000117602	1	1	0	0	1	3	1	1	1	15	14	14	0	-13	0	0	0	0
chr1_24646667_24649029_+	chr1	24973158	24975520	+	SRRM1	ENSG00000133226	1	1	0	0	1	3	1	1	1	6	0	18	0	-12	0	0	0	0
chr1_24660719_24661396_+	chr1	24987210	24987887	+	SRRM1	ENSG00000133226	0	1	0	0	1	2	1	1	1	6	16	2	0	-12	0	0	0	0
chr1_24662660_24663224_+	chr1	24989151	24989715	+	SRRM1	ENSG00000133226	1	1	0	0	1	3	1	1	1	8	12	2	0	-6	0	0	0	0
chr1_24662660_24670315_+	chr1	24989151	24996806	+	SRRM1	ENSG00000133226	0	1	0	0	1	2	1	1	1	8	14	2	0	-8	0	1	1	0
chr1_24666815_24670315_+	chr1	24993306	24996806	+	SRRM1	ENSG00000133226	0	1	0	0	1	2	1	1	1	20	14	18	0	-12	0	1	1	0
chr1_25227442_25228235_-	chr1	25553933	25554726	-	SYF2	ENSG00000117614	0	1	0	0	1	2	1	1	1	27	16	28	0	-17	0	0	0	0
chr1_25340474_25343073_+	chr1	25666965	25669564	+	TMEM50A	ENSG00000183726	1	1	0	0	1	3	1	1	1	20	32	0	0	-12	0	0	0	0
chr1_25340474_25351693_+	chr1	25666965	25678184	+	TMEM50A	ENSG00000183726	1	1	0	0	1	3	1	1	1	11	28	0	0	-17	0	0	0	0
chr1_25351626_25352974_+	chr1	25678117	25679465	+	TMEM50A	ENSG00000183726	1	1	0	0	1	3	1	1	1	21	18	28	0	-25	0	0	0	0
chr1_25351626_25356853_+	chr1	25678117	25683344	+	TMEM50A	ENSG00000183726	1	1	0	0	1	3	1	1	1	29	26	28	0	-25	0	0	0	0
chr1_25446762_25456831_+	chr1	25773253	25783322	+	MACO1	ENSG00000204178	0	1	0	0	1	2	1	1	1	10	0	6	1	4	0	0	0	0
chr1_25446762_25458892_+	chr1	25773253	25785383	+	MACO1	ENSG00000204178	1	1	0	0	1	3	1	1	1	11	2	6	1	3	0	0	0	0
chr1_25448808_25454382_+	chr1	25775299	25780873	+	MACO1	ENSG00000204178	1	1	0	0	1	3	1	1	1	6	4	4	0	-2	0	0	0	0
chr1_25448808_25456831_+	chr1	25775299	25783322	+	MACO1	ENSG00000204178	1	1	0	0	1	3	1	1	1	11	0	4	1	7	0	0	0	0
chr1_25448808_25458892_+	chr1	25775299	25785383	+	MACO1	ENSG00000204178	1	1	0	0	1	3	1	1	1	12	2	4	1	6	0	0	0	0
chr1_25553922_25557267_+	chr1	25880413	25883758	+	LDLRAP1	ENSG00000157978	0	1	0	0	1	2	1	1	1	0	0	4	0	-4	0	0	0	0
chr1_25983946_25984528_-	chr1	26310437	26311019	-	PAFAH2	ENSG00000158006	0	1	0	0	0	1	1	1	1	11	10	14	0	-13	0	0	0	0
chr1_26255171_26255865_+	chr1	26581662	26582356	+	CEP85	ENSG00000130695	1	1	0	0	1	3	1	1	1	36	42	26	0	-32	0	0	0	0
chr1_26255171_26259802_+	chr1	26581662	26586293	+	CEP85	ENSG00000130695	1	1	0	0	1	3	1	1	1	40	30	26	0	-16	0	0	0	0
chr1_26257597_26259802_+	chr1	26584088	26586293	+	CEP85	ENSG00000130695	1	1	0	0	1	3	1	1	1	46	30	26	0	-10	0	0	0	0
chr1_26268483_26269614_+	chr1	26594974	26596105	+	CEP85	ENSG00000130695	0	1	0	0	1	2	1	1	1	16	6	46	0	-36	0	0	0	0
chr1_26446316_26447660_+	chr1	26772807	26774151	+	DHDDS	ENSG00000117682	1	1	0	0	1	3	1	1	1	32	22	26	0	-16	0	0	0	0
chr1_26446316_26460144_+	chr1	26772807	26786635	+	DHDDS	ENSG00000117682	1	1	0	0	1	3	1	1	1	17	0	26	0	-9	0	0	0	0
chr1_26447559_26460144_+	chr1	26774050	26786635	+	DHDDS	ENSG00000117682	1	1	0	0	1	3	1	1	1	18	0	18	0	0	0	0	0	0
chr1_26457791_26460144_+	chr1	26784282	26786635	+	DHDDS	ENSG00000117682	1	1	1	0	1	4	1	1	1	4	0	22	0	-18	0	0	0	0
chr1_26554596_26555221_+	chr1	26881087	26881712	+	RPS6KA1	ENSG00000117676	0	1	0	0	0	1	1	1	1	18	8	32	0	-22	0	0	0	0
chr1_26560726_26561663_+	chr1	26887217	26888154	+	RPS6KA1	ENSG00000117676	1	1	0	0	1	3	1	1	1	13	36	2	0	-25	0	0	0	0
chr1_26729651_26732792_+	chr1	27056142	27059283	+	ARID1A	ENSG00000117713	1	1	0	0	1	3	1	1	1	16	28	8	0	-20	0	0	0	1
chr1_26762152_26772632_+	chr1	27088643	27099123	+	ARID1A	ENSG00000117713	0	1	0	0	0	1	1	1	1	10	4	24	0	-18	0	0	0	0
chr1_26941457_26941818_+	chr1	27267948	27268309	+	NUDC	ENSG00000090273	1	1	0	0	1	3	1	1	1	43	6	51	0	-14	0	0	0	0
chr1_26942660_26943065_+	chr1	27269151	27269556	+	NUDC	ENSG00000090273	1	1	0	0	1	3	1	1	1	37	6	38	0	-7	0	0	0	0
chr1_27105885_27109777_-	chr1	27432376	27436268	-	SLC9A1	ENSG00000090020	1	1	0	0	1	3	1	1	1	10	0	0	1	10	0	0	0	0
chr1_27113791_27114286_-	chr1	27440282	27440777	-	SLC9A1	ENSG00000090020	0	0	0	0	1	1	0	1	0	12	6	10	0	-4	0	0	0	0
chr1_27113826_27114286_-	chr1	27440317	27440777	-	SLC9A1	ENSG00000090020	1	1	0	0	1	3	1	1	1	12	6	10	0	-4	0	0	0	0
chr1_27333958_27334281_+	chr1	27660449	27660772	+	TMEM222	ENSG00000186501	0	1	0	0	1	2	1	1	1	13	14	6	0	-7	0	0	0	0
chr1_27412572_27419088_-	chr1	27739066	27745589	-	WASF2	ENSG00000158195	1	1	0	0	0	2	1	1	1	5	0	36	0	-31	0	0	0	0
chr1_27668226_27669346_-	chr1	27994737	27995857	-	IFI6	ENSG00000126709	1	1	0	0	1	3	1	1	1	21	16	22	0	-17	0	0	0	0
chr1_27789562_27793632_+	chr1	28116073	28120143	+	STX12	ENSG00000117758	1	1	0	0	1	3	1	1	1	21	10	24	0	-13	0	0	0	0
chr1_27789562_27801815_+	chr1	28116073	28128326	+	STX12	ENSG00000117758	1	1	0	0	1	3	1	1	1	24	22	24	0	-22	0	0	0	0
chr1_27810246_27819732_+	chr1	28136757	28146243	+	STX12	ENSG00000117758	0	1	0	0	1	2	1	1	1	14	11	16	0	-13	0	0	0	0
chr1_27838699_27843330_+	chr1	28165210	28169841	+	PPP1R8	ENSG00000117751	0	1	0	0	1	2	1	1	1	22	30	24	0	-32	0	0	0	0
chr1_27841014_27843330_+	chr1	28167525	28169841	+	PPP1R8	ENSG00000117751	1	1	0	0	1	3	1	1	1	19	30	10	0	-21	0	0	0	0
chr1_27906928_27907282_-	chr1	28233439	28233793	-	POLR1B	ENSG00000125630	1	1	0	0	1	3	1	1	1	42	57	32	0	-47	0	0	0	0
chr1_28010947_28017239_-	chr1	28337458	28343750	-	EYA3	ENSG00000158161	1	1	0	0	1	3	1	1	1	34	38	24	0	-28	0	0	0	0
chr1_28027789_28048426_-	chr1	28354300	28374937	-	EYA3	ENSG00000158161	0	1	0	0	1	2	1	1	1	14	24	6	0	-16	0	0	0	0
chr1_28035544_28048426_-	chr1	28362055	28374937	-	EYA3	ENSG00000158161	1	1	0	0	1	3	1	1	1	7	4	6	0	-3	0	0	0	0
chr1_28035544_28058094_-	chr1	28362055	28384605	-	EYA3	ENSG00000158161	1	1	0	0	1	3	1	1	1	5	4	12	0	-11	0	0	0	0
chr1_28038839_28042650_-	chr1	28365350	28369161	-	EYA3	ENSG00000158161	1	1	0	0	1	3	1	1	1	10	6	8	0	-4	0	0	0	0
chr1_28095929_28096308_-	chr1	28422440	28422819	-	SPCS2P4		0	0	0	0	1	1	0	0	0	25	12	46	0	-33	0	1	1	0
chr1_28407410_28459258_+	chr1	28733921	28785769	+	PHACTR4	ENSG00000204138	0	1	0	0	1	2	1	1	1	50	46	48	0	-44	0	0	0	0
chr1_28459085_28466535_+	chr1	28785596	28793046	+	PHACTR4	ENSG00000204138	1	0	0	0	1	2	0	1	0	16	22	8	0	-14	0	0	0	0
chr1_28459085_28466768_+	chr1	28785596	28793279	+	PHACTR4	ENSG00000204138	0	1	0	0	1	2	1	1	1	16	22	8	0	-14	0	0	0	0
chr1_28459085_28480604_+	chr1	28785596	28807116	+	PHACTR4	ENSG00000204138	0	1	0	0	1	2	1	1	1	27	42	8	0	-23	0	0	0	0
chr1_28473554_28476291_+	chr1	28800066	28802803	+	PHACTR4	ENSG00000204138	1	1	0	0	1	3	1	1	1	36	44	26	0	-34	0	0	0	0
chr1_28473554_28480604_+	chr1	28800066	28807116	+	PHACTR4	ENSG00000204138	1	1	0	0	1	3	1	1	1	32	42	26	0	-36	0	0	0	0
chr1_28476107_28480604_+	chr1	28802619	28807116	+	PHACTR4	ENSG00000204138	0	1	0	0	1	2	1	1	1	31	42	22	0	-33	0	0	0	0
chr1_28476107_28491012_+	chr1	28802619	28817524	+	PHACTR4	ENSG00000204138	0	1	0	0	1	2	1	1	1	36	36	22	0	-22	0	0	0	0
chr1_28480451_28480604_+	chr1	28806963	28807116	+	PHACTR4	ENSG00000204138	1	1	0	0	1	3	1	1	1	42	42	34	0	-34	0	1	1	0
chr1_28490951_28493091_+	chr1	28817463	28819603	+	PHACTR4	ENSG00000204138	0	1	0	0	1	2	1	1	1	40	36	40	0	-36	0	0	0	0
chr1_28491650_28493091_+	chr1	28818162	28819603	+	PHACTR4	ENSG00000204138	1	1	0	0	1	3	1	1	1	40	36	40	0	-36	0	0	0	0
chr1_28560633_28561398_+	chr1	28887145	28887910	+	TRNAU1AP	ENSG00000180098	1	1	0	0	1	3	1	1	1	92	44	99	0	-51	0	0	0	0
chr1_28571176_28571900_+	chr1	28897688	28898412	+	TRNAU1AP	ENSG00000180098	1	1	0	0	1	3	1	1	1	58	34	44	0	-20	0	0	0	0
chr1_28580560_28581229_-	chr1	28907072	28907741	-	SNHG12	ENSG00000197989	1	1	0	0	1	3	1	1	1	44	58	32	0	-46	0	0	0	0
chr1_28683583_28690186_+	chr1	29010095	29016698	+	GMEB1	ENSG00000162419	0	1	0	0	1	2	1	1	1	74	99	62	0	-87	0	0	0	0
chr1_28683583_28697084_+	chr1	29010095	29023596	+	GMEB1	ENSG00000162419	1	1	0	0	1	3	1	1	1	76	76	62	0	-62	0	0	0	0
chr1_28690104_28704329_+	chr1	29016616	29030841	+	GMEB1	ENSG00000162419	0	1	0	0	1	2	1	1	1	50	62	40	0	-52	0	0	0	0
chr1_28742403_28743986_+	chr1	29068915	29070498	+	YTHDF2	ENSG00000198492	1	1	0	0	1	3	1	1	1	37	26	0	1	11	0	1	1	0
chr1_28987431_28987905_+	chr1	29313943	29314417	+	EPB41	ENSG00000159023	1	1	0	0	1	3	1	1	1	5	16	2	0	-13	0	0	0	0
chr1_28987431_28997319_+	chr1	29313943	29323831	+	EPB41	ENSG00000159023	1	1	0	0	1	3	1	1	1	2	8	2	0	-8	0	0	0	0
chr1_28987431_29065158_+	chr1	29313943	29391670	+	EPB41	ENSG00000159023	0	1	0	0	1	2	1	1	1	6	22	2	0	-18	0	0	0	0
chr1_28993330_28997319_+	chr1	29319842	29323831	+	EPB41	ENSG00000159023	1	1	0	0	1	3	1	1	1	9	8	10	0	-9	0	0	0	0
chr1_28993330_29018442_+	chr1	29319842	29344954	+	EPB41	ENSG00000159023	1	1	0	0	1	3	1	1	1	18	46	10	0	-38	0	0	0	0
chr1_28993330_29035923_+	chr1	29319842	29362435	+	EPB41	ENSG00000159023	0	1	0	0	1	2	1	1	1	12	26	10	0	-24	0	0	0	0
chr1_28993330_29039426_+	chr1	29319842	29365938	+	EPB41	ENSG00000159023	0	1	0	0	1	2	1	1	1	13	32	10	0	-29	0	0	0	0
chr1_29035826_29039426_+	chr1	29362338	29365938	+	EPB41	ENSG00000159023	1	1	0	0	1	3	1	1	1	17	32	10	0	-25	0	0	0	0
chr1_29035826_29053312_+	chr1	29362338	29379824	+	EPB41	ENSG00000159023	1	1	0	0	1	3	1	1	1	20	24	10	0	-14	0	0	0	0
chr1_29035826_29065158_+	chr1	29362338	29391670	+	EPB41	ENSG00000159023	1	1	0	0	1	3	1	1	1	25	22	10	0	-7	0	0	0	0
chr1_29148080_29154910_-	chr1	29474592	29481422	-	SRSF4	ENSG00000116350	0	0	0	0	1	1	0	1	0	18	104	2	0	-88	0	0	0	0
chr1_29154696_29154910_-	chr1	29481208	29481422	-	SRSF4	ENSG00000116350	1	1	0	0	1	3	1	1	1	6	42	2	0	-38	0	0	0	0
chr1_29258505_29260903_+	chr1	29585017	29587415	+	PTPRU	ENSG00000060656	1	1	0	0	1	3	1	1	1	4	14	2	0	-12	0	0	0	0
chr1_30941151_30942123_-	chr1	31413998	31414970	-	PUM1	ENSG00000134644	1	1	1	0	1	4	1	1	1	7	6	6	0	-5	0	0	0	0
chr1_30941151_30953981_-	chr1	31413998	31426828	-	PUM1	ENSG00000134644	0	1	0	0	1	2	1	1	1	5	6	4	0	-5	0	0	0	0
chr1_30945346_30966197_-	chr1	31418193	31439044	-	PUM1	ENSG00000134644	0	1	0	0	0	1	1	1	1	6	10	0	0	-4	0	0	0	0
chr1_30950133_30967310_-	chr1	31422980	31440157	-	PUM1	ENSG00000134644	0	1	0	0	1	2	1	1	1	11	4	0	1	7	0	0	0	0
chr1_30964674_30995220_-	chr1	31437521	31468067	-	PUM1	ENSG00000134644	1	1	0	0	1	3	1	1	1	5	4	4	0	-3	0	0	0	0
chr1_30965982_30995220_-	chr1	31438829	31468067	-	PUM1	ENSG00000134644	0	1	0	0	1	2	1	1	1	5	4	4	0	-3	0	0	0	0
chr1_30974651_30981405_-	chr1	31447498	31454252	-	PUM1	ENSG00000134644	1	1	0	0	1	3	1	1	1	9	0	8	1	1	0	0	0	0
chr1_30980062_30995220_-	chr1	31452909	31468067	-	PUM1	ENSG00000134644	1	1	0	0	1	3	1	1	1	2	0	4	0	-2	0	0	0	0
chr1_30980062_31007102_-	chr1	31452909	31479949	-	PUM1	ENSG00000134644	1	1	0	0	1	3	1	1	1	7	0	8	0	-1	0	0	0	0
chr1_30992390_30995220_-	chr1	31465237	31468067	-	PUM1	ENSG00000134644	1	1	0	0	1	3	1	1	1	9	8	4	0	-3	0	0	0	0
chr1_30992390_31007099_-	chr1	31465237	31479946	-	PUM1	ENSG00000134644	1	0	0	0	1	2	1	0	0	8	8	8	0	-8	0	0	0	0
chr1_30992390_31007102_-	chr1	31465237	31479949	-	PUM1	ENSG00000134644	1	1	0	0	1	3	1	1	1	8	8	8	0	-8	0	0	0	0
chr1_30992390_31028864_-	chr1	31465237	31501711	-	PUM1	ENSG00000134644	1	1	0	0	0	2	1	1	1	13	8	6	0	-1	0	0	0	0
chr1_31005853_31007102_-	chr1	31478700	31479949	-	PUM1	ENSG00000134644	1	1	0	0	1	3	1	1	1	8	4	8	0	-4	0	0	0	0
chr1_31005853_31028864_-	chr1	31478700	31501711	-	PUM1	ENSG00000134644	1	1	0	0	1	3	1	1	1	6	4	6	0	-4	0	0	0	0
chr1_31059204_31059577_-	chr1	31532051	31532424	-	PUM1	ENSG00000134644	1	1	0	0	1	3	1	1	1	55	46	26	0	-17	0	0	0	0
chr1_31183817_31188187_-	chr1	31656664	31661034	-	NKAIN1	ENSG00000084628	1	1	1	0	1	4	1	1	1	37	6	62	0	-31	0	0	0	0
chr1_31267871_31292006_-	chr1	31740718	31764853	-	SNRNP40	ENSG00000060688	1	1	0	0	1	3	1	1	1	9	10	8	0	-9	0	0	0	0
chr1_31291913_31293348_-	chr1	31764760	31766195	-	SNRNP40	ENSG00000060688	1	1	0	0	1	3	1	1	1	17	18	10	0	-11	0	0	0	0
chr1_31310044_31339048_+	chr1	31782891	31811895	+	ZCCHC17	ENSG00000121766	1	1	0	0	1	3	1	1	1	10	2	12	0	-4	0	0	0	0
chr1_31310044_31348974_+	chr1	31782891	31821821	+	ZCCHC17	ENSG00000121766	0	1	0	0	1	2	1	1	1	10	6	12	0	-8	0	1	1	0
chr1_31337175_31339048_+	chr1	31810022	31811895	+	ZCCHC17	ENSG00000121766	1	1	0	0	1	3	1	1	1	7	2	8	0	-3	0	0	0	0
chr1_31337175_31348974_+	chr1	31810022	31821821	+	ZCCHC17	ENSG00000121766	1	1	0	0	1	3	1	1	1	6	6	8	0	-8	0	0	0	0
chr1_31346640_31348974_+	chr1	31819487	31821821	+	ZCCHC17	ENSG00000121766	0	1	0	0	1	2	1	1	1	5	6	2	0	-3	0	0	0	0
chr1_31910038_31911826_-	chr1	32375639	32377427	-	PTP4A2	ENSG00000184007	1	1	0	0	1	3	1	1	1	10	14	6	0	-10	0	1	1	0
chr1_31910038_31919658_-	chr1	32375639	32385259	-	PTP4A2	ENSG00000184007	1	1	0	0	1	3	1	1	1	16	14	18	0	-16	0	0	0	0
chr1_31911696_31919658_-	chr1	32377297	32385259	-	PTP4A2	ENSG00000184007	1	1	0	0	1	3	1	1	1	15	12	18	0	-15	0	0	0	0
chr1_31915891_31919658_-	chr1	32381492	32385259	-	PTP4A2	ENSG00000184007	1	0	0	0	1	2	0	1	0	3	0	18	0	-15	0	0	0	0
chr1_31915895_31919658_-	chr1	32381496	32385259	-	PTP4A2	ENSG00000184007	1	1	0	0	1	3	1	1	1	3	0	18	0	-15	0	0	0	0
chr1_32030298_32037043_+	chr1	32495899	32502644	+	KHDRBS1	ENSG00000121774	0	1	0	0	1	2	1	1	1	12	6	30	0	-24	0	0	0	0
chr1_32030298_32038619_+	chr1	32495899	32504220	+	KHDRBS1	ENSG00000121774	1	1	0	0	1	3	1	1	1	14	6	30	0	-22	0	0	0	0
chr1_32036910_32038619_+	chr1	32502511	32504220	+	KHDRBS1	ENSG00000121774	1	1	0	0	1	3	1	1	1	14	6	28	0	-20	0	0	0	0
chr1_32036910_32039573_+	chr1	32502511	32505174	+	KHDRBS1	ENSG00000121774	1	1	0	0	1	3	1	1	1	15	6	28	0	-19	0	0	0	0
chr1_32074951_32100562_+	chr1	32540552	32566163	+	TMEM39B	ENSG00000121775	1	1	0	0	1	3	1	1	1	31	42	8	0	-19	0	0	0	0
chr1_32154588_32167296_+	chr1	32620189	32632897	+	KPNA6	ENSG00000025800	0	1	0	0	1	2	1	1	1	14	8	32	0	-26	0	0	0	0
chr1_32161947_32167296_+	chr1	32627548	32632897	+	KPNA6	ENSG00000025800	0	1	0	0	1	2	1	1	1	15	8	8	0	-1	0	0	0	0
chr1_32163235_32167296_+	chr1	32628836	32632897	+	KPNA6	ENSG00000025800	1	1	0	0	1	3	1	1	1	16	8	10	0	-2	0	0	0	0
chr1_32166105_32167296_+	chr1	32631706	32632897	+	KPNA6	ENSG00000025800	1	1	0	0	1	3	1	1	1	9	8	0	1	1	0	0	0	0
chr1_32187954_32190249_+	chr1	32653555	32655850	+	TXLNA	ENSG00000084652	1	1	1	0	1	4	1	1	1	6	2	16	0	-12	0	0	0	0
chr1_32228499_32228609_+	chr1	32694100	32694210	+	EIF3I	ENSG00000084623	0	1	0	0	0	1	1	1	1	38	32	26	0	-20	0	1	1	0
chr1_32228499_32229208_+	chr1	32694100	32694809	+	EIF3I	ENSG00000084623	1	1	0	0	1	3	1	1	1	44	42	26	0	-24	0	0	0	0
chr1_32326939_32327677_+	chr1	32792540	32793278	+	HDAC1	ENSG00000116478	1	1	0	0	1	3	1	1	1	0	0	22	0	-22	0	0	0	0
chr1_32383830_32386895_-	chr1	32849431	32852496	-	BSDC1	ENSG00000160058	1	1	0	0	1	3	1	1	1	15	0	16	0	-1	0	0	0	0
chr1_32592931_32593754_+	chr1	33058532	33059355	+	ZBTB8A	ENSG00000160062	1	1	0	0	1	3	1	1	1	53	64	56	0	-67	0	0	0	0
chr1_32592931_32595223_+	chr1	33058532	33060824	+	ZBTB8A	ENSG00000160062	1	1	0	0	1	3	1	1	1	50	56	56	0	-62	0	0	0	0
chr1_32627508_32634792_-	chr1	33093109	33100393	-	ZBTB8OS	ENSG00000176261	1	1	0	0	0	2	1	1	1	41	39	60	0	-58	0	0	0	0
chr1_32631827_32634072_-	chr1	33097428	33099673	-	ZBTB8OS	ENSG00000176261	0	1	0	0	1	2	1	1	1	43	24	74	0	-55	0	0	0	0
chr1_32631827_32634792_-	chr1	33097428	33100393	-	ZBTB8OS	ENSG00000176261	0	1	0	0	1	2	1	1	1	41	24	60	0	-43	0	0	0	0
chr1_32633645_32634072_-	chr1	33099246	33099673	-	ZBTB8OS	ENSG00000176261	1	1	0	0	1	3	1	1	1	47	32	74	0	-59	0	0	0	0
chr1_32633645_32634792_-	chr1	33099246	33100393	-	ZBTB8OS	ENSG00000176261	1	1	0	0	1	3	1	1	1	45	32	60	0	-47	0	0	0	0
chr1_32668225_32672901_+	chr1	33133826	33138502	+	RBBP4	ENSG00000162521	1	1	0	0	1	3	1	1	1	39	26	30	0	-17	0	1	1	0
chr1_32668225_32680614_+	chr1	33133826	33146215	+	RBBP4	ENSG00000162521	0	0	0	0	1	1	0	1	0	44	34	30	0	-20	0	1	1	0
chr1_32786362_32797843_-	chr1	33251963	33263444	-	YARS1	ENSG00000134684	0	1	0	0	1	2	1	1	1	23	30	12	0	-19	0	0	0	0
chr1_32810591_32811057_-	chr1	33276192	33276658	-	YARS1	ENSG00000134684	0	1	0	0	1	2	1	1	1	22	18	14	0	-10	0	0	0	0
chr1_32942252_32945628_-	chr1	33407853	33411229	-	RNF19B	ENSG00000116514	1	1	0	0	1	3	1	1	1	23	18	24	0	-19	0	0	0	0
chr1_32942252_32949774_-	chr1	33407853	33415375	-	RNF19B	ENSG00000116514	1	1	0	0	1	3	1	1	1	26	18	32	0	-24	0	0	0	0
chr1_32944019_32945628_-	chr1	33409620	33411229	-	RNF19B	ENSG00000116514	1	1	0	0	1	3	1	1	1	25	20	24	0	-19	0	0	0	0
chr1_32944019_32948363_-	chr1	33409620	33413964	-	RNF19B	ENSG00000116514	0	1	0	0	1	2	1	1	1	25	20	26	0	-21	0	0	0	0
chr1_32944019_32949774_-	chr1	33409620	33415375	-	RNF19B	ENSG00000116514	1	1	0	0	1	3	1	1	1	27	20	32	0	-25	0	0	0	0
chr1_32948222_32949774_-	chr1	33413823	33415375	-	RNF19B	ENSG00000116514	1	1	0	0	1	3	1	1	1	21	14	32	0	-25	0	0	0	0
chr1_33159688_33159944_-	chr1	33625289	33625545	-	TRIM62	ENSG00000116525	0	1	0	0	1	2	1	1	1	7	16	0	0	-9	0	0	0	0
chr1_33270487_33281811_+	chr1	33736088	33747412	+	ZNF362	ENSG00000160094	0	1	0	0	1	2	1	1	1	9	0	0	1	9	0	0	0	0
chr1_33280124_33281811_+	chr1	33745725	33747412	+	ZNF362	ENSG00000160094	1	1	0	0	1	3	1	1	1	4	0	0	1	4	0	0	0	0
chr1_33294937_33295305_+	chr1	33760538	33760906	+	ZNF362	ENSG00000160094	1	1	0	0	1	3	1	1	1	6	0	0	1	6	0	0	0	0
chr1_33652323_33693056_-	chr1	34117923	34158656	-	CSMD2	ENSG00000121904	0	1	0	0	1	2	1	1	1	2	0	2	0	0	0	0	0	0
chr1_33772569_33819837_-	chr1	34238170	34285438	-	CSMD2	ENSG00000121904	0	1	0	0	1	2	1	1	1	0	0	0	0	0	0	0	0	0
chr1_33788600_33810864_-	chr1	34254201	34276465	-	CSMD2	ENSG00000121904	1	1	1	0	1	4	1	1	1	0	2	0	0	-2	0	0	0	0
chr1_33788600_33819837_-	chr1	34254201	34285438	-	CSMD2	ENSG00000121904	1	1	0	0	1	3	1	1	1	0	2	0	0	-2	0	0	0	0
chr1_33918094_33935954_-	chr1	34383695	34401555	-	CSMD2	ENSG00000121904	1	1	0	0	1	3	1	1	1	0	0	0	0	0	0	0	0	0
chr1_34992234_35012581_-	chr1	35457835	35478182	-	AC114490.2		0	1	0	0	0	1	1	1	1	22	10	24	0	-12	0	0	0	0
chr1_34992234_35015162_-	chr1	35457835	35480763	-	ZMYM6	ENSG00000163867	0	1	0	0	1	2	1	1	1	32	10	28	0	-6	0	0	0	0
chr1_35095819_35097566_+	chr1	35561420	35563167	+	ZMYM1	ENSG00000197056	0	1	0	0	1	2	1	1	1	38	26	48	0	-36	0	0	0	0
chr1_35325360_35361789_+	chr1	35790961	35827390	+	ZMYM4	ENSG00000146463	0	1	0	0	1	2	1	1	1	17	0	26	0	-9	0	0	0	0
chr1_35358925_35370627_+	chr1	35824526	35836228	+	ZMYM4	ENSG00000146463	1	1	0	0	1	3	1	1	1	15	6	8	1	1	0	0	0	0
chr1_35381259_35381758_+	chr1	35846860	35847359	+	ZMYM4	ENSG00000146463	1	1	0	0	1	3	1	1	1	15	10	8	0	-3	0	0	0	0
chr1_35381259_35389082_+	chr1	35846860	35854683	+	ZMYM4	ENSG00000146463	1	1	0	0	1	3	1	1	1	17	0	8	1	9	0	0	0	0
chr1_35381259_35390098_+	chr1	35846860	35855699	+	ZMYM4	ENSG00000146463	1	1	0	0	1	3	1	1	1	15	0	8	1	7	0	0	0	0
chr1_35381259_35393739_+	chr1	35846860	35859340	+	ZMYM4	ENSG00000146463	1	1	0	0	1	3	1	1	1	9	6	8	0	-5	0	0	0	0
chr1_35381259_35399576_+	chr1	35846860	35865177	+	ZMYM4	ENSG00000146463	1	1	0	0	1	3	1	1	1	12	2	8	1	2	0	0	0	0
chr1_35381259_35408159_+	chr1	35846860	35873760	+	ZMYM4	ENSG00000146463	1	1	0	0	1	3	1	1	1	14	10	8	0	-4	0	0	0	0
chr1_35385442_35389082_+	chr1	35851043	35854683	+	ZMYM4	ENSG00000146463	0	1	0	0	1	2	1	1	1	14	0	10	1	4	0	0	0	0
chr1_35385442_35390098_+	chr1	35851043	35855699	+	ZMYM4	ENSG00000146463	0	1	0	0	1	2	1	1	1	14	0	10	1	4	0	0	0	0
chr1_35385442_35393739_+	chr1	35851043	35859340	+	ZMYM4	ENSG00000146463	1	1	0	0	1	3	1	1	1	11	6	10	0	-5	0	0	0	0
chr1_35388910_35390098_+	chr1	35854511	35855699	+	ZMYM4	ENSG00000146463	1	1	0	0	1	3	1	1	1	11	0	8	1	3	0	0	0	0
chr1_35389948_35399576_+	chr1	35855549	35865177	+	ZMYM4	ENSG00000146463	0	1	0	0	1	2	1	1	1	10	2	14	0	-6	0	0	0	0
chr1_35392212_35399576_+	chr1	35857813	35865177	+	ZMYM4	ENSG00000146463	0	1	0	0	1	2	1	1	1	9	2	10	0	-3	0	0	0	0
chr1_35405023_35415714_+	chr1	35870624	35881315	+	ZMYM4	ENSG00000146463	0	1	0	0	1	2	1	1	1	10	22	4	0	-16	0	0	0	0
chr1_35413972_35415714_+	chr1	35879573	35881315	+	ZMYM4	ENSG00000146463	1	1	0	0	1	3	1	1	1	13	22	4	0	-13	0	0	0	0
chr1_35415466_35415714_+	chr1	35881067	35881315	+	ZMYM4	ENSG00000146463	1	1	0	0	1	3	1	1	1	13	22	4	0	-13	0	0	0	0
chr1_35441047_35462713_-	chr1	35906648	35928314	-	KIAA0319L	ENSG00000142687	0	1	0	0	1	2	1	1	1	3	4	2	0	-3	0	0	0	0
chr1_35448173_35456241_-	chr1	35913774	35921842	-	KIAA0319L	ENSG00000142687	0	1	0	0	1	2	1	1	1	1	2	6	0	-7	0	0	0	0
chr1_35453557_35479212_-	chr1	35919158	35944813	-	KIAA0319L	ENSG00000142687	0	1	0	0	1	2	1	1	1	3	2	6	0	-5	0	0	0	0
chr1_35462621_35470960_-	chr1	35928222	35936561	-	KIAA0319L	ENSG00000142687	0	1	0	0	0	1	1	1	1	11	12	10	0	-11	0	0	0	0
chr1_35470863_35479212_-	chr1	35936464	35944813	-	KIAA0319L	ENSG00000142687	1	1	1	0	1	4	1	1	1	5	4	6	0	-5	0	0	0	0
chr1_35470863_35507135_-	chr1	35936464	35972736	-	KIAA0319L	ENSG00000142687	0	1	0	0	1	2	1	1	1	4	4	2	0	-2	0	0	0	0
chr1_35474805_35479212_-	chr1	35940406	35944813	-	KIAA0319L	ENSG00000142687	1	1	0	0	1	3	1	1	1	2	2	6	0	-6	0	0	0	0
chr1_35478966_35479212_-	chr1	35944567	35944813	-	KIAA0319L	ENSG00000142687	1	1	0	0	1	3	1	1	1	5	10	6	0	-11	0	0	0	0
chr1_35588330_35590775_+	chr1	36053931	36056376	+	TFAP2E	ENSG00000116819	0	1	0	0	1	2	1	1	1	12	0	38	0	-26	0	0	0	0
chr1_35739136_35746992_-	chr1	36204737	36212593	-	CLSPN	ENSG00000092853	1	1	0	0	1	3	1	1	1	15	20	16	0	-21	0	0	0	0
chr1_35816882_35826835_+	chr1	36282483	36292436	+	AGO4	ENSG00000134698	1	1	1	0	1	4	1	1	1	25	28	24	0	-27	0	0	0	0
chr1_35822862_35826835_+	chr1	36288463	36292436	+	AGO4	ENSG00000134698	0	1	0	0	1	2	1	1	1	22	28	26	0	-32	0	0	0	0
chr1_35825313_35826835_+	chr1	36290914	36292436	+	AGO4	ENSG00000134698	0	1	0	0	1	2	1	1	1	21	28	18	0	-25	0	0	0	0
chr1_35825313_35835993_+	chr1	36290914	36301594	+	AGO4	ENSG00000134698	0	1	0	0	1	2	1	1	1	21	14	18	0	-11	0	0	0	0
chr1_35831427_35835993_+	chr1	36297028	36301594	+	AGO4	ENSG00000134698	0	1	0	0	1	2	1	1	1	23	14	28	0	-19	0	0	0	0
chr1_35841165_35851053_+	chr1	36306766	36316654	+	AGO4	ENSG00000134698	0	1	0	0	1	2	1	1	1	12	8	16	0	-12	0	0	0	0
chr1_35901474_35902337_+	chr1	36367075	36367938	+	AGO1	ENSG00000092847	1	1	0	0	1	3	1	1	1	16	24	8	0	-16	0	0	0	0
chr1_35906935_35918423_+	chr1	36372536	36384024	+	AGO1	ENSG00000092847	1	1	0	0	1	3	1	1	1	1	0	18	0	-17	1	0	1	0
chr1_35913842_35914274_+	chr1	36379443	36379875	+	AGO1	ENSG00000092847	0	1	0	0	1	2	1	1	1	2	0	22	0	-20	0	0	0	0
chr1_35966955_35973511_+	chr1	36432556	36439112	+	AGO3	ENSG00000126070	1	1	0	0	1	3	1	1	1	17	8	12	0	-3	0	0	0	0
chr1_36004341_36014048_+	chr1	36469942	36479649	+	AGO3	ENSG00000126070	1	1	0	0	1	3	1	1	1	36	22	36	0	-22	0	0	0	0
chr1_36039790_36040441_+	chr1	36505391	36506042	+	AGO3	ENSG00000126070	1	1	0	0	1	3	1	1	1	27	36	16	0	-25	0	0	0	0
chr1_36091618_36092094_+	chr1	36557219	36557695	+	ADPRS	ENSG00000116863	0	1	0	0	1	2	1	1	1	0	0	6	0	-6	0	0	0	0
chr1_36358239_36358822_-	chr1	36823840	36824423	-	STK40	ENSG00000196182	1	1	0	0	1	3	1	1	1	10	0	14	0	-4	0	0	0	0
chr1_36358239_36362656_-	chr1	36823840	36828257	-	STK40	ENSG00000196182	1	1	0	0	1	3	1	1	1	15	0	26	0	-11	0	0	0	0
chr1_36361221_36362656_-	chr1	36826822	36828257	-	STK40	ENSG00000196182	1	1	0	0	1	3	1	1	1	15	2	26	0	-13	0	0	0	0
chr1_37509278_37509542_-	chr1	37974879	37975143	-	MEAF6	ENSG00000163875	1	1	0	0	1	3	1	1	1	13	6	8	0	-1	0	0	0	0
chr1_37582223_37587495_-	chr1	38047824	38053096	-	GNL2	ENSG00000134697	1	1	0	0	1	3	1	1	1	16	14	0	1	2	0	0	0	0
chr1_37835079_37840158_-	chr1	38300751	38305830	-	MYT1	ENSG00000196132	1	1	0	0	1	3	1	1	1	3	10	0	0	-7	0	0	0	0
chr1_37864312_37868614_-	chr1	38329984	38334286	-	INPP5B	ENSG00000204084	1	1	0	0	1	3	1	1	1	35	36	26	0	-27	0	0	0	0
chr1_37865761_37868614_-	chr1	38331433	38334286	-	INPP5B	ENSG00000204084	1	1	0	0	1	3	1	1	1	35	38	26	0	-29	0	0	0	0
chr1_37866459_37874088_-	chr1	38332131	38339760	-	INPP5B	ENSG00000204084	1	0	0	0	1	2	1	0	0	30	28	24	0	-22	0	0	0	0
chr1_37875606_37878492_-	chr1	38341278	38344164	-	INPP5B	ENSG00000204084	0	0	0	0	1	1	1	0	0	26	26	22	0	-22	0	0	0	0
chr1_37875606_37885825_-	chr1	38341278	38351497	-	INPP5B	ENSG00000204084	0	1	0	0	1	2	1	1	1	10	26	2	0	-18	0	0	0	0
chr1_37931913_37940798_-	chr1	38397585	38406470	-	INPP5B	ENSG00000204084	1	1	0	0	1	3	1	1	1	42	40	14	0	-12	0	0	0	0
chr1_37980586_37981811_-	chr1	38446258	38447483	-	SF3A3	ENSG00000183431	0	1	0	0	1	2	1	1	1	38	12	38	0	-12	0	0	0	0
chr1_38998171_39001106_+	chr1	39463843	39466778	+	AKIRIN1	ENSG00000174574	1	1	0	0	1	3	1	1	1	27	24	14	0	-11	0	0	0	0
chr1_39084167_39293619_+	chr1	39549839	39759291	+	MACF1	ENSG00000127603	0	1	0	0	0	1	1	1	1	13	12	4	0	-3	0	0	0	0
chr1_39231182_39254375_+	chr1	39696854	39720047	+	MACF1	ENSG00000127603	0	1	0	0	1	2	1	1	1	7	6	4	0	-3	0	0	0	0
chr1_39309570_39318615_+	chr1	39775242	39784287	+	MACF1	ENSG00000127603	0	1	0	0	1	2	1	1	1	6	0	16	0	-10	0	0	0	0
chr1_39315513_39327353_+	chr1	39781185	39793025	+	MACF1	ENSG00000127603	1	1	0	0	0	2	1	1	1	2	0	12	0	-10	0	0	0	0
chr1_39324193_39361001_+	chr1	39789865	39826673	+	MACF1	ENSG00000127603	0	1	0	0	0	1	1	1	1	6	8	0	0	-2	0	0	0	0
chr1_39340502_39340953_+	chr1	39806174	39806625	+	MACF1	ENSG00000127603	0	1	0	0	1	2	1	1	1	12	18	2	0	-8	0	0	0	0
chr1_39350785_39359264_+	chr1	39816457	39824936	+	MACF1	ENSG00000127603	1	1	0	0	1	3	1	1	1	27	18	18	0	-9	0	0	0	0
chr1_39370030_39372596_+	chr1	39835702	39838268	+	MACF1	ENSG00000127603	0	1	0	0	1	2	1	1	1	34	24	8	1	2	0	0	0	0
chr1_39378461_39382152_+	chr1	39844133	39847824	+	MACF1	ENSG00000127603	0	1	0	0	1	2	1	1	1	33	26	34	0	-27	0	0	0	0
chr1_39385434_39388658_+	chr1	39851106	39854330	+	MACF1	ENSG00000127603	1	1	0	0	1	3	1	1	1	17	10	30	0	-23	0	0	0	0
chr1_39429827_39430908_+	chr1	39895499	39896580	+	MACF1	ENSG00000127603	0	1	0	0	1	2	1	1	1	7	12	6	0	-11	0	0	0	0
chr1_39434414_39435761_+	chr1	39900086	39901433	+	MACF1	ENSG00000127603	0	1	0	0	1	2	1	1	1	2	12	0	0	-10	0	0	0	0
chr1_39434414_39439500_+	chr1	39900086	39905172	+	MACF1	ENSG00000127603	1	1	0	0	1	3	1	1	1	2	4	0	0	-2	0	0	0	0
chr1_39437777_39480009_+	chr1	39903449	39945681	+	MACF1	ENSG00000127603	0	0	0	0	1	1	1	1	1	3	2	2	0	-1	0	0	0	0
chr1_39439274_39439500_+	chr1	39904946	39905172	+	MACF1	ENSG00000127603	1	1	1	0	1	4	1	1	1	7	4	6	0	-3	0	0	0	0
chr1_39447432_39448763_+	chr1	39913104	39914435	+	MACF1	ENSG00000127603	1	1	0	0	1	3	1	1	1	10	6	12	0	-8	0	0	0	0
chr1_39447432_39448763_-	chr1	39913104	39914435	-	COP1	ENSG00000143207	0	0	1	0	0	1	0	0	0	10	12	6	0	-8	0	0	0	0
chr1_39451052_39460794_+	chr1	39916724	39926466	+	MACF1	ENSG00000127603	0	1	0	0	1	2	1	1	1	11	0	6	1	5	0	0	0	0
chr1_39451052_39463686_+	chr1	39916724	39929358	+	MACF1	ENSG00000127603	0	1	0	0	1	2	1	1	1	5	0	6	0	-1	0	0	0	0
chr1_39460632_39462037_+	chr1	39926304	39927709	+	MACF1	ENSG00000127603	0	1	0	0	0	1	1	1	1	4	0	4	0	0	0	0	0	0
chr1_39529055_39541841_-	chr1	39994727	40007513	-	AL365277.1		0	1	0	0	1	2	1	1	1	7	0	16	0	-9	0	0	0	0
chr1_39841135_39857417_-	chr1	40306807	40323089	-	TRIT1	ENSG00000043514	1	0	0	0	1	2	0	1	0	5	4	12	0	-11	0	0	0	0
chr1_39841688_39857417_-	chr1	40307360	40323089	-	TRIT1	ENSG00000043514	0	0	0	0	1	1	0	1	0	4	4	12	0	-12	0	0	0	0
chr1_39850119_39857417_-	chr1	40315791	40323089	-	TRIT1	ENSG00000043514	1	1	0	0	1	3	1	1	1	3	0	12	0	-9	0	0	0	0
chr1_39853970_39857417_-	chr1	40319642	40323089	-	TRIT1	ENSG00000043514	1	1	0	0	1	3	1	1	1	4	2	12	0	-10	0	0	0	0
chr1_39957087_39958825_+	chr1	40422759	40424497	+	MFSD2A	ENSG00000168389	1	1	0	0	1	3	1	1	1	3	0	8	0	-5	0	0	0	0
chr1_39957087_39966014_+	chr1	40422759	40431686	+	MFSD2A	ENSG00000168389	0	1	0	0	1	2	1	1	1	11	12	8	0	-9	0	0	0	0
chr1_40064227_40064559_+	chr1	40529899	40530231	+	CAP1	ENSG00000131236	1	1	0	0	1	3	1	1	1	0	0	0	0	0	0	1	1	0
chr1_40080397_40092507_-	chr1	40546069	40558179	-	PPT1	ENSG00000131238	0	1	0	0	1	2	1	1	1	13	18	8	0	-13	0	0	0	0
chr1_40089410_40091399_-	chr1	40555082	40557071	-	PPT1	ENSG00000131238	1	1	0	0	0	2	1	1	1	14	12	8	0	-6	0	0	0	0
chr1_40089410_40092507_-	chr1	40555082	40558179	-	PPT1	ENSG00000131238	1	1	0	0	1	3	1	1	1	11	12	8	0	-9	0	0	0	0
chr1_40091329_40092507_-	chr1	40557001	40558179	-	PPT1	ENSG00000131238	1	1	0	0	1	3	1	1	1	7	2	8	0	-3	0	0	0	0
chr1_40189055_40190853_+	chr1	40654727	40656525	+	INSL3	ENSG00000248099	0	1	0	0	1	2	1	1	1	12	22	12	0	-22	0	0	0	0
chr1_40189055_40202614_+	chr1	40654727	40668286	+	RLF	ENSG00000117000	1	1	0	0	1	3	1	1	1	12	12	12	0	-12	0	0	0	0
chr1_40189055_40222710_+	chr1	40654727	40688382	+	RLF	ENSG00000117000	0	1	0	0	1	2	1	1	1	28	40	12	0	-24	0	0	0	0
chr1_40190772_40202614_+	chr1	40656444	40668286	+	RLF	ENSG00000117000	1	1	0	0	1	3	1	1	1	13	12	12	0	-11	0	0	0	0
chr1_40267786_40272035_+	chr1	40733458	40737707	+	ZMPSTE24	ENSG00000084073	1	1	0	0	1	3	1	1	1	13	18	8	0	-13	0	0	0	0
chr1_40403684_40409835_+	chr1	40869356	40875507	+	SMAP2	ENSG00000084070	0	0	0	0	1	1	1	0	0	4	0	6	0	-2	0	0	0	0
chr1_40406736_40409835_+	chr1	40872408	40875507	+	SMAP2	ENSG00000084070	1	1	0	0	1	3	1	1	1	3	0	4	0	-1	0	0	0	0
chr1_40514515_40515918_+	chr1	40980187	40981590	+	EXO5	ENSG00000164002	0	0	0	0	1	1	0	1	0	48	36	26	0	-14	0	0	0	0
chr1_40514515_40517186_+	chr1	40980187	40982858	+	RP11-656D10		0	0	0	0	1	1	0	1	0	47	38	26	0	-17	0	0	0	0
chr1_40540586_40541710_+	chr1	41006258	41007382	+	ZNF684	ENSG00000117010	0	1	0	0	1	2	1	1	1	10	0	14	0	-4	0	0	0	0
chr1_40626626_40636057_-	chr1	41092298	41101729	-	RIMS3	ENSG00000117016	0	0	0	0	1	1	0	1	0	1	0	4	0	-3	0	0	0	0
chr1_40641709_40647842_-	chr1	41107381	41113514	-	RIMS3	ENSG00000117016	0	1	0	0	1	2	1	1	1	0	0	0	0	0	0	0	0	0
chr1_40738836_40753246_+	chr1	41204508	41218918	+	NFYC	ENSG00000066136	0	1	0	0	1	2	1	1	1	6	0	24	0	-18	0	0	0	0
chr1_41001029_41002254_+	chr1	41466701	41467926	+	CTPS1	ENSG00000171793	1	1	0	0	1	3	1	1	1	3	0	6	0	-3	0	0	0	0
chr1_41001029_41003176_+	chr1	41466701	41468848	+	CTPS1	ENSG00000171793	1	1	0	0	1	3	1	1	1	3	0	6	0	-3	0	0	0	0
chr1_41008794_41009589_+	chr1	41474466	41475261	+	CTPS1	ENSG00000171793	1	1	0	0	1	3	1	1	1	1	0	0	1	1	0	0	0	0
chr1_41046407_41048890_-	chr1	41512079	41514562	-	SCMH1	ENSG00000010803	1	1	0	0	1	3	1	1	1	4	6	8	0	-10	0	0	0	0
chr1_41046407_41075451_-	chr1	41512079	41541123	-	SCMH1	ENSG00000010803	1	1	0	0	1	3	1	1	1	0	6	2	0	-8	0	0	0	0
chr1_41070595_41143112_-	chr1	41536267	41608784	-	SCMH1	ENSG00000010803	1	1	0	0	1	3	1	1	1	7	8	4	0	-5	0	0	0	0
chr1_41113283_41117010_-	chr1	41578955	41582682	-	SCMH1	ENSG00000010803	1	1	0	0	1	3	1	1	1	0	0	0	0	0	0	0	0	0
chr1_41113283_41143112_-	chr1	41578955	41608784	-	SCMH1	ENSG00000010803	1	1	0	0	1	3	1	1	1	10	0	4	1	6	0	0	0	0
chr1_41113283_41161432_-	chr1	41578955	41627104	-	SCMH1	ENSG00000010803	1	1	0	0	1	3	1	1	1	0	0	0	0	0	0	0	0	0
chr1_41575544_41585318_-	chr1	42041215	42050989	-	HIVEP3	ENSG00000127124	1	1	0	0	1	3	1	1	1	0	0	0	0	0	0	0	0	0
chr1_41628749_41628947_-	chr1	42094420	42094618	-	HIVEP3	ENSG00000127124	1	1	0	0	1	3	1	1	1	0	0	0	0	0	0	0	0	0
chr1_41628749_41646243_-	chr1	42094420	42111914	-	HIVEP3	ENSG00000127124	0	0	0	0	1	1	1	0	0	0	0	0	0	0	0	0	0	0
chr1_41846383_41849035_-	chr1	42312054	42314706	-	HIVEP3	ENSG00000127124	0	0	0	0	1	1	0	0	0	4	4	0	0	0	0	0	0	0
chr1_41846383_41849089_-	chr1	42312054	42314760	-	HIVEP3	ENSG00000127124	0	0	0	0	1	1	0	1	0	4	4	0	0	0	0	0	0	0
chr1_41848107_41849156_-	chr1	42313778	42314827	-	HIVEP3	ENSG00000127124	0	0	0	0	1	1	0	0	0	4	0	0	1	4	0	0	0	0
chr1_42188737_42278672_-	chr1	42654408	42744343	-	FOXJ3	ENSG00000198815	0	1	0	0	1	2	1	1	1	6	0	2	1	4	0	0	0	0
chr1_42188737_42278784_-	chr1	42654408	42744455	-	FOXJ3	ENSG00000198815	0	0	0	0	1	1	1	0	0	6	0	2	1	4	0	0	0	0
chr1_42194890_42199230_-	chr1	42660561	42664901	-	FOXJ3	ENSG00000198815	1	1	0	0	1	3	1	1	1	3	0	4	0	-1	0	0	0	0
chr1_42194890_42227966_-	chr1	42660561	42693637	-	FOXJ3	ENSG00000198815	0	1	0	0	1	2	1	1	1	3	0	0	1	3	0	0	0	0
chr1_42199102_42205863_-	chr1	42664773	42671534	-	FOXJ3	ENSG00000198815	1	1	0	0	1	3	1	1	1	1	0	0	1	1	0	0	0	0
chr1_42227883_42278672_-	chr1	42693554	42744343	-	FOXJ3	ENSG00000198815	1	1	0	0	1	3	1	1	1	1	0	2	0	-1	0	0	0	0
chr1_42227883_42278784_-	chr1	42693554	42744455	-	FOXJ3	ENSG00000198815	0	0	0	0	1	1	1	0	0	1	0	2	0	-1	0	0	0	0
chr1_42227883_42311110_-	chr1	42693554	42776781	-	FOXJ3	ENSG00000198815	1	1	0	0	1	3	1	1	1	3	0	6	0	-3	0	0	0	0
chr1_42227883_42323827_-	chr1	42693554	42789498	-	FOXJ3	ENSG00000198815	1	1	0	0	1	3	1	1	1	0	0	2	0	-2	0	0	0	0
chr1_42265115_42278672_-	chr1	42730786	42744343	-	FOXJ3	ENSG00000198815	1	1	0	0	1	3	1	1	1	2	0	2	0	0	0	0	0	0
chr1_42265115_42278784_-	chr1	42730786	42744455	-	FOXJ3	ENSG00000198815	0	0	0	0	1	1	1	0	0	2	0	2	0	0	0	0	0	0
chr1_42265115_42311110_-	chr1	42730786	42776781	-	FOXJ3	ENSG00000198815	1	1	0	0	1	3	1	1	1	2	0	6	0	-4	0	0	0	0
chr1_42265115_42323827_-	chr1	42730786	42789498	-	FOXJ3	ENSG00000198815	0	1	0	0	1	2	1	1	1	0	0	2	0	-2	0	0	0	0
chr1_42278348_42311110_-	chr1	42744019	42776781	-	FOXJ3	ENSG00000198815	1	1	0	0	1	3	1	1	1	8	0	6	1	2	0	0	0	0
chr1_42473122_42482816_+	chr1	42938793	42948487	+	CCDC30	ENSG00000186409	0	1	0	0	1	2	1	1	1	1	0	4	0	-3	0	0	0	0
chr1_42473122_42498916_+	chr1	42938793	42964587	+	CCDC30	ENSG00000186409	0	1	0	0	1	2	1	1	1	2	0	4	0	-2	0	0	0	0
chr1_42480461_42498916_+	chr1	42946132	42964587	+	CCDC30	ENSG00000186409	0	1	0	0	1	2	1	1	1	5	0	4	1	1	1	0	1	0
chr1_42480461_42536601_+	chr1	42946132	43002272	+	CCDC30	ENSG00000186409	0	0	0	0	1	1	1	1	1	8	12	4	0	-8	1	0	1	0
chr1_42480461_42589483_+	chr1	42946132	43055154	+	CCDC30	ENSG00000186409	0	0	0	0	1	1	1	1	1	1	0	4	0	-3	1	0	1	0
chr1_42482663_42498916_+	chr1	42948334	42964587	+	PPCS	ENSG00000127125	0	1	0	0	1	2	1	1	1	6	0	6	0	0	0	0	0	0
chr1_42566296_42611090_+	chr1	43031967	43076761	+	CCDC30	ENSG00000186409	0	1	0	0	1	2	1	1	1	4	2	2	0	0	0	0	0	0
chr1_42773563_42775479_+	chr1	43239234	43241150	+	C1orf50	ENSG00000164008	1	0	0	0	1	2	1	1	0	8	10	10	0	-12	0	0	0	0
chr1_42773563_42775721_+	chr1	43239234	43241392	+	C1orf50	ENSG00000164008	0	0	0	0	1	1	0	1	0	8	10	10	0	-12	0	0	0	0
chr1_43441214_43441818_+	chr1	43906885	43907489	+	SZT2	ENSG00000198198	0	1	0	0	0	1	1	1	1	0	0	2	0	-2	0	0	0	0
chr1_43671505_43683804_+	chr1	44137176	44149475	+	KDM4A	ENSG00000066135	1	1	1	0	1	4	1	1	1	15	12	16	0	-13	0	0	0	0
chr1_43792102_43838311_+	chr1	44257773	44303983	+	ST3GAL3	ENSG00000126091	1	1	0	0	1	3	1	1	1	3	0	2	1	1	0	0	0	0
chr1_43894383_43899727_+	chr1	44360055	44365399	+	ST3GAL3	ENSG00000126091	1	1	0	0	1	3	1	1	1	2	0	6	0	-4	0	0	0	0
chr1_43894383_43900833_+	chr1	44360055	44366505	+	ST3GAL3	ENSG00000126091	0	1	0	0	0	1	1	1	1	2	0	6	0	-4	0	0	0	0
chr1_43920404_43920928_+	chr1	44386076	44386600	+	ST3GAL3	ENSG00000126091	1	1	0	0	1	3	1	1	1	17	16	4	0	-3	0	0	0	0
chr1_43920404_43921638_+	chr1	44386076	44387310	+	ST3GAL3	ENSG00000126091	1	1	0	0	1	3	1	1	1	17	16	4	0	-3	0	0	0	0
chr1_43975800_43977216_+	chr1	44441472	44442888	+	ATP6V0B	ENSG00000117410	0	1	0	0	0	1	1	1	1	0	0	0	0	0	0	0	0	0
chr1_44008353_44008623_-	chr1	44474025	44474295	-	SLC6A9	ENSG00000196517	1	1	0	0	1	3	1	1	1	6	4	4	0	-2	0	0	0	0
chr1_44247939_44251542_-	chr1	44713611	44717214	-	ERI3	ENSG00000117419	1	0	0	0	1	2	1	0	0	0	0	0	0	0	0	0	0	0
chr1_44284835_44319744_-	chr1	44750507	44785416	-	ERI3	ENSG00000117419	1	1	0	0	1	3	1	1	1	0	0	0	0	0	0	0	0	0
chr1_44284835_44339322_-	chr1	44750507	44804994	-	ERI3	ENSG00000117419	1	1	0	0	1	3	1	1	1	1	0	4	0	-3	0	0	0	0
chr1_44308310_44319744_-	chr1	44773982	44785416	-	ERI3	ENSG00000117419	1	1	0	0	1	3	1	1	1	0	0	0	0	0	0	0	0	1
chr1_44308310_44339322_-	chr1	44773982	44804994	-	ERI3	ENSG00000117419	1	1	0	0	1	3	1	1	1	0	0	4	0	-4	0	0	0	0
chr1_44319628_44339322_-	chr1	44785300	44804994	-	ERI3	ENSG00000117419	1	1	0	0	1	3	1	1	1	1	0	4	0	-3	0	0	0	0
chr1_44339045_44339322_-	chr1	44804717	44804994	-	ERI3	ENSG00000117419	1	1	0	0	1	3	1	1	1	0	0	4	0	-4	0	0	0	0
chr1_44757556_44760702_+	chr1	45223228	45226374	+	KIF2C	ENSG00000142945	1	1	0	0	1	3	1	1	1	47	26	18	1	3	0	0	0	0
chr1_44874678_44881739_-	chr1	45340350	45347411	-	EIF2B3	ENSG00000070785	1	1	0	0	1	3	1	1	1	11	26	6	0	-21	0	0	0	0
chr1_45051074_45088237_-	chr1	45516746	45553909	-	ZSWIM5	ENSG00000162415	0	1	0	0	1	2	1	1	1	9	10	6	0	-7	0	0	0	0
chr1_45087881_45088237_-	chr1	45553553	45553909	-	ZSWIM5	ENSG00000162415	0	1	0	0	1	2	1	1	1	0	0	6	0	-6	0	0	0	0
chr1_45330516_45334511_-	chr1	45796188	45800183	-	MUTYH	ENSG00000132781	0	1	0	0	1	2	1	1	1	6	8	4	0	-6	0	0	0	0
chr1_45421725_45457871_-	chr1	45887397	45923543	-	TESK2	ENSG00000070759	0	1	0	0	1	2	1	1	1	21	10	20	0	-9	0	0	0	0
chr1_45421725_45475148_-	chr1	45887397	45940820	-	TESK2	ENSG00000070759	0	0	0	0	1	1	1	0	0	42	10	70	0	-38	0	1	1	0
chr1_45566569_45567020_+	chr1	46032241	46032692	+	AKR1A1	ENSG00000117448	1	1	0	0	1	3	1	1	1	48	8	62	0	-22	0	0	0	0
chr1_45591223_45602365_+	chr1	46056895	46068037	+	NASP	ENSG00000132780	1	1	0	0	1	3	1	1	1	12	4	20	0	-12	0	0	0	0
chr1_45591223_45605016_+	chr1	46056895	46070688	+	NASP	ENSG00000132780	0	1	0	0	1	2	1	1	1	14	6	20	0	-12	0	0	0	0
chr1_45600385_45602365_+	chr1	46066057	46068037	+	NASP	ENSG00000132780	0	1	0	0	1	2	1	1	1	16	4	31	0	-19	0	1	1	0
chr1_45614096_45616393_+	chr1	46079768	46082065	+	NASP	ENSG00000132780	1	1	0	0	1	3	1	1	1	2	0	4	0	-2	0	0	0	0
chr1_45615013_45616393_+	chr1	46080685	46082065	+	NASP	ENSG00000132780	1	1	0	0	1	3	1	1	1	2	0	6	0	-4	0	0	0	0
chr1_45630482_45640403_-	chr1	46096154	46106075	-	GPBP1L1	ENSG00000159592	0	1	0	0	1	2	1	1	1	14	14	8	0	-8	0	0	0	0
chr1_45633489_45642499_-	chr1	46099161	46108171	-	GPBP1L1	ENSG00000159592	1	1	0	0	1	3	1	1	1	12	36	4	0	-28	0	0	0	0
chr1_45640210_45642499_-	chr1	46105882	46108171	-	GPBP1L1	ENSG00000159592	1	1	0	0	1	3	1	1	1	8	4	4	0	0	0	0	0	0
chr1_45640210_45655319_-	chr1	46105882	46120991	-	GPBP1L1	ENSG00000159592	1	1	0	0	1	3	1	1	1	5	4	2	0	-1	0	0	0	0
chr1_45659028_45661225_-	chr1	46124700	46126897	-	GPBP1L1	ENSG00000159592	1	1	0	0	1	3	1	1	1	1	0	16	0	-15	0	0	0	0
chr1_46043654_46080750_-	chr1	46509326	46546422	-	PIK3R3	ENSG00000117461	0	0	0	0	1	1	0	1	0	3	0	4	0	-1	0	0	0	0
chr1_46055795_46066179_-	chr1	46521467	46531851	-	PIK3R3	ENSG00000117461	0	1	0	0	1	2	1	1	1	13	38	0	0	-25	0	0	0	0
chr1_46055795_46067091_-	chr1	46521467	46532763	-	PIK3R3	ENSG00000117461	0	1	0	0	1	2	1	1	1	13	38	0	0	-25	0	0	0	0
chr1_46055795_46077613_-	chr1	46521467	46543285	-	PIK3R3	ENSG00000117461	0	1	0	0	1	2	1	1	1	19	38	2	0	-21	0	0	0	0
chr1_46055795_46080750_-	chr1	46521467	46546422	-	PIK3R3	ENSG00000117461	1	1	0	0	1	3	1	1	1	16	38	4	0	-26	0	0	0	0
chr1_46061929_46077613_-	chr1	46527601	46543285	-	PIK3R3	ENSG00000117461	0	1	0	0	1	2	1	1	1	14	24	2	0	-12	0	0	0	0
chr1_46061929_46080750_-	chr1	46527601	46546422	-	PIK3R3	ENSG00000117461	1	1	0	0	1	3	1	1	1	13	24	4	0	-15	0	0	0	0
chr1_46077515_46080750_-	chr1	46543187	46546422	-	PIK3R3	ENSG00000117461	1	1	0	0	1	3	1	1	1	3	0	4	0	-1	0	0	0	0
chr1_46192518_46192958_-	chr1	46658190	46658630	-	POMGNT1	ENSG00000085998	0	1	0	0	0	1	1	1	1	19	8	10	1	1	0	0	0	0
chr1_46285362_46286499_-	chr1	46751034	46752171	-	LRRC41	ENSG00000132128	1	1	0	0	1	3	1	1	1	17	6	42	0	-31	0	0	0	0
chr1_46309101_46310316_+	chr1	46774773	46775988	+	UQCRH	ENSG00000173660	1	1	0	0	1	3	1	1	1	30	31	12	0	-13	0	0	0	0
chr1_46309897_46310316_+	chr1	46775569	46775988	+	UQCRH	ENSG00000173660	0	1	0	0	1	2	1	1	1	29	31	6	0	-8	0	0	0	0
chr1_46576575_46594280_-	chr1	47042247	47059952	-	MKNK1	ENSG00000079277	0	1	0	0	1	2	1	1	1	5	4	8	0	-7	0	0	0	0
chr1_46683300_46691937_-	chr1	47148972	47157609	-	EFCAB14	ENSG00000159658	1	1	0	0	1	3	1	1	1	2	4	0	0	-2	0	0	0	0
chr1_47046467_47068763_+	chr1	47512139	47534435	+	CYP4Z1	ENSG00000186160	0	0	0	0	1	1	1	1	0	2	4	0	0	-2	0	0	0	0
chr1_47260289_47263116_-	chr1	47725961	47728788	-	STIL	ENSG00000123473	0	1	0	0	1	2	1	1	1	14	10	14	0	-10	0	0	0	0
chr1_47260289_47269866_-	chr1	47725961	47735538	-	STIL	ENSG00000123473	0	1	0	0	1	2	1	1	1	8	10	8	0	-10	0	0	0	0
chr1_47280241_47282459_-	chr1	47745913	47748131	-	STIL	ENSG00000123473	1	1	0	0	1	3	1	1	1	22	8	36	0	-22	0	0	0	0
chr1_47280241_47295848_-	chr1	47745913	47761520	-	STIL	ENSG00000123473	1	1	0	0	1	3	1	1	1	22	8	24	0	-10	0	0	0	0
chr1_47287551_47295848_-	chr1	47753223	47761520	-	STIL	ENSG00000123473	1	1	0	0	1	3	1	1	1	20	12	24	0	-16	0	0	0	0
chr1_47287551_47301748_-	chr1	47753223	47767420	-	STIL	ENSG00000123473	0	1	0	0	1	2	1	1	1	16	12	12	0	-8	0	0	0	0
chr1_47295765_47301748_-	chr1	47761437	47767420	-	STIL	ENSG00000123473	1	1	0	0	1	3	1	1	1	31	30	12	0	-11	0	0	0	0
chr1_47295765_47304996_-	chr1	47761437	47770668	-	STIL	ENSG00000123473	1	1	0	0	1	3	1	1	1	40	30	26	0	-16	0	0	0	0
chr1_47368469_47373107_+	chr1	47834141	47838779	+	CMPK1	ENSG00000162368	1	1	0	0	1	3	1	1	1	33	18	46	0	-31	0	0	0	0
chr1_47368469_47375293_+	chr1	47834141	47840965	+	CMPK1	ENSG00000162368	1	1	0	0	1	3	1	1	1	31	12	46	0	-27	0	0	0	0
chr1_48305787_48359770_-	chr1	48771459	48825442	-	SPATA6	ENSG00000132122	0	1	0	0	1	2	1	1	1	0	0	0	0	0	0	0	0	0
chr1_48355670_48385349_-	chr1	48821342	48851021	-	SPATA6	ENSG00000132122	0	1	0	0	1	2	1	1	1	0	0	2	0	-2	0	0	0	0
chr1_48385309_48403882_-	chr1	48850981	48869554	-	SPATA6	ENSG00000132122	0	1	0	0	1	2	1	1	1	0	0	0	0	0	0	0	0	0
chr1_48395267_48399644_-	chr1	48860939	48865316	-	SPATA6	ENSG00000132122	0	1	0	0	1	2	1	1	1	0	2	0	0	-2	0	0	0	0
chr1_48395267_48403882_-	chr1	48860939	48869554	-	SPATA6	ENSG00000132122	0	1	0	0	1	2	1	1	1	0	2	0	0	-2	0	0	0	0
chr1_48395267_48413151_-	chr1	48860939	48878823	-	SPATA6	ENSG00000132122	0	1	0	0	1	2	1	1	1	0	2	0	0	-2	0	0	0	0
chr1_48451552_48453131_-	chr1	48917224	48918803	-	SPATA6	ENSG00000132122	1	1	0	0	1	3	1	1	1	1	0	0	1	1	0	0	0	0
chr1_48586913_48590985_-	chr1	49052585	49056657	-	AGBL4	ENSG00000186094	0	0	0	0	1	1	0	1	0	0	0	0	0	0	0	0	0	0
chr1_48634493_48663241_-	chr1	49100165	49128913	-	AGBL4	ENSG00000186094	0	1	0	0	1	2	1	1	1	0	0	0	0	0	0	0	0	0
chr1_48758900_48761470_-	chr1	49224572	49227142	-	BEND5	ENSG00000162373	0	1	0	0	0	1	1	1	1	0	0	0	0	0	0	0	0	0
chr1_50490588_50535457_-	chr1	50956260	51001129	-	FAF1	ENSG00000185104	1	1	0	0	1	3	1	1	1	1	0	0	1	1	0	0	0	0
chr1_50535369_50584811_-	chr1	51001041	51050483	-	FAF1	ENSG00000185104	1	1	0	0	1	3	1	1	1	7	8	0	0	-1	0	0	0	0
chr1_50535369_50596216_-	chr1	51001041	51061888	-	FAF1	ENSG00000185104	1	1	0	0	1	3	1	1	1	4	8	6	0	-10	0	0	0	0
chr1_50539592_50596216_-	chr1	51005264	51061888	-	FAF1	ENSG00000185104	1	1	0	0	1	3	1	1	1	2	0	6	0	-4	0	0	0	0
chr1_50567077_50596216_-	chr1	51032749	51061888	-	FAF1	ENSG00000185104	1	1	0	0	1	3	1	1	1	4	0	6	0	-2	0	0	0	0
chr1_50567077_50744775_-	chr1	51032749	51210447	-	FAF1	ENSG00000185104	0	1	0	0	1	2	1	1	1	11	0	14	0	-3	0	0	0	0
chr1_50582618_50596216_-	chr1	51048290	51061888	-	FAF1	ENSG00000185104	1	1	0	0	1	3	1	1	1	7	8	6	0	-7	0	0	0	0
chr1_50596121_50744775_-	chr1	51061793	51210447	-	FAF1	ENSG00000185104	0	1	0	0	1	2	1	1	1	21	14	14	0	-7	0	0	0	0
chr1_50655442_50705891_-	chr1	51121114	51171563	-	FAF1	ENSG00000185104	1	1	0	0	1	3	1	1	1	33	24	18	0	-9	0	0	0	0
chr1_50655442_50744775_-	chr1	51121114	51210447	-	FAF1	ENSG00000185104	1	1	0	0	1	3	1	1	1	24	24	14	0	-14	0	0	0	0
chr1_50738863_50744775_-	chr1	51204535	51210447	-	FAF1	ENSG00000185104	1	1	0	0	1	3	1	1	1	25	34	14	0	-23	0	0	0	0
chr1_50788000_50801677_-	chr1	51253672	51267349	-	FAF1	ENSG00000185104	1	1	0	0	1	3	1	1	1	1	0	2	0	-1	0	0	0	0
chr1_51363866_51366029_-	chr1	51829538	51831701	-	EPS15	ENSG00000085832	1	1	0	0	1	3	1	1	1	16	13	26	0	-23	0	0	0	0
chr1_51394381_51409696_-	chr1	51860053	51875368	-	EPS15	ENSG00000085832	1	1	0	0	1	3	1	1	1	2	0	0	1	2	0	0	0	0
chr1_51394381_51421858_-	chr1	51860053	51887530	-	EPS15	ENSG00000085832	1	1	0	0	1	3	1	1	1	3	0	12	0	-9	0	0	0	0
chr1_51394381_51448135_-	chr1	51860053	51913807	-	EPS15	ENSG00000085832	1	1	0	0	1	3	1	1	1	3	0	0	1	3	0	0	0	0
chr1_51402435_51406108_-	chr1	51868107	51871780	-	EPS15	ENSG00000085832	1	1	1	0	0	3	1	1	1	7	12	10	0	-15	0	0	0	0
chr1_51402435_51408332_-	chr1	51868107	51874004	-	EPS15	ENSG00000085832	1	1	0	0	1	3	1	1	1	6	12	2	0	-8	0	0	0	0
chr1_51402435_51448135_-	chr1	51868107	51913807	-	EPS15	ENSG00000085832	1	1	0	0	1	3	1	1	1	6	12	0	0	-6	0	0	0	0
chr1_51403419_51406108_-	chr1	51869091	51871780	-	EPS15	ENSG00000085832	1	1	0	0	1	3	1	1	1	6	12	10	0	-16	0	0	0	0
chr1_51405905_51408332_-	chr1	51871577	51874004	-	EPS15	ENSG00000085832	1	1	0	0	1	3	1	1	1	6	16	2	0	-12	0	0	0	0
chr1_51408135_51445045_-	chr1	51873807	51910717	-	EPS15	ENSG00000085832	0	1	0	0	1	2	1	1	1	8	18	4	0	-14	0	0	0	0
chr1_51444889_51465326_-	chr1	51910561	51930998	-	EPS15	ENSG00000085832	1	1	0	0	1	3	1	1	1	2	0	6	0	-4	0	0	0	0
chr1_51461091_51465326_-	chr1	51926763	51930998	-	EPS15	ENSG00000085832	1	1	0	0	1	3	1	1	1	5	0	6	0	-1	0	0	0	0
chr1_51745536_51765981_+	chr1	52211208	52231653	+	OSBPL9	ENSG00000117859	1	1	0	0	1	3	1	1	1	0	6	0	0	-6	0	0	0	0
chr1_51748369_51765981_+	chr1	52214041	52231653	+	OSBPL9	ENSG00000117859	0	1	0	0	1	2	1	1	1	4	6	0	0	-2	0	0	0	0
chr1_51750145_51761971_+	chr1	52215817	52227643	+	OSBPL9	ENSG00000117859	1	1	0	0	1	3	1	1	1	5	2	4	0	-1	0	0	0	0
chr1_51750145_51765981_+	chr1	52215817	52231653	+	OSBPL9	ENSG00000117859	1	1	0	0	1	3	1	1	1	5	6	4	0	-5	0	0	0	0
chr1_51750145_51772182_+	chr1	52215817	52237854	+	OSBPL9	ENSG00000117859	1	1	0	0	1	3	1	1	1	6	4	4	0	-2	0	0	0	0
chr1_51772070_51772723_+	chr1	52237742	52238395	+	OSBPL9	ENSG00000117859	1	1	0	0	1	3	1	1	1	6	4	2	0	0	0	0	0	0
chr1_51781164_51789873_+	chr1	52246836	52255545	+	OSBPL9	ENSG00000117859	0	0	0	0	1	1	0	1	0	6	2	4	0	0	0	0	0	0
chr1_51800556_51814089_-	chr1	52266228	52279761	-	NRDC	ENSG00000078618	0	1	0	0	1	2	1	1	1	1	2	2	0	-3	0	0	0	0
chr1_51814035_51834170_-	chr1	52279707	52299842	-	NRDC	ENSG00000078618	0	1	0	0	1	2	1	1	1	1	0	0	1	1	0	0	0	0
chr1_51823664_51834170_-	chr1	52289336	52299842	-	NRDC	ENSG00000078618	1	1	0	0	1	3	1	1	1	1	2	0	0	-1	0	0	0	0
chr1_51827796_51834170_-	chr1	52293468	52299842	-	NRDC	ENSG00000078618	1	1	0	0	1	3	1	1	1	1	2	0	0	-1	0	0	0	0
chr1_52027275_52028630_-	chr1	52492947	52494302	-	TXNDC12	ENSG00000117862	0	1	0	0	0	1	1	1	1	23	28	10	0	-15	0	0	0	0
chr1_52216369_52239595_+	chr1	52682041	52705267	+	ZFYVE9	ENSG00000157077	0	1	0	0	1	2	1	1	1	7	4	8	0	-5	0	0	0	0
chr1_52233171_52239595_+	chr1	52698843	52705267	+	ZFYVE9	ENSG00000157077	1	1	0	0	1	3	1	1	1	10	4	12	0	-6	0	0	0	0
chr1_52268463_52303925_+	chr1	52734135	52769597	+	ZFYVE9	ENSG00000157077	1	1	0	0	1	3	1	1	1	10	4	4	1	2	0	0	0	0
chr1_52281661_52303925_+	chr1	52747333	52769597	+	ZFYVE9	ENSG00000157077	1	1	0	0	1	3	1	1	1	6	4	6	0	-4	0	0	0	0
chr1_52281661_52332918_+	chr1	52747333	52798590	+	ZFYVE9	ENSG00000157077	0	1	0	0	1	2	1	1	1	19	22	6	0	-9	0	0	0	0
chr1_52281661_52337934_+	chr1	52747333	52803606	+	ZFYVE9	ENSG00000157077	0	1	0	0	1	2	1	1	1	21	18	6	0	-3	0	0	0	0
chr1_52431013_52435465_-	chr1	52896685	52901137	-	TUT4	ENSG00000134744	1	1	0	0	1	3	1	1	1	18	14	2	1	2	0	0	0	0
chr1_52436755_52461769_-	chr1	52902427	52927441	-	TUT4	ENSG00000134744	0	1	0	0	1	2	1	1	1	14	18	8	0	-12	0	0	0	0
chr1_52438220_52461769_-	chr1	52903892	52927441	-	TUT4	ENSG00000134744	0	1	0	0	1	2	1	1	1	18	24	8	0	-14	0	0	0	0
chr1_52445787_52446667_-	chr1	52911459	52912339	-	TUT4	ENSG00000134744	0	1	0	0	1	2	1	1	1	5	2	8	0	-5	0	0	0	0
chr1_52445787_52461223_-	chr1	52911459	52926895	-	TUT4	ENSG00000134744	0	1	0	0	1	2	1	1	1	26	2	8	1	16	0	0	0	0
chr1_52445787_52461769_-	chr1	52911459	52927441	-	TUT4	ENSG00000134744	0	1	0	0	1	2	1	1	1	26	2	8	1	16	0	0	0	0
chr1_52445787_52509712_-	chr1	52911459	52975384	-	TUT4	ENSG00000134744	0	1	0	0	1	2	1	1	1	14	2	12	0	0	0	0	0	0
chr1_52458336_52468267_-	chr1	52924008	52933939	-	TUT4	ENSG00000134744	1	1	0	0	1	3	1	1	1	13	16	6	0	-9	0	0	0	0
chr1_52465070_52490801_-	chr1	52930742	52956473	-	TUT4	ENSG00000134744	0	1	0	0	1	2	1	1	1	16	22	8	0	-14	0	0	0	0
chr1_52465070_52495515_-	chr1	52930742	52961187	-	TUT4	ENSG00000134744	0	1	0	0	1	2	1	1	1	13	22	2	0	-11	0	0	0	0
chr1_52471952_52509712_-	chr1	52937624	52975384	-	TUT4	ENSG00000134744	0	1	0	0	1	2	1	1	1	9	8	12	0	-11	0	0	0	0
chr1_52477708_52481923_-	chr1	52943380	52947595	-	TUT4	ENSG00000134744	1	1	0	0	1	3	1	1	1	5	6	0	0	-1	0	0	0	0
chr1_52477708_52489035_-	chr1	52943380	52954707	-	TUT4	ENSG00000134744	1	1	0	0	1	3	1	1	1	9	6	6	0	-3	0	0	0	0
chr1_52477708_52490801_-	chr1	52943380	52956473	-	TUT4	ENSG00000134744	0	1	0	0	1	2	1	1	1	11	6	8	0	-3	0	0	0	0
chr1_52477708_52493662_-	chr1	52943380	52959334	-	TUT4	ENSG00000134744	0	1	0	0	1	2	1	1	1	7	6	0	1	1	0	0	0	0
chr1_52477708_52497183_-	chr1	52943380	52962855	-	TUT4	ENSG00000134744	0	1	0	0	1	2	1	1	1	8	6	6	0	-4	0	0	0	0
chr1_52481423_52509712_-	chr1	52947095	52975384	-	TUT4	ENSG00000134744	0	1	0	0	1	2	1	1	1	5	4	12	0	-11	0	0	0	0
chr1_52488909_52497183_-	chr1	52954581	52962855	-	TUT4	ENSG00000134744	1	1	0	0	1	3	1	1	1	4	0	6	0	-2	0	0	0	0
chr1_52488909_52526373_-	chr1	52954581	52992045	-	TUT4	ENSG00000134744	0	1	0	0	1	2	1	1	1	0	0	0	0	0	0	0	0	0
chr1_52490732_52509712_-	chr1	52956404	52975384	-	TUT4	ENSG00000134744	0	1	0	0	1	2	1	1	1	3	0	12	0	-9	0	0	0	0
chr1_52493611_52497183_-	chr1	52959283	52962855	-	TUT4	ENSG00000134744	0	1	0	0	1	2	1	1	1	8	4	6	0	-2	0	0	0	0
chr1_52493611_52509712_-	chr1	52959283	52975384	-	TUT4	ENSG00000134744	1	1	0	0	1	3	1	1	1	5	4	12	0	-11	0	0	0	0
chr1_52509596_52526373_-	chr1	52975268	52992045	-	TUT4	ENSG00000134744	0	1	0	0	1	2	1	1	1	3	8	0	0	-5	0	0	0	0
chr1_52515891_52526373_-	chr1	52981563	52992045	-	TUT4	ENSG00000134744	1	1	0	0	1	3	1	1	1	8	10	0	0	-2	0	0	0	0
chr1_52525563_52526373_-	chr1	52991235	52992045	-	TUT4	ENSG00000134744	0	1	0	0	1	2	1	1	1	11	28	0	0	-17	0	0	0	0
chr1_52771020_52779993_+	chr1	53236692	53245665	+	ZYG11B	ENSG00000162378	1	1	0	0	1	3	1	1	1	8	6	8	0	-6	0	0	0	0
chr1_52784877_52796784_+	chr1	53250549	53262456	+	ZYG11B	ENSG00000162378	1	1	0	0	1	3	1	1	1	27	8	36	0	-17	0	0	0	0
chr1_52801819_52802139_+	chr1	53267491	53267811	+	ZYG11B	ENSG00000162378	1	1	0	0	1	3	1	1	1	24	22	8	0	-6	0	0	0	0
chr1_52885833_52892975_+	chr1	53351505	53358647	+	ZYG11A	ENSG00000203995	0	0	0	0	1	1	0	1	0	9	2	14	0	-7	0	0	0	0
chr1_52941796_52950886_+	chr1	53407468	53416558	+	SCP2	ENSG00000116171	0	1	0	0	1	2	1	1	1	21	10	10	1	1	0	0	0	0
chr1_52941796_52961629_+	chr1	53407468	53427301	+	SCP2	ENSG00000116171	0	1	0	0	1	2	1	1	1	16	24	10	0	-18	0	0	0	0
chr1_52941796_52988136_+	chr1	53407468	53453808	+	SCP2	ENSG00000116171	0	1	1	0	1	3	1	1	1	8	4	10	0	-6	0	0	0	0
chr1_52974769_52988136_+	chr1	53440441	53453808	+	SCP2	ENSG00000116171	0	1	0	0	1	2	1	1	1	12	4	18	0	-10	0	0	0	0
chr1_53233542_53235635_-	chr1	53699214	53701307	-	MAGOH	ENSG00000162385	0	1	0	0	1	2	1	1	1	13	18	8	0	-13	0	0	0	0
chr1_53594108_53594990_-	chr1	54059781	54060663	-	GLIS1	ENSG00000174332	1	1	0	0	1	3	1	1	1	0	0	0	0	0	0	0	0	0
chr1_53594108_53600278_-	chr1	54059781	54065951	-	GLIS1	ENSG00000174332	1	1	0	0	1	3	1	1	1	0	0	0	0	0	0	0	0	0
chr1_53772329_53789196_-	chr1	54238002	54254869	-	NDC1	ENSG00000058804	1	1	0	0	1	3	1	1	1	2	0	12	0	-10	0	0	0	0
chr1_53787158_53789196_-	chr1	54252831	54254869	-	NDC1	ENSG00000058804	1	1	0	0	1	3	1	1	1	13	2	12	0	-1	0	0	0	0
chr1_53789133_53832591_-	chr1	54254806	54298264	-	NDC1	ENSG00000058804	0	1	0	0	1	2	1	1	1	13	8	10	0	-5	0	0	0	0
chr1_53800693_53819079_-	chr1	54266366	54284752	-	NDC1	ENSG00000058804	0	1	0	0	1	2	1	1	1	5	2	4	0	-1	0	0	0	0
chr1_53800693_53832591_-	chr1	54266366	54298264	-	NDC1	ENSG00000058804	1	1	0	0	1	3	1	1	1	15	2	10	1	3	0	0	0	0
chr1_53800693_53835620_-	chr1	54266366	54301293	-	NDC1	ENSG00000058804	1	1	0	0	1	3	1	1	1	17	2	20	0	-5	0	0	0	0
chr1_53803928_53806517_-	chr1	54269601	54272190	-	NDC1	ENSG00000058804	1	1	0	0	1	3	1	1	1	5	0	0	1	5	0	0	0	0
chr1_53803928_53832591_-	chr1	54269601	54298264	-	NDC1	ENSG00000058804	1	1	0	0	1	3	1	1	1	15	0	10	1	5	0	0	0	0
chr1_53818971_53832591_-	chr1	54284644	54298264	-	NDC1	ENSG00000058804	0	1	0	0	1	2	1	1	1	3	0	10	0	-7	0	0	0	0
chr1_53825798_53832591_-	chr1	54291471	54298264	-	NDC1	ENSG00000058804	1	1	0	0	1	3	1	1	1	5	0	10	0	-5	0	0	0	0
chr1_53923904_53940097_-	chr1	54389577	54405770	-	HSPB11	ENSG00000081870	0	1	0	0	1	2	1	1	1	4	6	2	0	-4	0	0	0	0
chr1_54036610_54043525_-	chr1	54502283	54509198	-	TMEM59	ENSG00000116209	0	1	0	0	1	2	1	1	1	9	10	4	0	-5	0	0	0	0
chr1_54036610_54047372_-	chr1	54502283	54513045	-	TMEM59	ENSG00000116209	1	1	0	0	1	3	1	1	1	11	10	2	0	-1	0	0	0	0
chr1_54040756_54043525_-	chr1	54506429	54509198	-	TMEM59	ENSG00000116209	1	1	0	0	1	3	1	1	1	8	10	4	0	-6	0	0	0	0
chr1_54040756_54047372_-	chr1	54506429	54513045	-	TMEM59	ENSG00000116209	1	1	0	0	1	3	1	1	1	9	10	2	0	-3	0	0	0	0
chr1_54721163_54731700_+	chr1	55186836	55197373	+	MROH7-TTC4	ENSG00000271723	0	1	0	0	1	2	1	1	1	13	12	4	0	-3	0	0	0	0
chr1_54865303_54876047_-	chr1	55330976	55341720	-	DHCR24	ENSG00000116133	1	1	0	0	1	3	1	1	1	3	0	0	1	3	0	0	0	0
chr1_54875093_54876047_-	chr1	55340766	55341720	-	DHCR24	ENSG00000116133	1	1	0	0	1	3	1	1	1	6	6	0	0	0	0	0	0	0
chr1_55071814_55086038_-	chr1	55537487	55551711	-	USP24	ENSG00000162402	1	1	0	0	1	3	1	1	1	1	0	0	1	1	0	0	0	0
chr1_55089627_55121506_-	chr1	55555300	55587179	-	USP24	ENSG00000162402	0	1	0	0	1	2	1	1	1	0	0	0	0	0	0	0	0	0
chr1_55100839_55107430_-	chr1	55566512	55573103	-	USP24	ENSG00000162402	0	1	0	0	1	2	1	1	1	0	0	0	0	0	0	0	0	0
chr1_55123447_55134413_-	chr1	55589120	55600086	-	USP24	ENSG00000162402	1	1	0	0	1	3	1	1	1	0	0	0	0	0	0	0	0	0
chr1_55123447_55148570_-	chr1	55589120	55614243	-	USP24	ENSG00000162402	0	1	0	0	1	2	1	1	1	0	0	0	0	0	0	0	0	0
chr1_56523823_56537112_-	chr1	56989495	57002784	-	PLPP3	ENSG00000162407	0	1	0	0	1	2	1	1	1	0	2	0	0	-2	0	0	0	0
chr1_56740697_56751203_-	chr1	57206370	57216876	-	FYB2	ENSG00000187889	0	1	0	0	1	2	1	1	1	0	0	0	0	0	0	0	0	0
chr1_56787175_56792803_-	chr1	57252848	57258476	-	FYB2	ENSG00000187889	0	1	0	0	1	2	1	1	1	0	0	0	0	0	0	0	0	0
chr1_57062884_57072414_-	chr1	57528557	57538087	-	DAB1	ENSG00000173406	0	1	0	0	1	2	1	1	1	0	4	0	0	-4	0	0	0	0
chr1_57062890_57136641_-	chr1	57528563	57602314	-	DNAAF3	ENSG00000167646	0	1	0	0	0	1	1	1	1	4	4	0	0	0	0	0	0	0
chr1_57876791_57884162_-	chr1	58342463	58349834	-	DAB1	ENSG00000173406	0	0	0	0	1	1	0	1	0	0	0	0	0	0	0	0	0	0
chr1_58506060_58534331_-	chr1	58971732	59000003	-	OMA1	ENSG00000162600	1	1	0	0	1	3	1	1	1	1	0	0	1	1	0	0	0	0
chr1_58506060_58536741_-	chr1	58971732	59002413	-	OMA1	ENSG00000162600	1	1	0	0	1	3	1	1	1	1	0	0	1	1	0	0	0	0
chr1_58506060_58539310_-	chr1	58971732	59004982	-	OMA1	ENSG00000162600	1	1	0	0	1	3	1	1	1	1	0	0	1	1	0	0	0	0
chr1_58527261_58539310_-	chr1	58992933	59004982	-	OMA1	ENSG00000162600	1	0	0	0	0	1	1	1	1	0	0	0	0	0	0	0	0	0
chr1_58533949_58539306_-	chr1	58999621	59004978	-	OMA1	ENSG00000162600	0	0	0	0	1	1	0	0	0	1	0	0	1	1	0	0	0	0
chr1_58536509_58539306_-	chr1	59002181	59004978	-	OMA1	ENSG00000162600	0	0	0	0	1	1	0	0	0	1	4	0	0	-3	0	0	0	0
chr1_58661170_58675580_-	chr1	59126842	59141252	-	MYSM1	ENSG00000162601	0	1	0	0	0	1	1	1	1	2	0	10	0	-8	0	0	0	0
chr1_58671870_58685251_-	chr1	59137542	59150923	-	MYSM1	ENSG00000162601	1	1	0	0	1	3	1	1	1	0	0	0	0	0	0	0	0	0
chr1_58671870_58695207_-	chr1	59137542	59160879	-	MYSM1	ENSG00000162601	0	1	0	0	1	2	1	1	1	3	0	16	0	-13	0	0	0	0
chr1_58681785_58682545_-	chr1	59147457	59148217	-	MYSM1	ENSG00000162601	1	1	0	0	1	3	1	1	1	9	6	6	0	-3	0	0	0	0
chr1_59321536_59346398_+	chr1	59787208	59812070	+	FGGY	ENSG00000172456	1	1	0	0	1	3	1	1	1	1	0	0	1	1	0	0	0	0
chr1_59321536_59378837_+	chr1	59787208	59844509	+	FGGY	ENSG00000172456	1	1	0	0	1	3	1	1	1	0	0	0	0	0	0	0	0	0
chr1_59321536_59457076_+	chr1	59787208	59922748	+	FGGY	ENSG00000172456	1	1	0	0	1	3	1	1	1	2	0	0	1	2	0	0	0	0
chr1_59321536_59512439_+	chr1	59787208	59978111	+	FGGY	ENSG00000172456	1	1	0	0	1	3	1	1	1	0	0	0	0	0	0	0	0	0
chr1_59339958_59346398_+	chr1	59805630	59812070	+	FGGY	ENSG00000172456	1	1	0	0	1	3	1	1	1	0	0	2	0	-2	0	0	0	0
chr1_59339958_59378837_+	chr1	59805630	59844509	+	FGGY	ENSG00000172456	1	1	0	0	1	3	1	1	1	0	0	2	0	-2	0	0	0	0
chr1_59339958_59457076_+	chr1	59805630	59922748	+	FGGY	ENSG00000172456	0	1	0	0	1	2	1	1	1	0	0	2	0	-2	0	0	0	0
chr1_59346247_59378837_+	chr1	59811919	59844509	+	FGGY	ENSG00000172456	0	1	0	0	1	2	1	1	1	0	0	0	0	0	0	0	0	0
chr1_59821858_59871110_+	chr1	60287530	60336782	+	HOOK1	ENSG00000134709	0	1	0	0	1	2	1	1	1	2	0	0	1	2	0	0	0	0
chr1_59900965_59912311_-	chr1	60366637	60377983	-	CYP2J2	ENSG00000134716	0	1	0	0	1	2	1	1	1	0	0	0	0	0	0	0	0	0
chr1_60825336_60826585_-	chr1	61291008	61292257	-	LOC101926964	ENSG00000231252	0	1	0	0	1	2	1	1	1	0	0	0	0	0	0	1	1	0
chr1_61088149_61112343_+	chr1	61553821	61578015	+	NFIA	ENSG00000162599	0	0	0	0	1	1	1	1	1	0	2	0	0	-2	0	0	0	0
chr1_61277520_61352567_+	chr1	61743192	61818239	+	NFIA	ENSG00000162599	0	1	0	0	1	2	1	1	1	0	0	0	0	0	0	0	0	0
chr1_61277520_61359274_+	chr1	61743192	61824946	+	NFIA	ENSG00000162599	0	1	0	0	1	2	1	1	1	0	11	0	0	-11	0	0	0	0
chr1_61277520_61383365_+	chr1	61743192	61849037	+	NFIA	ENSG00000162599	1	1	0	0	1	3	1	1	1	0	0	0	0	0	0	0	0	0
chr1_61404104_61426556_+	chr1	61869776	61892228	+	NFIA	ENSG00000162599	0	1	0	0	1	2	1	1	1	0	0	6	0	-6	0	0	0	0
chr1_61694697_61701025_-	chr1	62160369	62166697	-	TM2D1	ENSG00000162604	0	1	0	0	1	2	1	1	1	20	2	26	0	-8	0	0	0	0
chr1_61827422_61884408_+	chr1	62293094	62350080	+	PATJ	ENSG00000132849	0	1	0	0	1	2	1	1	1	6	0	6	0	0	0	0	0	0
chr1_61833358_61884408_+	chr1	62299030	62350080	+	PATJ	ENSG00000132849	0	0	0	0	1	1	1	1	1	0	0	0	0	0	0	0	0	0
chr1_61833654_62108520_+	chr1	62299326	62574192	+	PATJ	ENSG00000132849	0	1	0	0	0	1	1	1	1	2	4	0	0	-2	0	0	0	0
chr1_61856030_61884408_+	chr1	62321702	62350080	+	PATJ	ENSG00000132849	1	1	0	0	1	3	1	1	1	3	0	2	1	1	0	0	0	0
chr1_61856030_61927829_+	chr1	62321702	62393501	+	PATJ	ENSG00000132849	0	1	0	0	1	2	1	1	1	7	22	2	0	-17	0	0	0	0
chr1_61899583_61901459_+	chr1	62365255	62367131	+	PATJ	ENSG00000132849	1	1	0	0	1	3	1	1	1	7	0	0	1	7	0	0	0	0
chr1_61927730_62051058_+	chr1	62393402	62516730	+	PATJ	ENSG00000132849	0	1	0	0	1	2	1	1	1	7	4	12	0	-9	0	0	0	0
chr1_61927730_62084648_+	chr1	62393402	62550320	+	PATJ	ENSG00000132849	0	1	0	0	1	2	1	1	1	14	20	12	0	-18	0	0	0	0
chr1_61990168_62017947_+	chr1	62455840	62483619	+	PATJ	ENSG00000132849	0	1	0	0	1	2	1	1	1	5	4	6	0	-5	0	0	0	0
chr1_61990168_62038049_+	chr1	62455840	62503721	+	PATJ	ENSG00000132849	0	1	0	0	1	2	1	1	1	4	4	6	0	-6	0	0	0	0
chr1_61990168_62051058_+	chr1	62455840	62516730	+	PATJ	ENSG00000132849	0	1	0	0	1	2	1	1	1	8	4	6	0	-2	0	0	0	0
chr1_61990168_62084648_+	chr1	62455840	62550320	+	PATJ	ENSG00000132849	0	1	0	0	1	2	1	1	1	7	20	6	0	-19	0	0	0	0
chr1_62007266_62017947_+	chr1	62472938	62483619	+	PATJ	ENSG00000132849	0	0	0	0	1	1	1	0	0	7	4	12	0	-9	0	0	0	0
chr1_62017856_62084648_+	chr1	62483528	62550320	+	PATJ	ENSG00000132849	0	1	0	0	1	2	1	1	1	14	20	20	0	-26	0	0	0	0
chr1_62082801_62084648_+	chr1	62548473	62550320	+	PATJ	ENSG00000132849	0	0	0	0	1	1	1	0	0	17	20	18	0	-21	0	0	0	0
chr1_62108437_62123058_+	chr1	62574109	62588730	+	PATJ	ENSG00000132849	0	0	0	0	1	1	1	1	1	15	22	4	0	-11	0	0	0	0
chr1_62114053_62123058_+	chr1	62579725	62588730	+	PATJ	ENSG00000132849	0	1	0	0	1	2	1	1	1	10	22	6	0	-18	0	0	0	0
chr1_62121181_62148390_+	chr1	62586853	62614062	+	PATJ	ENSG00000132849	1	1	0	0	1	3	1	1	1	15	8	8	0	-1	0	0	0	0
chr1_62123021_62128945_+	chr1	62588693	62594617	+	PATJ	ENSG00000132849	0	1	0	0	1	2	1	1	1	22	44	6	0	-28	0	0	0	0
chr1_62441488_62442299_+	chr1	62907159	62907970	+	USP1	ENSG00000162607	0	1	1	0	1	3	1	1	1	6	8	4	0	-6	0	0	0	0
chr1_62441488_62443319_+	chr1	62907159	62908990	+	USP1	ENSG00000162607	1	1	0	0	1	3	1	1	1	8	14	4	0	-10	0	0	0	0
chr1_62441488_62445429_+	chr1	62907159	62911100	+	USP1	ENSG00000162607	0	1	0	0	1	2	1	1	1	8	20	4	0	-16	0	0	0	0
chr1_62443159_62447511_+	chr1	62908830	62913182	+	USP1	ENSG00000162607	0	1	0	0	1	2	1	1	1	2	8	0	0	-6	0	0	0	0
chr1_62443159_62448666_+	chr1	62908830	62914337	+	USP1	ENSG00000162607	1	1	0	0	1	3	1	1	1	2	8	0	0	-6	0	0	0	0
chr1_62444738_62447511_+	chr1	62910409	62913182	+	USP1	ENSG00000162607	0	1	0	0	1	2	1	1	1	3	8	4	0	-9	0	0	0	0
chr1_62444738_62448666_+	chr1	62910409	62914337	+	USP1	ENSG00000162607	1	1	0	0	1	3	1	1	1	3	8	4	0	-9	0	0	0	0
chr1_62455182_62477834_-	chr1	62920853	62943505	-	DOCK7	ENSG00000116641	0	0	0	0	1	1	0	1	0	6	20	0	0	-14	0	0	0	0
chr1_62473982_62477834_-	chr1	62939653	62943505	-	DOCK7	ENSG00000116641	1	1	0	0	1	3	1	1	1	5	16	0	0	-11	0	0	0	0
chr1_62492704_62508058_-	chr1	62958375	62973729	-	DOCK7	ENSG00000116641	0	1	0	0	1	2	1	1	1	0	0	0	0	0	0	0	0	0
chr1_62504630_62508058_-	chr1	62970301	62973729	-	DOCK7	ENSG00000116641	1	1	0	0	1	3	1	1	1	1	4	0	0	-3	0	0	0	0
chr1_62504630_62513898_-	chr1	62970301	62979569	-	DOCK7	ENSG00000116641	0	1	0	0	1	2	1	1	1	5	4	0	1	1	0	0	0	0
chr1_62510577_62545039_-	chr1	62976248	63010710	-	DOCK7	ENSG00000116641	0	1	0	0	1	2	1	1	1	7	4	6	0	-3	0	0	0	0
chr1_62510577_62555989_-	chr1	62976248	63021660	-	DOCK7	ENSG00000116641	0	1	0	0	1	2	1	1	1	0	4	0	0	-4	0	0	0	0
chr1_62555825_62619993_-	chr1	63021496	63085664	-	DOCK7	ENSG00000116641	0	1	0	0	1	2	1	1	1	8	6	0	1	2	0	0	0	0
chr1_62577262_62578966_-	chr1	63042933	63044637	-	DOCK7	ENSG00000116641	1	1	0	0	1	3	1	1	1	3	0	2	1	1	0	0	0	0
chr1_62577262_62586624_-	chr1	63042933	63052295	-	DOCK7	ENSG00000116641	1	1	0	0	1	3	1	1	1	4	0	0	1	4	0	0	0	0
chr1_62618706_62663130_-	chr1	63084377	63128801	-	DOCK7	ENSG00000116641	1	1	0	0	1	3	1	1	1	1	0	4	0	-3	0	0	0	0
chr1_62647691_62654159_-	chr1	63113362	63119830	-	DOCK7	ENSG00000116641	0	1	0	0	1	2	1	1	1	3	8	0	0	-5	0	0	0	0
chr1_62803719_62805255_+	chr1	63269390	63270926	+	ATG4C	ENSG00000125703	0	1	0	0	1	2	1	1	1	1	0	10	0	-9	0	0	0	0
chr1_62803719_62821209_+	chr1	63269390	63286880	+	ATG4C	ENSG00000125703	1	1	0	0	1	3	1	1	1	7	4	10	0	-7	0	0	0	0
chr1_62803719_62834852_+	chr1	63269390	63300523	+	ATG4C	ENSG00000125703	0	1	0	0	1	2	1	1	1	4	2	10	0	-8	0	0	0	0
chr1_62803719_62841547_+	chr1	63269390	63307218	+	ATG4C	ENSG00000125703	1	1	1	0	1	4	1	1	1	7	6	10	0	-9	0	0	0	0
chr1_62803719_62866598_+	chr1	63269390	63332269	+	ATG4C	ENSG00000125703	0	0	0	0	1	1	0	1	0	7	6	10	0	-9	0	0	0	0
chr1_62829040_62841547_+	chr1	63294711	63307218	+	ATG4C	ENSG00000125703	1	1	0	0	1	3	1	1	1	4	6	4	0	-6	0	0	0	0
chr1_63411926_63419440_+	chr1	63877597	63885111	+	ALG6	ENSG00000088035	0	1	0	0	1	2	1	1	1	9	18	2	0	-11	0	0	0	0
chr1_63453918_63490218_-	chr1	63919589	63955889	-	ITGB3BP	ENSG00000142856	0	1	0	0	1	2	1	1	1	2	2	6	0	-6	0	0	0	0
chr1_63478764_63490218_-	chr1	63944435	63955889	-	ITGB3BP	ENSG00000142856	0	1	0	0	1	2	1	1	1	5	12	6	0	-13	0	0	0	0
chr1_63478764_63510181_-	chr1	63944435	63975852	-	ITGB3BP	ENSG00000142856	0	0	0	0	1	1	1	1	1	6	12	0	0	-6	1	0	1	0
chr1_63525572_63534216_+	chr1	63991243	63999887	+	EFCAB7	ENSG00000203965	0	1	0	0	1	2	1	1	1	5	8	0	0	-3	0	0	0	0
chr1_63629425_63654466_+	chr1	64095096	64120137	+	PGM1	ENSG00000079739	1	1	0	0	1	3	1	1	1	1	0	0	1	1	0	0	0	0
chr1_63651669_63654466_+	chr1	64117340	64120137	+	PGM1	ENSG00000079739	1	1	0	0	0	2	1	1	1	0	0	0	0	0	0	0	0	0
chr1_64009305_64050716_+	chr1	64474977	64516388	+	ROR1	ENSG00000185483	1	1	1	0	1	4	1	1	1	6	0	0	1	6	0	0	0	0
chr1_64049691_64050716_+	chr1	64515363	64516388	+	ROR1	ENSG00000185483	1	1	1	0	1	4	1	1	1	0	0	0	0	0	0	0	0	0
chr1_64137369_64140426_+	chr1	64603052	64606109	+	RORA	ENSG00000069667	0	1	0	0	1	2	1	1	1	1	0	2	0	-1	0	0	0	0
chr1_64550594_64602912_+	chr1	65016277	65068595	+	CACHD1	ENSG00000158966	1	1	0	0	1	3	1	1	1	0	0	2	0	-2	0	0	0	0
chr1_64550594_64641969_+	chr1	65016277	65107652	+	CACHD1	ENSG00000158966	0	1	0	0	1	2	1	1	1	2	0	2	0	0	0	0	0	0
chr1_64582156_64602912_+	chr1	65047839	65068595	+	CACHD1	ENSG00000158966	0	1	0	0	1	2	1	1	1	0	0	0	0	0	0	0	0	0
chr1_64582156_64634260_+	chr1	65047839	65099943	+	CACHD1	ENSG00000158966	0	1	0	0	1	2	1	1	1	0	8	0	0	-8	0	0	0	0
chr1_64582156_64641969_+	chr1	65047839	65107652	+	CACHD1	ENSG00000158966	0	1	0	0	1	2	1	1	1	0	0	0	0	0	0	0	0	0
chr1_64602806_64634260_+	chr1	65068489	65099943	+	CACHD1	ENSG00000158966	0	1	0	0	1	2	1	1	1	1	8	0	0	-7	0	0	0	0
chr1_64602806_64641969_+	chr1	65068489	65107652	+	CACHD1	ENSG00000158966	0	1	0	0	1	2	1	1	1	0	0	0	0	0	0	0	0	0
chr1_64629355_64641969_+	chr1	65095038	65107652	+	CACHD1	ENSG00000158966	0	1	0	0	1	2	1	1	1	0	0	0	0	0	0	0	0	0
chr1_64663695_64664679_+	chr1	65129378	65130362	+	CACHD1	ENSG00000158966	1	1	0	0	1	3	1	1	1	2	0	0	1	2	0	0	0	0
chr1_64666057_64675983_+	chr1	65131740	65141666	+	CACHD1	ENSG00000158966	1	1	0	0	1	3	1	1	1	2	2	0	0	0	0	0	0	0
chr1_64673348_64675561_+	chr1	65139031	65141244	+	CACHD1	ENSG00000158966	1	1	0	0	1	3	1	1	1	2	2	0	0	0	0	0	0	0
chr1_64676895_64679756_+	chr1	65142578	65145439	+	CACHD1	ENSG00000158966	0	1	0	0	1	2	1	1	1	1	2	0	0	-1	0	0	0	0
chr1_64679595_64682106_+	chr1	65145278	65147789	+	CACHD1	ENSG00000158966	0	1	0	0	0	1	1	1	1	0	0	0	0	0	0	0	0	0
chr1_64768656_64789514_+	chr1	65234339	65255197	+	RAVER2	ENSG00000162437	0	1	0	0	1	2	1	1	1	3	0	6	0	-3	0	0	0	0
chr1_64768656_64814840_+	chr1	65234339	65280523	+	RAVER2	ENSG00000162437	0	1	0	0	1	2	1	1	1	5	6	6	0	-7	0	0	0	0
chr1_64777623_64778092_+	chr1	65243306	65243775	+	RAVER2	ENSG00000162437	1	1	0	0	1	3	1	1	1	3	2	0	1	1	0	0	0	0
chr1_64777623_64789514_+	chr1	65243306	65255197	+	RAVER2	ENSG00000162437	1	1	0	0	1	3	1	1	1	0	0	0	0	0	0	0	0	0
chr1_64777623_64814840_+	chr1	65243306	65280523	+	RAVER2	ENSG00000162437	1	1	0	0	1	3	1	1	1	1	6	0	0	-5	0	0	0	0
chr1_64789388_64814840_+	chr1	65255071	65280523	+	RAVER2	ENSG00000162437	0	1	0	0	1	2	1	1	1	8	6	10	0	-8	0	0	0	0
chr1_64802976_64814840_+	chr1	65268659	65280523	+	RAVER2	ENSG00000162437	1	1	0	0	1	3	1	1	1	8	6	8	0	-6	0	0	0	0
chr1_64812738_64814840_+	chr1	65278421	65280523	+	RAVER2	ENSG00000162437	1	1	0	0	1	3	1	1	1	2	6	0	0	-4	0	0	0	0
chr1_64850804_64867208_-	chr1	65316487	65332891	-	JAK1	ENSG00000162434	0	1	0	0	1	2	1	1	1	0	0	0	0	0	0	0	0	0
chr1_64989435_64995088_-	chr1	65455118	65460771	-	LINC01359	ENSG00000226891	0	1	0	0	1	2	1	1	1	3	2	2	0	-1	0	0	0	0
chr1_65364635_65395032_+	chr1	65830318	65860715	+	DNAJC6	ENSG00000116675	0	1	0	0	1	2	1	1	1	0	0	0	0	0	0	0	0	0
chr1_65364635_65406133_+	chr1	65830318	65871816	+	DNAJC6	ENSG00000116675	0	1	0	0	1	2	1	1	1	0	0	0	0	0	0	0	0	0
chr1_65364635_65408783_+	chr1	65830318	65874466	+	DNAJC6	ENSG00000116675	0	1	0	0	1	2	1	1	1	0	0	0	0	0	0	0	0	0
chr1_65913245_65918835_+	chr1	66378928	66384518	+	PDE4B	ENSG00000184588	1	1	0	0	1	3	1	1	1	0	0	0	0	0	0	0	0	0
chr1_65913245_65937700_+	chr1	66378928	66403383	+	PDE4B	ENSG00000184588	1	0	0	0	0	1	0	1	0	0	0	0	0	0	0	0	0	0
chr1_66247460_66266087_+	chr1	66713143	66731770	+	PDE4B	ENSG00000184588	1	1	1	0	1	4	1	1	1	1	4	0	0	-3	0	0	0	0
chr1_66633070_66643719_+	chr1	67098753	67109402	+	SGIP1	ENSG00000118473	0	1	0	0	1	2	1	1	1	1	0	2	0	-1	0	0	0	0
chr1_66677004_66690316_+	chr1	67142687	67155999	+	SGIP1	ENSG00000118473	1	1	0	0	1	3	1	1	1	2	4	0	0	-2	0	0	0	0
chr1_66677004_66733880_+	chr1	67142687	67199563	+	SGIP1	ENSG00000118473	0	0	0	0	1	1	1	1	1	2	6	0	0	-4	0	0	0	0
chr1_66822361_66905375_-	chr1	67288044	67371058	-	DNAI4	ENSG00000152763	0	1	0	0	1	2	1	1	1	4	2	2	0	0	0	0	0	0
chr1_66833585_66905375_-	chr1	67299268	67371058	-	DNAI4	ENSG00000152763	0	1	0	0	1	2	1	1	1	3	0	2	1	1	0	0	0	0
chr1_66837710_66905375_-	chr1	67303393	67371058	-	DNAI4	ENSG00000152763	0	1	0	0	1	2	1	1	1	3	0	2	1	1	0	0	0	0
chr1_66840469_66905375_-	chr1	67306152	67371058	-	DNAI4	ENSG00000152763	0	1	0	0	1	2	1	1	1	3	0	2	1	1	0	0	0	0
chr1_66862147_66905375_-	chr1	67327830	67371058	-	DNAI4	ENSG00000152763	1	1	0	0	1	3	1	1	1	4	1	2	1	1	0	0	0	0
chr1_66871370_66905375_-	chr1	67337053	67371058	-	DNAI4	ENSG00000152763	0	1	0	0	1	2	1	1	1	9	12	2	0	-5	0	0	0	0
chr1_66891154_66905375_-	chr1	67356837	67371058	-	DNAI4	ENSG00000152763	1	1	0	0	1	3	1	1	1	3	2	2	0	-1	0	0	0	0
chr1_66940028_66963160_+	chr1	67405711	67428843	+	MIER1	ENSG00000198160	0	1	0	0	1	2	1	1	1	4	8	0	0	-4	0	0	0	0
chr1_66940028_66976722_+	chr1	67405711	67442405	+	MIER1	ENSG00000198160	0	1	0	0	1	2	1	1	1	3	6	0	0	-3	0	0	0	0
chr1_66946150_66959743_+	chr1	67411833	67425426	+	MIER1	ENSG00000198160	0	1	0	0	1	2	1	1	1	5	8	2	0	-5	0	0	0	0
chr1_66946150_66963160_+	chr1	67411833	67428843	+	MIER1	ENSG00000198160	0	1	0	0	1	2	1	1	1	5	8	2	0	-5	0	0	0	0
chr1_66946150_66976722_+	chr1	67411833	67442405	+	MIER1	ENSG00000198160	0	1	0	0	1	2	1	1	1	5	6	2	0	-3	0	0	0	0
chr1_66958059_66963160_+	chr1	67423742	67428843	+	MIER1	ENSG00000198160	0	1	0	0	1	2	1	1	1	7	8	0	0	-1	0	0	0	0
chr1_67320333_67338703_+	chr1	67786016	67804386	+	IL12RB2	ENSG00000081985	0	1	0	0	1	2	1	1	1	2	8	0	0	-6	0	0	0	0
chr1_67326735_67338703_+	chr1	67792418	67804386	+	IL12RB2	ENSG00000081985	0	1	0	0	1	2	1	1	1	3	8	0	0	-5	0	0	0	0
chr1_67420009_67425223_-	chr1	67885692	67890906	-	SERBP1	ENSG00000142864	0	1	0	0	0	1	1	1	1	0	2	0	0	-2	0	1	1	0
chr1_67420009_67426285_-	chr1	67885692	67891968	-	SERBP1	ENSG00000142864	0	1	0	0	0	1	1	1	1	2	2	0	0	0	0	1	1	0
chr1_69678381_69792160_+	chr1	70144064	70257843	+	LRRC7	ENSG00000033122	0	1	0	0	1	2	1	1	1	0	4	0	0	-4	0	0	0	0
chr1_69678381_69838283_+	chr1	70144064	70303966	+	LRRC7	ENSG00000033122	0	1	0	0	1	2	1	1	1	0	0	0	0	0	0	0	0	0
chr1_69760191_69792160_+	chr1	70225874	70257843	+	LRRC7	ENSG00000033122	0	1	0	0	1	2	1	1	1	0	4	0	0	-4	0	0	0	0
chr1_69760191_69838283_+	chr1	70225874	70303966	+	LRRC7	ENSG00000033122	0	1	0	0	1	2	1	1	1	0	0	0	0	0	0	0	0	0
chr1_69931507_69994633_+	chr1	70397190	70460316	+	LRRC7	ENSG00000033122	0	1	0	0	1	2	1	1	1	0	0	0	0	0	0	0	0	0
chr1_69980379_69994633_+	chr1	70446062	70460316	+	LRRC7	ENSG00000033122	0	1	0	0	1	2	1	1	1	0	0	0	0	0	0	0	0	0
chr1_70028171_70089819_+	chr1	70493854	70555502	+	LRRC7	ENSG00000033122	0	1	0	0	1	2	1	1	1	0	0	0	0	0	0	0	0	0
chr1_70043954_70089819_+	chr1	70509637	70555502	+	LRRC7	ENSG00000033122	0	1	0	0	1	2	1	1	1	1	0	0	1	1	0	0	0	0
chr1_70053026_70076298_+	chr1	70518709	70541981	+	LRRC7	ENSG00000033122	0	1	0	0	1	2	1	1	1	0	0	0	0	0	0	0	0	0
chr1_70053026_70089819_+	chr1	70518709	70555502	+	LRRC7	ENSG00000033122	0	1	0	0	1	2	1	1	1	0	0	0	0	0	0	0	0	0
chr1_70053026_70107826_+	chr1	70518709	70573509	+	LRRC7	ENSG00000033122	0	1	0	0	1	2	1	1	1	0	0	0	0	0	0	0	0	0
chr1_70053026_70121870_+	chr1	70518709	70587553	+	LRRC7	ENSG00000033122	0	0	0	0	1	1	1	1	0	0	2	0	0	-2	0	0	0	0
chr1_70076077_70107826_+	chr1	70541760	70573509	+	LRRC7	ENSG00000033122	0	1	0	0	1	2	1	1	1	1	0	0	1	1	0	0	0	0
chr1_70076077_70121870_+	chr1	70541760	70587553	+	LRRC7	ENSG00000033122	0	0	0	0	1	1	1	1	0	0	2	0	0	-2	0	0	0	0
chr1_70145709_70175982_-	chr1	70611392	70641665	-	LRRC40	ENSG00000066557	0	0	0	0	1	1	0	1	0	1	0	0	1	1	0	0	0	0
chr1_70151128_70152543_-	chr1	70616811	70618226	-	LRRC40	ENSG00000066557	0	1	0	0	1	2	1	1	1	3	0	4	0	-1	0	0	0	0
chr1_70159330_70189273_-	chr1	70625013	70654956	-	LRRC40	ENSG00000066557	0	1	0	0	1	2	1	1	1	4	2	2	0	0	0	0	0	0
chr1_70173465_70189273_-	chr1	70639148	70654956	-	LRRC40	ENSG00000066557	0	1	0	0	1	2	1	1	1	3	2	2	0	-1	0	0	0	0
chr1_70228422_70237552_+	chr1	70694105	70703235	+	SRSF11	ENSG00000116754	1	1	0	0	1	3	1	1	1	2	0	0	1	2	0	0	0	0
chr1_70228422_70239520_+	chr1	70694105	70705203	+	SRSF11	ENSG00000116754	0	1	0	0	1	2	1	1	1	2	0	0	1	2	0	0	0	0
chr1_70270856_70276844_-	chr1	70736539	70742527	-	ANKRD13C	ENSG00000118454	1	1	0	0	1	3	1	1	1	9	4	22	0	-17	0	0	0	0
chr1_70270856_70306290_-	chr1	70736539	70771973	-	ANKRD13C	ENSG00000118454	1	1	0	0	1	3	1	1	1	4	4	8	0	-8	0	0	0	0
chr1_70270856_70315566_-	chr1	70736539	70781249	-	ANKRD13C	ENSG00000118454	1	1	0	0	1	3	1	1	1	6	4	12	0	-10	0	0	0	0
chr1_70274720_70306290_-	chr1	70740403	70771973	-	ANKRD13C	ENSG00000118454	0	1	0	0	1	2	1	1	1	6	4	8	0	-6	0	0	0	0
chr1_70274720_70315566_-	chr1	70740403	70781249	-	ANKRD13C	ENSG00000118454	1	1	0	0	1	3	1	1	1	13	4	12	0	-3	0	0	0	0
chr1_70292388_70306290_-	chr1	70758071	70771973	-	ANKRD13C	ENSG00000118454	1	1	0	0	1	3	1	1	1	9	16	8	0	-15	0	0	0	0
chr1_70292388_70313790_-	chr1	70758071	70779473	-	ANKRD13C	ENSG00000118454	0	1	0	0	1	2	1	1	1	14	16	14	0	-16	0	0	0	0
chr1_70292388_70315566_-	chr1	70758071	70781249	-	ANKRD13C	ENSG00000118454	1	1	0	0	1	3	1	1	1	14	16	12	0	-14	0	0	0	0
chr1_70296130_70315566_-	chr1	70761813	70781249	-	ANKRD13C	ENSG00000118454	1	1	0	0	1	3	1	1	1	12	8	12	0	-8	0	0	0	0
chr1_70296130_70324957_-	chr1	70761813	70790640	-	ANKRD13C	ENSG00000118454	0	1	0	0	1	2	1	1	1	14	8	12	0	-6	0	0	0	0
chr1_70300764_70315566_-	chr1	70766447	70781249	-	ANKRD13C	ENSG00000118454	1	1	0	0	1	3	1	1	1	18	14	12	0	-8	0	0	0	0
chr1_70306224_70315566_-	chr1	70771907	70781249	-	ANKRD13C	ENSG00000118454	1	1	0	0	1	3	1	1	1	12	4	12	0	-4	0	0	0	0
chr1_71698008_71935311_-	chr1	72163691	72400994	-	NEGR1	ENSG00000172260	0	1	0	0	0	1	1	1	1	0	0	0	0	0	0	0	0	0
chr1_71776172_71935311_-	chr1	72241855	72400994	-	NEGR1	ENSG00000172260	0	1	0	0	1	2	1	1	1	2	0	0	1	2	0	0	0	0
chr1_71935079_71935311_-	chr1	72400762	72400994	-	NEGR1	ENSG00000172260	0	1	0	0	1	2	1	1	1	0	0	0	0	0	0	0	0	0
chr1_74236102_74271708_+	chr1	74701786	74737392	+	FPGT-TNNI3K	ENSG00000259030	0	1	0	0	1	2	1	1	1	0	0	0	0	0	0	0	0	0
chr1_74249459_74271708_+	chr1	74715143	74737392	+	FPGT-TNNI3K	ENSG00000259030	1	1	0	0	1	3	1	1	1	1	0	0	1	1	0	0	0	0
chr1_74249459_74336149_+	chr1	74715143	74801833	+	FPGT-TNNI3K	ENSG00000259030	0	1	0	0	1	2	1	1	1	0	0	0	0	0	0	0	0	0
chr1_74439490_74492266_+	chr1	74905174	74957950	+	FPGT-TNNI3K	ENSG00000259030	0	1	0	0	1	2	1	1	1	0	2	0	0	-2	0	0	0	0
chr1_75300612_75541516_-	chr1	75766297	76007201	-	SLC44A5	ENSG00000137968	0	1	0	0	0	1	1	1	1	2	0	0	1	2	0	0	0	0
chr1_75728389_75750546_+	chr1	76194074	76216231	+	ACADM	ENSG00000117054	0	1	0	0	1	2	1	1	1	1	8	0	0	-7	0	0	0	0
chr1_75728401_75750546_+	chr1	76194086	76216231	+	ACADM	ENSG00000117054	0	1	0	0	1	2	1	1	1	1	8	0	0	-7	0	0	0	0
chr1_75732644_75734871_+	chr1	76198329	76200556	+	ACADM	ENSG00000117054	1	1	0	0	1	3	1	1	1	2	0	2	0	0	0	0	0	0
chr1_75732644_75750546_+	chr1	76198329	76216231	+	ACADM	ENSG00000117054	0	1	0	0	1	2	1	1	1	1	8	2	0	-9	0	0	0	0
chr1_75733528_75761370_+	chr1	76199213	76227055	+	ACADM	ENSG00000117054	0	1	0	0	1	2	1	1	1	3	0	2	1	1	0	0	0	0
chr1_75734791_75740110_+	chr1	76200476	76205795	+	ACADM	ENSG00000117054	0	1	0	0	1	2	1	1	1	1	0	6	0	-5	0	0	0	0
chr1_75739980_75749559_+	chr1	76205665	76215244	+	ACADM	ENSG00000117054	0	1	0	0	1	2	1	1	1	8	8	8	0	-8	0	0	0	0
chr1_75739980_75750546_+	chr1	76205665	76216231	+	ACADM	ENSG00000117054	1	1	0	0	1	3	1	1	1	9	8	8	0	-7	0	0	0	0
chr1_75745806_75750546_+	chr1	76211491	76216231	+	ACADM	ENSG00000117054	1	1	0	0	1	3	1	1	1	3	8	0	0	-5	0	0	0	0
chr1_75749419_75750546_+	chr1	76215104	76216231	+	ACADM	ENSG00000117054	0	1	0	0	1	2	1	1	1	1	8	0	0	-7	0	0	0	0
chr1_76313805_76313999_+	chr1	76779490	76779684	+	ST6GALNAC3	ENSG00000184005	0	1	0	0	1	2	1	1	1	0	0	0	0	0	0	0	0	0
chr1_77044204_77068843_+	chr1	77509889	77534528	+	RP4-564M11		0	0	0	0	1	1	1	1	0	0	2	0	0	-2	0	0	0	0
chr1_77050258_77050365_+	chr1	77515943	77516050	+	ST6GALNAC5	ENSG00000117069	0	1	0	0	0	1	1	1	1	0	0	0	0	0	0	1	1	0
chr1_77154449_77169395_-	chr1	77620134	77635080	-	PIGK	ENSG00000142892	0	1	0	0	1	2	1	1	1	2	2	0	0	0	0	0	0	0
chr1_77154449_77210489_-	chr1	77620134	77676174	-	PIGK	ENSG00000142892	1	1	0	0	1	3	1	1	1	1	2	2	0	-3	0	0	0	0
chr1_77206640_77210489_-	chr1	77672325	77676174	-	PIGK	ENSG00000142892	1	1	0	0	1	3	1	1	1	0	2	2	0	-4	0	0	0	0
chr1_77286941_77297947_+	chr1	77752626	77763632	+	AK5	ENSG00000154027	0	1	0	0	1	2	1	1	1	1	0	2	0	-1	0	0	0	0
chr1_77286941_77340568_+	chr1	77752626	77806253	+	AK5	ENSG00000154027	0	1	0	0	1	2	1	1	1	1	0	2	0	-1	0	0	0	0
chr1_77286941_77417715_+	chr1	77752626	77883400	+	AK5	ENSG00000154027	0	0	0	0	1	1	1	1	1	2	0	2	0	0	0	0	0	0
chr1_77406550_77417715_+	chr1	77872235	77883400	+	AK5	ENSG00000154027	0	0	0	0	1	1	1	0	0	0	0	0	0	0	0	0	0	0
chr1_77576068_77584655_-	chr1	78041753	78050340	-	ZZZ3	ENSG00000036549	1	1	0	0	1	3	1	1	1	9	18	4	0	-13	0	0	0	0
chr1_77579527_77584655_-	chr1	78045212	78050340	-	ZZZ3	ENSG00000036549	1	1	0	0	1	3	1	1	1	6	8	4	0	-6	0	0	0	0
chr1_77631835_77641655_-	chr1	78097520	78107340	-	ZZZ3	ENSG00000036549	1	0	0	0	1	2	0	1	0	2	0	4	0	-2	0	0	0	0
chr1_77631850_77633405_-	chr1	78097535	78099090	-	ZZZ3	ENSG00000036549	1	1	0	0	1	3	1	1	1	0	0	0	0	0	0	0	0	0
chr1_77631850_77641655_-	chr1	78097535	78107340	-	ZZZ3	ENSG00000036549	0	1	1	0	1	3	1	1	1	2	0	4	0	-2	0	0	0	0
chr1_77633115_77641655_-	chr1	78098800	78107340	-	ZZZ3	ENSG00000036549	1	0	0	0	1	2	0	1	0	2	0	4	0	-2	0	0	0	0
chr1_77639449_77641655_-	chr1	78105134	78107340	-	ZZZ3	ENSG00000036549	0	1	0	0	1	2	1	1	1	2	0	4	0	-2	0	0	0	0
chr1_77641384_77641655_-	chr1	78107069	78107340	-	ZZZ3	ENSG00000036549	1	1	0	0	1	3	1	1	1	3	0	4	0	-1	0	0	0	0
chr1_77701369_77713281_-	chr1	78167054	78178966	-	USP33	ENSG00000077254	0	1	0	0	1	2	1	1	1	21	32	11	0	-22	0	0	0	0
chr1_77701369_77715868_-	chr1	78167054	78181553	-	USP33	ENSG00000077254	0	1	0	0	1	2	1	1	1	20	32	9	0	-21	0	0	0	0
chr1_77701369_77725762_-	chr1	78167054	78191447	-	USP33	ENSG00000077254	0	1	0	0	1	2	1	1	1	18	32	6	0	-20	0	0	0	0
chr1_77711747_77713281_-	chr1	78177432	78178966	-	USP33	ENSG00000077254	1	1	0	0	1	3	1	1	1	11	8	11	0	-8	0	0	0	0
chr1_77711747_77714783_-	chr1	78177432	78180468	-	USP33	ENSG00000077254	0	1	0	0	1	2	1	1	1	13	8	17	0	-12	0	0	0	0
chr1_77711747_77715868_-	chr1	78177432	78181553	-	USP33	ENSG00000077254	1	1	0	0	1	3	1	1	1	11	8	9	0	-6	0	0	0	0
chr1_77711747_77736158_-	chr1	78177432	78201843	-	USP33	ENSG00000077254	0	1	0	0	1	2	1	1	1	6	8	6	0	-8	0	0	0	0
chr1_77713200_77714783_-	chr1	78178885	78180468	-	USP33	ENSG00000077254	0	1	0	0	1	2	1	1	1	13	6	17	0	-10	0	0	0	0
chr1_77715742_77730731_-	chr1	78181427	78196416	-	USP33	ENSG00000077254	0	1	0	0	1	2	1	1	1	6	4	8	0	-6	0	0	0	0
chr1_77717867_77718641_-	chr1	78183552	78184326	-	USP33	ENSG00000077254	1	1	0	0	1	3	1	1	1	10	10	10	0	-10	0	0	0	0
chr1_77717867_77725762_-	chr1	78183552	78191447	-	USP33	ENSG00000077254	1	1	0	0	1	3	1	1	1	7	10	6	0	-9	0	0	0	0
chr1_77725622_77736158_-	chr1	78191307	78201843	-	USP33	ENSG00000077254	0	1	0	0	1	2	1	1	1	13	9	6	0	-2	0	0	0	0
chr1_77734347_77736158_-	chr1	78200032	78201843	-	USP33	ENSG00000077254	0	1	0	0	1	2	1	1	1	2	2	6	0	-6	0	0	0	0
chr1_77739265_77741748_-	chr1	78204950	78207433	-	USP33	ENSG00000077254	0	1	0	0	1	2	1	1	1	9	6	6	0	-3	0	0	0	0
chr1_77740877_77741748_-	chr1	78206562	78207433	-	USP33	ENSG00000077254	1	1	0	0	1	3	1	1	1	12	8	6	0	-2	0	0	0	0
chr1_77783238_77815231_+	chr1	78248923	78280916	+	MIGA1	ENSG00000180488	1	1	0	0	1	3	1	1	1	9	18	2	0	-11	0	0	0	0
chr1_77783238_77843407_+	chr1	78248923	78309092	+	MIGA1	ENSG00000180488	1	1	0	0	1	3	1	1	1	4	8	2	0	-6	0	0	0	0
chr1_77783238_77864028_+	chr1	78248923	78329713	+	MIGA1	ENSG00000180488	0	1	0	0	1	2	1	1	1	5	14	2	0	-11	0	0	0	0
chr1_77801331_77807101_+	chr1	78267016	78272786	+	MIGA1	ENSG00000180488	0	1	0	0	1	2	1	1	1	0	2	0	0	-2	0	0	0	0
chr1_77801331_77815231_+	chr1	78267016	78280916	+	MIGA1	ENSG00000180488	1	1	0	0	1	3	1	1	1	12	18	0	0	-6	0	0	0	0
chr1_77801331_77843407_+	chr1	78267016	78309092	+	MIGA1	ENSG00000180488	1	1	0	0	1	3	1	1	1	14	8	0	1	6	0	0	0	0
chr1_77801331_77866391_+	chr1	78267016	78332076	+	MIGA1	ENSG00000180488	0	1	0	0	1	2	1	1	1	11	10	0	1	1	0	0	0	0
chr1_77803270_77807101_+	chr1	78268955	78272786	+	MIGA1	ENSG00000180488	1	1	0	0	1	3	1	1	1	0	2	0	0	-2	0	0	0	0
chr1_77803270_77813867_+	chr1	78268955	78279552	+	MIGA1	ENSG00000180488	0	1	0	0	1	2	1	1	1	9	18	0	0	-9	0	0	0	0
chr1_77858938_77861322_+	chr1	78324623	78327007	+	MIGA1	ENSG00000180488	1	1	0	0	1	3	1	1	1	19	18	14	0	-13	0	0	0	0
chr1_77858938_77864028_+	chr1	78324623	78329713	+	MIGA1	ENSG00000180488	1	1	0	0	1	3	1	1	1	8	14	14	0	-20	0	0	0	0
chr1_77858938_77866391_+	chr1	78324623	78332076	+	MIGA1	ENSG00000180488	1	1	0	0	1	3	1	1	1	8	10	14	0	-16	0	0	0	0
chr1_77858938_77875111_+	chr1	78324623	78340796	+	MIGA1	ENSG00000180488	0	0	0	0	1	1	0	1	0	18	10	14	0	-6	0	0	0	0
chr1_77949155_77956700_-	chr1	78414840	78422385	-	FUBP1	ENSG00000162613	0	1	0	0	0	1	1	1	1	1	0	0	1	1	0	0	0	0
chr1_77955255_77956700_-	chr1	78420940	78422385	-	FUBP1	ENSG00000162613	1	1	0	0	1	3	1	1	1	2	0	0	1	2	0	0	0	0
chr1_81836885_81837057_+	chr1	82302570	82302742	+	ADGRL2	ENSG00000117114	0	1	1	0	1	3	1	1	1	0	0	0	0	0	0	1	1	0
chr1_81836885_81907230_+	chr1	82302570	82372915	+	ADGRL2	ENSG00000117114	1	1	0	0	1	3	1	1	1	4	2	0	1	2	0	0	0	0
chr1_81836885_81956060_+	chr1	82302570	82421744	+	ADGRL2	ENSG00000117114	0	1	0	0	1	2	1	1	1	6	8	0	0	-2	0	0	0	0
chr1_81883054_81907230_+	chr1	82348739	82372915	+	ADGRL2	ENSG00000117114	0	0	0	0	1	1	1	0	0	1	2	0	0	-1	0	0	0	0
chr1_81950189_81956060_+	chr1	82415873	82421744	+	ADGRL2	ENSG00000117114	0	1	0	0	1	2	1	1	1	2	8	0	0	-6	0	0	0	0
chr1_81966058_81971918_+	chr1	82431742	82437602	+	ADGRL2	ENSG00000117114	0	1	0	0	1	2	1	1	1	0	0	8	0	-8	0	0	0	0
chr1_83616617_83617055_-	chr1	84082300	84082738	-	LINC01725	ENSG00000233008	0	0	0	0	1	1	0	0	0	1	2	2	0	-3	0	0	0	0
chr1_83890321_83911363_-	chr1	84356004	84377046	-	TTLL7	ENSG00000137941	0	1	0	0	1	2	1	1	1	0	2	0	0	-2	0	0	0	0
chr1_83904079_83947282_-	chr1	84369762	84412965	-	TTLL7	ENSG00000137941	0	1	0	0	1	2	1	1	1	0	0	4	0	-4	0	0	0	0
chr1_83911165_83913040_-	chr1	84376848	84378723	-	TTLL7	ENSG00000137941	0	1	0	0	0	1	1	1	1	0	0	0	0	0	0	0	0	0
chr1_83911165_83947282_-	chr1	84376848	84412965	-	TTLL7	ENSG00000137941	0	1	0	0	1	2	1	1	1	1	0	4	0	-3	0	0	0	0
chr1_83917604_83942679_-	chr1	84383287	84408362	-	TTLL7	ENSG00000137941	0	1	0	0	1	2	1	1	1	1	0	4	0	-3	0	0	0	0
chr1_84179177_84185182_+	chr1	84644860	84650865	+	PRKACB	ENSG00000142875	0	1	0	0	1	2	1	1	1	0	0	0	0	0	0	0	0	0
chr1_84179177_84197824_+	chr1	84644860	84663507	+	PRKACB	ENSG00000142875	0	1	0	0	1	2	1	1	1	0	0	0	0	0	0	0	0	0
chr1_84179177_84202805_+	chr1	84644860	84668488	+	PRKACB	ENSG00000142875	0	1	0	0	1	2	1	1	1	0	0	0	0	0	0	0	0	0
chr1_84179177_84214317_+	chr1	84644860	84680000	+	PRKACB	ENSG00000142875	1	1	0	0	1	3	1	1	1	0	0	0	0	0	0	0	0	0
chr1_84179177_84235364_+	chr1	84644860	84701047	+	PRKACB	ENSG00000142875	0	0	0	0	1	1	0	1	0	0	2	0	0	-2	0	0	0	0
chr1_84196616_84197824_+	chr1	84662299	84663507	+	PRKACB	ENSG00000142875	0	1	0	0	1	2	1	1	1	1	0	0	1	1	0	0	0	0
chr1_84196616_84214317_+	chr1	84662299	84680000	+	PRKACB	ENSG00000142875	0	1	0	0	1	2	1	1	1	3	0	0	1	3	0	0	0	0
chr1_84480956_84496063_+	chr1	84946639	84961746	+	NEDD4	ENSG00000069869	0	1	0	0	0	1	1	1	1	4	0	10	0	-6	0	0	0	0
chr1_84650362_84671308_-	chr1	85116045	85136991	-	SSX2IP	ENSG00000117155	0	1	0	0	1	2	1	1	1	1	2	2	0	-3	0	0	0	0
chr1_84651883_84680387_-	chr1	85117566	85146070	-	SSX2IP	ENSG00000117155	0	1	0	0	0	1	1	1	1	1	2	0	0	-1	0	0	0	0
chr1_84655832_84671308_-	chr1	85121515	85136991	-	SSX2IP	ENSG00000117155	0	1	0	0	1	2	1	1	1	3	6	2	0	-5	0	0	0	0
chr1_85081234_85086030_+	chr1	85546917	85551713	+	DNAI3	ENSG00000162643	0	1	0	0	1	2	1	1	1	1	0	4	0	-3	0	0	0	0
chr1_85164526_85190752_-	chr1	85630209	85656435	-	SYDE2	ENSG00000097096	0	1	0	0	1	2	1	1	1	4	4	4	0	-4	0	0	0	0
chr1_85178146_85183200_-	chr1	85643829	85648883	-	SYDE2	ENSG00000097096	0	1	0	0	1	2	1	1	1	0	0	0	0	0	0	0	0	0
chr1_85182098_85190752_-	chr1	85647781	85656435	-	SYDE2	ENSG00000097096	0	1	0	0	1	2	1	1	1	3	2	4	0	-3	0	0	0	0
chr1_85730508_85745506_-	chr1	86196191	86211189	-	COL24A1	ENSG00000171502	0	0	0	0	1	1	0	1	0	2	4	0	0	-2	0	0	0	0
chr1_85730508_85786461_-	chr1	86196191	86252144	-	COL24A1	ENSG00000171502	0	0	0	0	1	1	0	1	0	0	4	0	0	-4	0	0	0	0
chr1_85775674_85786461_-	chr1	86241357	86252144	-	COL24A1	ENSG00000171502	1	1	0	0	1	3	1	1	1	1	4	0	0	-3	0	0	0	0
chr1_85961249_85987654_-	chr1	86426932	86453337	-	COL24A1	ENSG00000171502	0	1	0	0	1	2	1	1	1	0	0	0	0	0	0	0	0	0
chr1_85961249_86023007_-	chr1	86426932	86488690	-	COL24A1	ENSG00000171502	0	0	0	0	1	1	1	1	1	0	0	0	0	0	0	0	0	0
chr1_85987601_86023007_-	chr1	86453284	86488690	-	COL24A1	ENSG00000171502	0	0	0	0	1	1	1	1	1	0	0	0	0	0	0	0	0	0
chr1_86089174_86146183_-	chr1	86554857	86611866	-	COL24A1	ENSG00000171502	0	1	0	0	1	2	1	1	1	2	0	0	1	2	0	0	0	0
chr1_86112567_86146183_-	chr1	86578250	86611866	-	COL24A1	ENSG00000171502	0	1	0	0	1	2	1	1	1	1	0	0	1	1	0	0	0	0
chr1_86124845_86146183_-	chr1	86590528	86611866	-	COL24A1	ENSG00000171502	0	1	0	0	1	2	1	1	1	1	0	0	1	1	0	0	0	0
chr1_86352859_86354692_-	chr1	86818542	86820375	-	ODF2L	ENSG00000122417	0	1	0	0	1	2	1	1	1	0	0	0	0	0	0	0	0	0
chr1_86352859_86385590_-	chr1	86818542	86851273	-	ODF2L	ENSG00000122417	0	1	0	0	1	2	1	1	1	3	0	4	0	-1	0	0	0	0
chr1_86372431_86376418_-	chr1	86838114	86842101	-	ODF2L	ENSG00000122417	0	1	0	0	1	2	1	1	1	0	2	0	0	-2	0	0	0	0
chr1_86715724_86719635_+	chr1	87181407	87185318	+	SH3GLB1	ENSG00000097033	1	1	0	0	1	3	1	1	1	4	0	0	1	4	0	0	0	0
chr1_86715724_86724405_+	chr1	87181407	87190088	+	SH3GLB1	ENSG00000097033	0	1	0	0	1	2	1	1	1	0	0	0	0	0	0	0	0	0
chr1_86715724_86730111_+	chr1	87181407	87195794	+	SH3GLB1	ENSG00000097033	0	0	0	0	1	1	1	1	1	1	0	0	1	1	0	0	0	0
chr1_86715724_86735179_+	chr1	87181407	87200862	+	SH3GLB1	ENSG00000097033	1	1	0	0	1	3	1	1	1	2	0	0	1	2	0	0	0	0
chr1_86715724_86742436_+	chr1	87181407	87208119	+	SH3GLB1	ENSG00000097033	1	1	0	0	1	3	1	1	1	3	0	0	1	3	0	0	0	0
chr1_86715724_86743235_+	chr1	87181407	87208918	+	SH3GLB1	ENSG00000097033	0	0	0	0	1	1	0	1	0	2	0	0	1	2	0	0	0	0
chr1_86719507_86724405_+	chr1	87185190	87190088	+	SH3GLB1	ENSG00000097033	1	1	0	0	1	3	1	1	1	0	0	0	0	0	0	0	0	0
chr1_86722540_86724405_+	chr1	87188223	87190088	+	SH3GLB1	ENSG00000097033	0	1	0	0	1	2	1	1	1	1	0	4	0	-3	0	0	0	0
chr1_86734602_86735179_+	chr1	87200285	87200862	+	SH3GLB1	ENSG00000097033	1	1	0	0	1	3	1	1	1	0	0	0	0	0	0	0	0	0
chr1_86742208_86742436_+	chr1	87207891	87208119	+	SH3GLB1	ENSG00000097033	0	1	0	0	0	1	1	1	1	2	0	0	1	2	0	0	0	0
chr1_87092531_87097935_+	chr1	87558214	87563618	+	HS2ST1	ENSG00000153936	0	1	0	0	0	1	1	1	1	0	0	0	0	0	0	0	0	0
chr1_88528836_88570859_-	chr1	88994519	89036542	-	PKN2-AS1	ENSG00000237505	0	0	0	0	1	1	1	1	1	0	0	4	0	-4	0	0	0	0
chr1_88740988_88741288_+	chr1	89206671	89206971	+	PKN2	ENSG00000065243	1	1	0	0	1	3	1	1	1	0	2	0	0	-2	0	0	0	0
chr1_88740988_88760376_+	chr1	89206671	89226059	+	PKN2	ENSG00000065243	1	1	0	0	1	3	1	1	1	1	2	0	0	-1	0	0	0	0
chr1_88740988_88771879_+	chr1	89206671	89237562	+	PKN2	ENSG00000065243	0	1	0	0	1	2	1	1	1	0	6	0	0	-6	0	0	0	0
chr1_88740988_88786213_+	chr1	89206671	89251896	+	PKN2	ENSG00000065243	1	1	0	0	1	3	1	1	1	0	6	0	0	-6	0	0	0	0
chr1_88770352_88771879_+	chr1	89236035	89237562	+	PKN2	ENSG00000065243	1	1	0	0	1	3	1	1	1	4	6	2	0	-4	0	0	0	0
chr1_88770352_88786213_+	chr1	89236035	89251896	+	PKN2	ENSG00000065243	1	1	0	0	1	3	1	1	1	2	6	2	0	-6	0	0	0	0
chr1_88771663_88786213_+	chr1	89237346	89251896	+	PKN2	ENSG00000065243	0	1	0	0	1	2	1	1	1	5	6	4	0	-5	0	0	0	0
chr1_88771663_88805671_+	chr1	89237346	89271354	+	PKN2	ENSG00000065243	0	1	0	0	1	2	1	1	1	3	0	4	0	-1	0	0	0	0
chr1_88784639_88786213_+	chr1	89250322	89251896	+	PKN2	ENSG00000065243	0	1	0	0	1	2	1	1	1	2	6	2	0	-6	0	0	0	0
chr1_88786104_88806017_+	chr1	89251787	89271700	+	PKN2	ENSG00000065243	1	1	0	0	1	3	1	1	1	5	10	0	0	-5	0	0	0	0
chr1_88786104_88822003_+	chr1	89251787	89287686	+	PKN2	ENSG00000065243	1	1	0	0	1	3	1	1	1	2	6	0	0	-4	0	0	0	0
chr1_88936099_88969467_-	chr1	89401782	89435150	-	KYAT3	ENSG00000137944	0	1	0	0	1	2	0	1	0	3	2	16	0	-15	0	0	0	0
chr1_88961381_88969467_-	chr1	89427064	89435150	-	KYAT3	ENSG00000137944	0	1	0	0	1	2	1	1	1	10	8	16	0	-14	0	0	0	0
chr1_89549915_89584789_+	chr1	90015474	90050348	+	LRRC8B	ENSG00000197147	1	1	0	0	1	3	1	1	1	3	0	2	1	1	0	0	0	0
chr1_89568247_89584789_+	chr1	90033806	90050348	+	LRRC8B	ENSG00000197147	0	1	0	0	1	2	1	1	1	0	0	0	0	0	0	0	0	0
chr1_89579591_89584789_+	chr1	90045150	90050348	+	LRRC8B	ENSG00000197147	0	1	0	0	1	2	1	1	1	0	0	0	0	0	0	0	0	0
chr1_89686470_89714851_+	chr1	90152029	90180410	+	LRRC8C	ENSG00000171488	0	0	0	0	1	1	0	1	0	3	0	16	0	-13	0	0	0	0
chr1_90916640_90941309_-	chr1	91382197	91406866	-	ZNF644	ENSG00000122482	0	0	0	0	1	1	0	1	0	4	6	0	0	-2	0	0	0	0
chr1_90916640_90982370_-	chr1	91382197	91447927	-	ZNF644	ENSG00000122482	0	0	0	0	1	1	0	1	0	4	6	2	0	-4	0	0	0	0
chr1_90918052_90941309_-	chr1	91383609	91406866	-	ZNF644	ENSG00000122482	0	1	0	0	1	2	1	1	1	6	6	0	0	0	0	0	0	0
chr1_90935408_90982370_-	chr1	91400965	91447927	-	ZNF644	ENSG00000122482	0	0	0	0	1	1	1	1	0	4	8	2	0	-6	0	0	0	0
chr1_90937485_90941309_-	chr1	91403042	91406866	-	ZNF644	ENSG00000122482	0	1	0	0	1	2	1	1	1	4	8	0	0	-4	0	0	0	0
chr1_90937485_90982370_-	chr1	91403042	91447927	-	ZNF644	ENSG00000122482	0	1	0	0	1	2	1	1	1	4	8	2	0	-6	0	0	0	0
chr1_91313349_91324766_-	chr1	91778906	91790323	-	HFM1	ENSG00000162669	0	1	0	0	1	2	1	1	1	4	4	0	0	0	0	0	0	0
chr1_91313349_91385834_-	chr1	91778906	91851391	-	HFM1	ENSG00000162669	0	1	0	0	1	2	1	1	1	2	4	2	0	-4	0	0	0	0
chr1_91343430_91353299_-	chr1	91808987	91818856	-	HFM1	ENSG00000162669	0	1	0	0	1	2	1	1	1	2	0	2	0	0	0	0	0	0
chr1_91343430_91385834_-	chr1	91808987	91851391	-	HFM1	ENSG00000162669	0	1	1	0	1	3	1	1	1	2	0	2	0	0	0	0	0	0
chr1_91347429_91353299_-	chr1	91812986	91818856	-	HFM1	ENSG00000162669	0	0	0	0	1	1	1	1	1	1	0	2	0	-1	0	0	0	0
chr1_91347429_91385834_-	chr1	91812986	91851391	-	HFM1	ENSG00000162669	0	1	0	0	1	2	1	1	1	1	0	2	0	-1	0	0	0	0
chr1_91375358_91385834_-	chr1	91840915	91851391	-	HFM1	ENSG00000162669	0	1	0	0	1	2	1	1	1	0	0	2	0	-2	0	0	0	0
chr1_91375527_91385834_-	chr1	91841084	91851391	-	HFM1	ENSG00000162669	0	1	0	0	1	2	1	1	1	0	0	2	0	-2	0	0	0	0
chr1_91861471_91861644_-	chr1	92327028	92327201	-	TGFBR3	ENSG00000069702	1	1	0	0	1	3	1	1	1	14	12	12	0	-10	0	1	1	0
chr1_91861471_91866842_-	chr1	92327028	92332399	-	TGFBR3	ENSG00000069702	0	1	0	0	1	2	1	1	1	14	12	6	0	-4	0	0	0	0
chr1_92042823_92045660_+	chr1	92508380	92511217	+	EPHX4	ENSG00000172031	0	1	0	0	1	2	1	1	1	7	4	2	1	1	0	0	0	0
chr1_92042823_92050420_+	chr1	92508380	92515977	+	EPHX4	ENSG00000172031	0	1	0	0	1	2	1	1	1	9	8	2	0	-1	0	0	0	0
chr1_92088698_92129776_+	chr1	92554255	92595333	+	BTBD8	ENSG00000189195	0	1	0	0	1	2	1	1	1	10	8	10	0	-8	0	0	0	0
chr1_92088698_92147786_+	chr1	92554255	92613343	+	BTBD8	ENSG00000189195	0	1	0	0	1	2	1	1	1	3	0	10	0	-7	0	0	0	0
chr1_92176829_92178451_+	chr1	92642386	92644008	+	BTBD8	ENSG00000189195	0	1	0	0	1	2	1	1	1	1	0	4	0	-3	0	0	0	0
chr1_92177811_92180416_+	chr1	92643368	92645973	+	BTBD8	ENSG00000189195	0	0	0	0	1	1	0	1	0	0	0	4	0	-4	0	0	0	0
chr1_92177811_92182595_+	chr1	92643368	92648152	+	BTBD8	ENSG00000189195	0	1	1	0	1	3	1	1	1	0	0	4	0	-4	0	0	0	0
chr1_92247062_92264638_-	chr1	92712619	92730195	-	GLMN	ENSG00000174842	0	1	0	0	1	2	1	1	1	2	6	2	0	-6	0	0	0	0
chr1_92262863_92271652_-	chr1	92728420	92737209	-	GLMN	ENSG00000174842	1	1	0	0	1	3	1	1	1	1	0	0	1	1	0	0	0	0
chr1_92267913_92291537_-	chr1	92733470	92757094	-	GLMN	ENSG00000174842	0	1	0	0	1	2	1	1	1	7	6	4	0	-3	0	0	0	0
chr1_92268105_92291537_-	chr1	92733662	92757094	-	GLMN	ENSG00000174842	0	1	0	0	1	2	1	1	1	7	6	4	0	-3	0	0	0	0
chr1_92301476_92345914_+	chr1	92767033	92811471	+	RPAP2	ENSG00000122484	0	0	0	0	1	1	1	1	1	4	0	4	0	0	0	0	0	0
chr1_92307188_92345914_+	chr1	92772745	92811471	+	RPAP2	ENSG00000122484	0	1	0	0	1	2	1	1	1	2	0	2	0	0	0	0	0	0
chr1_92320599_92324375_+	chr1	92786156	92789932	+	RPAP2	ENSG00000122484	1	1	0	0	1	3	1	1	1	2	0	20	0	-18	0	0	0	0
chr1_92320599_92345914_+	chr1	92786156	92811471	+	RPAP2	ENSG00000122484	1	1	0	0	1	3	1	1	1	6	0	20	0	-14	0	0	0	0
chr1_92320599_92380873_+	chr1	92786156	92846430	+	RPAP2	ENSG00000122484	0	0	0	0	1	1	1	1	1	8	2	20	0	-14	0	0	0	0
chr1_92333391_92345914_+	chr1	92798948	92811471	+	RPAP2	ENSG00000122484	1	1	0	0	1	3	1	1	1	0	0	0	0	0	0	0	0	0
chr1_92333391_92363770_+	chr1	92798948	92829327	+	RPAP2	ENSG00000122484	0	0	0	0	1	1	0	1	0	1	6	0	0	-5	0	1	1	0
chr1_92333391_92380873_+	chr1	92798948	92846430	+	RPAP2	ENSG00000122484	1	1	0	0	1	3	1	1	1	1	2	0	0	-1	0	0	0	0
chr1_92563642_92607727_-	chr1	93029199	93073284	-	EVI5	ENSG00000067208	1	1	0	0	1	3	1	1	1	9	8	6	0	-5	0	0	0	0
chr1_92563642_92636336_-	chr1	93029199	93101893	-	EVI5	ENSG00000067208	1	1	0	0	1	3	1	1	1	4	8	0	0	-4	0	0	0	0
chr1_92563642_92663452_-	chr1	93029199	93129009	-	EVI5	ENSG00000067208	0	1	0	0	0	1	1	1	1	7	8	2	0	-3	0	0	0	0
chr1_92563642_92704744_-	chr1	93029199	93170301	-	EVI5	ENSG00000067208	1	1	0	0	1	3	1	1	1	4	8	0	0	-4	0	0	0	0
chr1_92605307_92607727_-	chr1	93070864	93073284	-	EVI5	ENSG00000067208	1	1	0	0	1	3	1	1	1	0	0	6	0	-6	0	0	0	0
chr1_92605307_92625934_-	chr1	93070864	93091491	-	EVI5	ENSG00000067208	1	1	0	0	1	3	1	1	1	1	0	0	1	1	0	0	0	0
chr1_92605307_92636336_-	chr1	93070864	93101893	-	EVI5	ENSG00000067208	1	1	0	0	1	3	1	1	1	0	0	0	0	0	0	0	0	0
chr1_92605307_92704744_-	chr1	93070864	93170301	-	EVI5	ENSG00000067208	1	1	0	0	1	3	1	1	1	1	0	0	1	1	0	0	0	0
chr1_92662719_92704744_-	chr1	93128276	93170301	-	EVI5	ENSG00000067208	0	1	0	0	1	2	1	1	0	0	0	0	0	0	0	0	0	0
chr1_92663420_92704744_-	chr1	93128977	93170301	-	EVI5	ENSG00000067208	0	1	0	0	1	2	1	1	1	0	0	0	0	0	0	0	0	0
chr1_92665939_92704744_-	chr1	93131496	93170301	-	EVI5	ENSG00000067208	0	1	0	0	1	2	1	1	1	0	0	0	0	0	0	0	0	0
chr1_92677158_92704744_-	chr1	93142715	93170301	-	EVI5	ENSG00000067208	0	1	0	0	1	2	1	1	1	4	6	0	0	-2	0	0	0	0
chr1_92693802_92704744_-	chr1	93159359	93170301	-	EVI5	ENSG00000067208	1	1	1	0	1	4	1	1	1	0	0	0	0	0	0	0	0	0
chr1_92725598_92736627_-	chr1	93191155	93202184	-	EVI5	ENSG00000067208	1	0	0	0	1	2	0	1	0	0	2	0	0	-2	0	1	1	0
chr1_92732510_92736627_-	chr1	93198067	93202184	-	EVI5	ENSG00000067208	1	0	0	0	0	1	0	1	0	5	4	0	1	1	0	0	0	0
chr1_92736398_92736627_-	chr1	93201955	93202184	-	EVI5	ENSG00000067208	1	1	0	0	1	3	1	1	1	5	6	0	0	-1	0	0	0	0
chr1_92847183_92876430_-	chr1	93312740	93341987	-	DIPK1A	ENSG00000154511	0	1	0	0	1	2	1	1	1	16	6	4	1	6	0	0	0	0
chr1_93110230_93110626_+	chr1	93575787	93576183	+	MTF2	ENSG00000143033	1	1	0	0	1	3	1	1	1	2	0	24	0	-22	0	0	0	0
chr1_93110230_93115618_+	chr1	93575787	93581175	+	MTF2	ENSG00000143033	1	1	0	0	1	3	1	1	1	4	0	24	0	-20	0	0	0	0
chr1_93110230_93120672_+	chr1	93575787	93586229	+	MTF2	ENSG00000143033	1	1	0	0	1	3	1	1	1	13	4	24	0	-15	0	0	0	0
chr1_93114688_93115618_+	chr1	93580245	93581175	+	MTF2	ENSG00000143033	0	1	0	0	1	2	1	1	1	2	0	4	0	-2	0	0	0	0
chr1_93183360_93226449_+	chr1	93648917	93692006	+	CCDC18	ENSG00000122483	0	1	0	0	1	2	1	1	1	9	6	4	0	-1	0	0	0	0
chr1_93186345_93205631_+	chr1	93651902	93671188	+	CCDC18	ENSG00000122483	0	1	0	0	0	1	1	1	1	4	4	4	0	-4	0	0	0	0
chr1_93210802_93212261_+	chr1	93676359	93677818	+	CCDC18	ENSG00000122483	0	1	0	0	1	2	1	1	1	0	0	0	0	0	0	0	0	0
chr1_93210802_93216746_+	chr1	93676359	93682303	+	CCDC18	ENSG00000122483	1	1	0	0	0	2	1	1	1	1	6	0	0	-5	0	0	0	0
chr1_93210802_93217869_+	chr1	93676359	93683426	+	CCDC18	ENSG00000122483	0	1	0	0	1	2	1	1	1	1	6	0	0	-5	0	0	0	0
chr1_93210802_93232593_+	chr1	93676359	93698150	+	CCDC18	ENSG00000122483	0	1	0	0	1	2	1	1	1	1	8	0	0	-7	0	0	0	0
chr1_93210802_93239896_+	chr1	93676359	93705453	+	CCDC18	ENSG00000122483	0	1	0	0	1	2	1	1	1	0	2	0	0	-2	0	0	0	0
chr1_93210850_93217869_+	chr1	93676407	93683426	+	CCDC18	ENSG00000122483	0	0	0	0	1	1	1	0	0	1	6	0	0	-5	0	0	0	0
chr1_93212101_93216746_+	chr1	93677658	93682303	+	CCDC18	ENSG00000122483	1	1	0	0	1	3	1	1	1	4	6	4	0	-6	0	0	0	0
chr1_93212101_93232593_+	chr1	93677658	93698150	+	CCDC18	ENSG00000122483	0	1	0	0	1	2	1	1	1	4	8	4	0	-8	0	0	0	0
chr1_93221609_93264901_+	chr1	93687166	93730458	+	CCDC18	ENSG00000122483	0	1	0	0	1	2	1	1	1	2	2	0	0	0	0	0	0	0
chr1_93305388_93326662_-	chr1	93770945	93792219	-	CCDC18-AS1		0	0	0	0	1	1	1	1	0	9	10	6	0	-7	0	0	0	0
chr1_93499468_93530883_+	chr1	93965025	93996440	+	FNBP1L	ENSG00000137942	0	1	0	0	1	2	1	1	1	2	0	0	1	2	0	0	0	0
chr1_93544107_93549426_+	chr1	94009664	94014983	+	FNBP1L	ENSG00000137942	0	1	0	0	1	2	1	1	1	0	0	0	0	0	0	0	0	0
chr1_93567279_93567851_-	chr1	94032836	94033408	-	MIG7	ENSG00000137936	1	1	0	0	1	3	1	1	1	12	6	4	1	2	0	0	0	0
chr1_93869090_93875783_-	chr1	94334646	94341339	-	DNTTIP2	ENSG00000067334	0	0	0	0	1	1	0	1	0	6	0	8	0	-2	0	0	0	0
chr1_93876268_93877862_-	chr1	94341824	94343418	-	DNTTIP2	ENSG00000067334	1	1	0	0	1	3	1	1	1	6	0	16	0	-10	0	0	0	0
chr1_93894614_93897898_-	chr1	94360170	94363454	-	GCLM	ENSG00000023909	1	1	0	0	1	3	1	1	1	3	0	0	1	3	0	0	0	0
chr1_93894614_93901669_-	chr1	94360170	94367225	-	GCLM	ENSG00000023909	1	1	0	0	1	3	1	1	1	3	0	0	1	3	0	0	0	0
chr1_93894614_93904588_-	chr1	94360170	94370144	-	GCLM	ENSG00000023909	1	1	0	0	1	3	1	1	1	3	0	0	1	3	0	0	0	0
chr1_94201720_94231643_-	chr1	94667276	94697199	-	ARHGAP29	ENSG00000137962	1	1	0	0	1	3	1	1	1	1	0	0	1	1	0	0	0	0
chr1_94220258_94231643_-	chr1	94685814	94697199	-	ARHGAP29	ENSG00000137962	1	1	0	0	1	3	1	1	1	1	2	0	0	-1	0	0	0	0
chr1_94458607_94475737_+	chr1	94924163	94941293	+	ABCD3	ENSG00000117528	0	1	0	0	1	2	1	1	1	0	0	0	0	0	0	0	0	0
chr1_94458607_94480606_+	chr1	94924163	94946162	+	ABCD3	ENSG00000117528	1	1	0	0	1	3	1	1	1	4	0	0	1	4	0	0	0	0
chr1_94458607_94483239_+	chr1	94924163	94948795	+	ABCD3	ENSG00000117528	0	1	0	0	1	2	1	1	1	4	0	0	1	4	0	0	0	0
chr1_94458607_94487983_+	chr1	94924163	94953539	+	ABCD3	ENSG00000117528	0	1	0	0	1	2	1	1	1	0	0	0	0	0	0	0	0	0
chr1_94458607_94491247_+	chr1	94924163	94956803	+	ABCD3	ENSG00000117528	0	1	0	0	1	2	1	1	1	0	2	0	0	-2	0	0	0	0
chr1_94458607_94506642_+	chr1	94924163	94972198	+	ABCD3	ENSG00000117528	0	1	0	0	1	2	1	1	1	0	0	0	0	0	0	0	0	0
chr1_94487542_94491247_+	chr1	94953098	94956803	+	ABCD3	ENSG00000117528	1	1	0	0	1	3	1	1	1	1	2	0	0	-1	0	0	0	0
chr1_94487542_94499614_+	chr1	94953098	94965170	+	ABCD3	ENSG00000117528	0	1	0	0	1	2	1	1	1	4	2	0	1	2	0	0	0	0
chr1_94487542_94506642_+	chr1	94953098	94972198	+	ABCD3	ENSG00000117528	0	1	0	0	1	2	1	1	1	1	0	0	1	1	0	0	0	0
chr1_94498602_94499614_+	chr1	94964158	94965170	+	ABCD3	ENSG00000117528	0	1	0	0	1	2	1	1	1	2	2	0	0	0	0	0	0	0
chr1_94498602_94506642_+	chr1	94964158	94972198	+	ABCD3	ENSG00000117528	1	1	0	0	1	3	1	1	1	1	0	0	1	1	0	0	0	0
chr1_94899371_94899490_-	chr1	95364927	95365046	-	CNN3	ENSG00000117519	1	0	0	0	0	1	1	0	0	8	12	10	0	-14	0	1	1	0
chr1_94899371_94903524_-	chr1	95364927	95369080	-	CNN3	ENSG00000117519	0	1	0	0	1	2	1	1	1	6	12	4	0	-10	0	0	0	0
chr1_95138275_95151419_+	chr1	95603831	95616975	+	TLCD4	ENSG00000152078	0	0	0	0	1	1	1	1	0	1	0	6	0	-5	0	0	0	0
chr1_95138275_95173889_+	chr1	95603831	95639445	+	TLCD4	ENSG00000152078	0	0	0	0	1	1	1	1	0	7	6	6	0	-5	0	0	0	0
chr1_95143891_95151419_+	chr1	95609447	95616975	+	TLCD4	ENSG00000152078	1	1	0	0	1	3	1	1	1	0	0	0	0	0	0	0	0	0
chr1_95143891_95173889_+	chr1	95609447	95639445	+	TLCD4	ENSG00000152078	1	1	0	0	1	3	1	1	1	3	6	0	0	-3	0	0	0	0
chr1_96751425_96777946_+	chr1	97216981	97243502	+	PTBP2	ENSG00000117569	0	1	0	0	1	2	1	1	1	1	0	2	0	-1	0	0	0	0
chr1_96751425_96785254_+	chr1	97216981	97250810	+	PTBP2	ENSG00000117569	1	1	0	0	1	3	1	1	1	4	0	2	1	2	0	0	0	0
chr1_96769703_96770851_+	chr1	97235259	97236407	+	PTBP2	ENSG00000117569	1	1	0	0	1	3	1	1	1	1	0	0	1	1	0	0	0	0
chr1_96769703_96777946_+	chr1	97235259	97243502	+	PTBP2	ENSG00000117569	0	1	0	0	1	2	1	1	1	0	0	0	0	0	0	0	0	0
chr1_96769703_96785254_+	chr1	97235259	97250810	+	PTBP2	ENSG00000117569	1	1	0	0	1	3	1	1	1	0	0	0	0	0	0	0	0	0
chr1_96770708_96785254_+	chr1	97236264	97250810	+	PTBP2	ENSG00000117569	0	1	0	0	1	2	1	1	1	0	0	0	0	0	0	0	0	0
chr1_97234852_97306297_-	chr1	97700408	97771853	-	DPYD	ENSG00000188641	0	1	0	0	1	2	1	1	1	0	0	0	0	0	0	0	0	0
chr1_97450059_97549744_-	chr1	97915615	98015300	-	DPYD	ENSG00000188641	0	1	0	0	1	2	1	1	1	0	0	0	0	0	0	0	0	0
chr1_97515726_97549744_-	chr1	97981282	98015300	-	DPYD	ENSG00000188641	1	1	0	0	1	3	1	1	1	0	0	0	0	0	0	0	0	0
chr1_97515726_97573970_-	chr1	97981282	98039526	-	DPYD	ENSG00000188641	0	1	0	0	1	2	1	1	1	0	0	0	0	0	0	0	0	0
chr1_97515726_97595166_-	chr1	97981282	98060722	-	DPYD	ENSG00000188641	0	1	0	0	1	2	1	1	1	0	0	0	0	0	0	0	0	0
chr1_97515726_97721671_-	chr1	97981282	98187227	-	DPYD	ENSG00000188641	0	1	0	0	0	1	1	1	1	0	0	0	0	0	0	0	0	0
chr1_97515726_97740479_-	chr1	97981282	98206035	-	DPYD	ENSG00000188641	0	1	0	0	0	1	1	1	1	0	0	0	0	0	0	0	0	0
chr1_97549560_97573970_-	chr1	98015116	98039526	-	DPYD	ENSG00000188641	0	1	0	0	1	2	1	1	1	0	0	0	0	0	0	0	0	0
chr1_97549560_97595166_-	chr1	98015116	98060722	-	DPYD	ENSG00000188641	1	1	0	0	1	3	1	1	1	0	0	0	0	0	0	0	0	0
chr1_97679095_97700302_-	chr1	98144651	98165858	-	DPYD	ENSG00000188641	0	0	0	0	1	1	1	0	0	0	0	0	0	0	0	0	0	0
chr1_97679095_97721671_-	chr1	98144651	98187227	-	DPYD	ENSG00000188641	0	1	0	0	1	2	1	1	1	0	0	0	0	0	0	0	0	0
chr1_97679095_97740479_-	chr1	98144651	98206035	-	DPYD	ENSG00000188641	0	1	0	0	1	2	1	1	1	1	0	0	1	1	0	0	0	0
chr1_97679095_97883374_-	chr1	98144651	98348930	-	DPYD	ENSG00000188641	0	1	0	0	0	1	1	1	1	1	0	0	1	1	0	0	0	0
chr1_98684885_98701903_+	chr1	99150441	99167459	+	SNX7	ENSG00000162627	0	1	0	0	1	2	1	1	1	1	0	0	1	1	0	0	0	0
chr1_98684885_98709980_+	chr1	99150441	99175536	+	SNX7	ENSG00000162627	0	0	0	0	1	1	0	1	0	1	2	0	0	-1	0	0	0	0
chr1_98691075_98701903_+	chr1	99156631	99167459	+	SNX7	ENSG00000162627	0	1	0	0	1	2	1	1	1	0	0	0	0	0	0	0	0	0
chr1_98953070_98956741_-	chr1	99418626	99422297	-	PLPPR5	ENSG00000117598	1	1	0	0	1	3	1	1	1	1	0	0	1	1	0	0	0	0
chr1_99287965_99301897_+	chr1	99753521	99767453	+	PLPPR4	ENSG00000117600	0	1	0	0	1	2	1	1	1	1	0	2	0	-1	0	0	0	0
chr1_99296738_99301897_+	chr1	99762294	99767453	+	PLPPR4	ENSG00000117600	0	1	0	0	1	2	1	1	1	0	0	2	0	-2	0	0	0	0
chr1_99861503_99862423_+	chr1	100327059	100327979	+	AGL	ENSG00000162688	0	1	0	0	1	2	1	1	1	10	8	2	0	0	0	0	0	0
chr1_99870400_99877828_+	chr1	100335956	100343384	+	AGL	ENSG00000162688	1	1	1	0	1	4	1	1	1	5	0	8	0	-3	0	0	0	0
chr1_99870400_99881691_+	chr1	100335956	100347247	+	AGL	ENSG00000162688	0	1	0	0	1	2	1	1	1	1	0	8	0	-7	0	0	0	0
chr1_99874687_99884703_+	chr1	100340243	100350259	+	AGL	ENSG00000162688	0	1	0	0	1	2	1	1	1	0	0	8	0	-8	0	0	0	0
chr1_99879923_99916731_+	chr1	100345479	100382287	+	AGL	ENSG00000162688	0	1	0	0	1	2	1	1	1	0	0	12	0	-12	0	0	0	0
chr1_99993537_99999415_+	chr1	100459093	100464971	+	SLC35A3	ENSG00000117620	1	1	0	0	1	3	1	1	1	6	4	6	0	-4	0	0	0	0
chr1_99993537_100017815_+	chr1	100459093	100483371	+	SLC35A3	ENSG00000117620	0	1	0	0	1	2	1	1	1	11	4	6	1	1	0	0	0	0
chr1_100059878_100061949_+	chr1	100525434	100527505	+	AC118553.2		0	1	0	0	1	2	1	1	1	15	6	18	0	-9	0	0	0	0
chr1_100067977_100068586_+	chr1	100533533	100534142	+	AC118553.2		0	1	1	0	1	3	1	1	1	2	0	10	0	-8	0	0	0	0
chr1_100102955_100123289_-	chr1	100568511	100588845	-	SASS6	ENSG00000156876	0	1	0	0	1	2	1	1	1	2	0	2	0	0	0	0	0	0
chr1_100136882_100144143_+	chr1	100602438	100609699	+	TRMT13	ENSG00000122435	0	1	0	0	1	2	1	1	1	0	0	0	0	0	0	0	0	0
chr1_100152385_100168594_-	chr1	100617941	100634150	-	LRRC39	ENSG00000122477	0	1	0	0	1	2	1	1	1	3	0	6	0	-3	0	0	0	0
chr1_100152385_100173370_-	chr1	100617941	100638926	-	LRRC39	ENSG00000122477	0	1	0	0	1	2	1	1	1	2	0	4	0	-2	0	0	0	0
chr1_100383466_100442996_+	chr1	100849022	100908552	+	CDC14A	ENSG00000079335	0	0	0	0	1	1	1	1	1	1	0	2	0	-1	0	0	0	0
chr1_100390732_100442996_+	chr1	100856288	100908552	+	CDC14A	ENSG00000079335	0	1	0	0	1	2	1	1	1	2	0	0	1	2	0	0	0	0
chr1_100424222_100442996_+	chr1	100889778	100908552	+	CDC14A	ENSG00000079335	1	1	0	0	1	3	1	1	1	1	0	0	1	1	0	0	0	0
chr1_100439932_100484451_+	chr1	100905488	100950007	+	CDC14A	ENSG00000079335	0	1	0	0	1	2	1	1	1	2	0	2	0	0	0	0	0	0
chr1_100906852_100921841_+	chr1	101372408	101387397	+	SLC30A7	ENSG00000162695	1	1	0	0	1	3	1	1	1	0	0	0	0	0	0	0	0	0
chr1_100906852_100974902_+	chr1	101372408	101440458	+	SLC30A7	ENSG00000162695	1	1	0	0	1	3	1	1	1	0	0	0	0	0	0	0	0	0
chr1_100911063_100921841_+	chr1	101376619	101387397	+	SLC30A7	ENSG00000162695	1	1	0	0	1	3	1	1	1	0	0	0	0	0	0	0	0	0
chr1_100913663_100921841_+	chr1	101379219	101387397	+	SLC30A7	ENSG00000162695	1	1	0	0	1	3	1	1	1	0	0	0	0	0	0	0	0	0
chr1_100913663_100974902_+	chr1	101379219	101440458	+	SLC30A7	ENSG00000162695	0	1	0	0	1	2	1	1	1	0	0	0	0	0	0	0	0	0
chr1_101806076_101837025_-	chr1	102271632	102302581	-	OLFM3	ENSG00000118733	0	1	0	0	1	2	1	1	1	0	0	0	0	0	0	0	0	0
chr1_101825026_101837025_-	chr1	102290582	102302581	-	OLFM3	ENSG00000118733	0	1	0	0	1	2	1	1	1	0	0	0	0	0	0	0	0	0
chr1_102979382_102989571_-	chr1	103444938	103455127	-	COL11A1	ENSG00000060718	0	1	0	0	1	2	1	1	1	1	0	0	1	1	0	0	0	0
chr1_103074618_103082972_-	chr1	103540174	103548528	-	COL11A1	ENSG00000060718	0	1	0	0	0	1	1	1	1	2	0	2	0	0	0	0	0	0
chr1_103527695_103551073_+	chr1	104070317	104093695	+	RNPC3	ENSG00000185946	0	1	0	0	1	2	1	1	1	0	0	0	0	0	0	1	1	0
chr1_103527695_103553317_+	chr1	104070317	104095939	+	RNPC3	ENSG00000185946	0	0	0	0	1	1	0	1	0	0	2	0	0	-2	0	0	0	0
chr1_103527695_103553332_+	chr1	104070317	104095954	+	RNPC3	ENSG00000185946	0	0	0	0	1	1	1	1	0	0	2	0	0	-2	0	0	0	0
chr1_103534774_103551792_+	chr1	104077396	104094414	+	RNPC3	ENSG00000185946	0	1	0	0	1	2	1	1	1	0	2	0	0	-2	0	0	0	0
chr1_103565435_103575540_+	chr1	104108057	104118162	+	AMY2B	ENSG00000240038	1	1	0	0	1	3	1	1	1	0	0	2	0	-2	0	0	0	0
chr1_103565435_103621893_+	chr1	104108057	104164515	+	AMY2A	ENSG00000243480	0	0	0	0	1	1	1	1	0	0	0	2	0	-2	0	1	1	0
chr1_103565435_103716018_+	chr1	104108057	104258640	+	AMYP1	ENSG00000227408	0	0	0	0	1	1	1	1	0	0	0	2	0	-2	0	1	1	0
chr1_107148069_107148839_+	chr1	107690691	107691461	+	NTNG2	ENSG00000196358	1	1	0	0	1	3	1	1	1	0	0	0	0	0	0	0	0	0
chr1_107324282_107324922_+	chr1	107866904	107867544	+	NTNG1	ENSG00000162631	1	1	0	0	1	3	1	1	1	0	0	0	0	0	0	0	0	0
chr1_107683488_107705061_-	chr1	108226110	108247683	-	VAV3	ENSG00000134215	0	1	0	0	1	2	1	1	1	0	0	0	0	0	0	0	0	0
chr1_108148279_108161293_-	chr1	108690901	108703915	-	SLC25A24	ENSG00000085491	1	1	0	0	1	3	1	1	1	0	0	0	0	0	0	0	0	0
chr1_108154983_108161293_-	chr1	108697605	108703915	-	SLC25A24	ENSG00000085491	1	1	0	0	1	3	1	1	1	0	0	0	0	0	0	0	0	0
chr1_108154983_108185954_-	chr1	108697605	108728576	-	SLC25A24	ENSG00000085491	0	1	0	0	1	2	1	1	1	1	0	0	1	1	0	0	0	0
chr1_108181941_108185954_-	chr1	108724563	108728576	-	SLC25A24	ENSG00000085491	0	1	0	0	1	2	1	1	1	2	0	0	1	2	0	0	0	0
chr1_108650211_108657579_-	chr1	109192833	109200201	-	HENMT1	ENSG00000162639	0	1	0	0	1	2	1	1	1	5	0	4	1	1	0	0	0	0
chr1_108752257_108760085_+	chr1	109294879	109302707	+	STXBP3	ENSG00000116266	1	1	0	0	1	3	1	1	1	2	4	0	0	-2	0	0	0	0
chr1_108782422_108794907_+	chr1	109325044	109337529	+	STXBP3	ENSG00000116266	0	1	0	0	1	2	1	1	1	4	10	0	0	-6	0	0	0	0
chr1_108793582_108800305_+	chr1	109336204	109342927	+	STXBP3	ENSG00000116266	0	1	0	0	1	2	1	1	1	3	12	0	0	-9	0	0	0	0
chr1_108796234_108798237_+	chr1	109338856	109340859	+	STXBP3	ENSG00000116266	0	1	0	0	1	2	1	1	1	7	14	4	0	-11	0	0	0	0
chr1_108885275_108904254_+	chr1	109427897	109446876	+	GPSM2	ENSG00000121957	1	1	0	0	1	3	1	1	1	16	0	0	1	16	0	0	0	0
chr1_108885275_108924214_+	chr1	109427897	109466836	+	GPSM2	ENSG00000121957	1	1	0	0	1	3	1	1	1	7	0	0	1	7	0	0	0	0
chr1_108885507_108929975_+	chr1	109428129	109472597	+	GPSM2	ENSG00000121957	0	0	0	0	1	1	1	1	0	6	8	0	0	-2	0	0	0	0
chr1_108896864_108904254_+	chr1	109439486	109446876	+	GPSM2	ENSG00000121957	1	1	0	0	1	3	1	1	1	9	0	6	1	3	0	0	0	0
chr1_108901790_108918789_+	chr1	109444412	109461411	+	GPSM2	ENSG00000121957	0	1	0	0	1	2	1	1	1	3	8	4	0	-9	0	0	0	0
chr1_108914338_108922576_+	chr1	109456960	109465198	+	GPSM2	ENSG00000121957	0	1	0	0	1	2	1	1	1	2	0	0	1	2	0	0	0	0
chr1_108939636_108944057_-	chr1	109482258	109486679	-	CLCC1	ENSG00000121940	1	1	0	0	1	3	1	1	1	12	8	18	0	-14	0	0	0	0
chr1_108981733_108991329_-	chr1	109524355	109533951	-	WDR47	ENSG00000085433	0	1	0	0	1	2	1	1	1	8	14	4	0	-10	0	0	0	0
chr1_108981733_109011718_-	chr1	109524355	109554340	-	WDR47	ENSG00000085433	0	1	0	0	1	2	1	1	1	17	14	12	0	-9	0	0	0	0
chr1_108982609_108986680_-	chr1	109525231	109529302	-	WDR47	ENSG00000085433	0	1	0	0	1	2	1	1	1	24	16	16	0	-8	0	0	0	0
chr1_108982609_109004715_-	chr1	109525231	109547337	-	WDR47	ENSG00000085433	0	1	0	0	1	2	1	1	1	26	16	30	0	-20	0	0	0	0
chr1_108982609_109011718_-	chr1	109525231	109554340	-	WDR47	ENSG00000085433	0	1	0	0	1	2	1	1	1	17	16	12	0	-11	0	0	0	0
chr1_108991254_109011718_-	chr1	109533876	109554340	-	WDR47	ENSG00000085433	1	1	0	0	1	3	1	1	1	15	10	12	0	-7	0	0	0	0
chr1_108995580_109011718_-	chr1	109538202	109554340	-	WDR47	ENSG00000085433	0	1	0	0	1	2	1	1	1	18	16	12	0	-10	0	0	0	0
chr1_109002224_109004715_-	chr1	109544846	109547337	-	WDR47	ENSG00000085433	0	1	0	0	1	2	1	1	1	16	0	30	0	-14	0	0	0	0
chr1_109002224_109011718_-	chr1	109544846	109554340	-	WDR47	ENSG00000085433	1	1	1	0	1	4	1	1	1	15	0	12	1	3	0	0	0	0
chr1_109004592_109011718_-	chr1	109547214	109554340	-	WDR47	ENSG00000085433	0	1	0	0	1	2	1	1	1	18	14	12	0	-8	0	0	0	0
chr1_109010916_109011718_-	chr1	109553538	109554340	-	WDR47	ENSG00000085433	1	1	0	0	1	3	1	1	1	25	40	12	0	-27	0	0	0	0
chr1_109010916_109023521_-	chr1	109553538	109566143	-	WDR47	ENSG00000085433	0	1	0	0	1	2	1	1	1	33	40	34	0	-41	0	0	0	0
chr1_109171866_109173837_+	chr1	109714488	109716459	+	ELAPOR1	ENSG00000116299	0	1	0	0	1	2	1	1	1	25	40	8	0	-23	0	0	0	0
chr1_109230878_109231786_+	chr1	109773500	109774408	+	SARS1	ENSG00000031698	1	1	0	0	1	3	1	1	1	10	6	6	0	-2	0	0	0	0
chr1_109316850_109317969_-	chr1	109859472	109860591	-	SORT1	ENSG00000134243	1	1	0	0	1	3	1	1	1	0	0	8	0	-8	0	0	0	0
chr1_109326992_109345881_-	chr1	109869614	109888503	-	SORT1	ENSG00000134243	0	1	0	0	1	2	1	1	1	13	8	0	1	5	0	0	0	0
chr1_109336240_109345878_-	chr1	109878862	109888500	-	SORT1	ENSG00000134243	0	1	0	0	1	2	1	1	1	12	4	0	1	8	0	0	0	0
chr1_109340724_109345881_-	chr1	109883346	109888503	-	SORT1	ENSG00000134243	0	1	0	0	1	2	1	1	1	12	22	0	0	-10	0	0	0	0
chr1_109342014_109345878_-	chr1	109884636	109888500	-	SORT1	ENSG00000134243	0	1	0	0	1	2	1	1	1	16	24	0	0	-8	0	0	0	0
chr1_109354367_109369589_-	chr1	109896989	109912211	-	SORT1	ENSG00000134243	0	1	0	0	1	2	1	1	1	0	0	0	0	0	0	0	0	0
chr1_109367408_109369589_-	chr1	109910030	109912211	-	SORT1	ENSG00000134243	1	1	0	0	1	3	1	1	1	3	2	0	1	1	0	0	0	0
chr1_109409928_109411113_-	chr1	109952550	109953735	-	PSMA5	ENSG00000143106	1	1	0	0	1	3	1	1	1	11	0	2	1	9	0	0	0	0
chr1_109409928_109415363_-	chr1	109952550	109957985	-	PSMA5	ENSG00000143106	1	1	0	0	1	3	1	1	1	30	0	10	1	20	0	0	0	0
chr1_109579204_109582565_+	chr1	110121826	110125187	+	GNAI3	ENSG00000065135	1	1	0	0	0	2	1	1	1	8	4	20	0	-16	0	0	0	0
chr1_109582437_109586882_+	chr1	110125059	110129504	+	GNAI3	ENSG00000065135	0	1	0	0	1	2	1	1	1	12	6	20	0	-14	0	0	0	0
chr1_109661165_109690564_+	chr1	110203787	110233186	+	GSTM1	ENSG00000134184	0	0	0	0	1	1	1	1	0	3	4	0	0	-1	1	0	1	0
chr1_110222964_110226178_+	chr1	110765586	110768800	+	KCNC4	ENSG00000116396	0	1	0	0	1	2	1	1	1	0	0	0	0	0	0	0	0	0
chr1_111147642_111148053_+	chr1	111690264	111690675	+	CEPT1	ENSG00000134255	1	1	0	0	0	2	1	1	1	3	0	2	1	1	0	0	0	0
chr1_111147642_111161296_+	chr1	111690264	111703918	+	CEPT1	ENSG00000134255	1	1	0	0	1	3	1	1	1	3	0	2	1	1	0	0	0	0
chr1_111454211_111454356_+	chr1	111996833	111996978	+	ATP5PB	ENSG00000116459	0	1	0	0	0	1	1	1	1	2	4	0	0	-2	0	1	1	0
chr1_111456086_111456755_+	chr1	111998708	111999377	+	ATP5PB	ENSG00000116459	0	1	0	0	1	2	1	1	1	2	2	0	0	0	0	0	0	0
chr1_111456086_111459636_+	chr1	111998708	112002258	+	ATP5PB	ENSG00000116459	1	1	0	0	1	3	1	1	1	1	2	0	0	-1	0	0	0	0
chr1_111727367_111727804_-	chr1	112269989	112270426	-	INKA2	ENSG00000197852	0	0	0	0	1	1	0	1	0	1	2	0	0	-1	0	0	0	0
chr1_111777026_111780791_-	chr1	112319648	112323413	-	KCND3	ENSG00000171385	0	1	0	0	1	2	1	1	1	0	0	0	0	0	0	0	0	0
chr1_111981621_111982798_-	chr1	112524243	112525420	-	KCND3	ENSG00000171385	0	1	0	0	1	2	1	1	1	0	0	0	0	0	0	0	0	0
chr1_112541951_112584126_-	chr1	113084573	113126748	-	ST7L	ENSG00000007341	0	1	0	0	1	2	1	1	1	11	8	8	0	-5	0	0	0	0
chr1_112550601_112584126_-	chr1	113093223	113126748	-	ST7L	ENSG00000007341	0	1	0	0	1	2	1	1	1	13	16	8	0	-11	0	0	0	0
chr1_112555868_112598086_-	chr1	113098490	113140708	-	ST7L	ENSG00000007341	0	1	0	0	1	2	1	1	1	25	20	16	0	-11	0	0	0	0
chr1_112555868_112611003_-	chr1	113098490	113153625	-	ST7L	ENSG00000007341	0	1	0	0	1	2	1	1	1	4	20	2	0	-18	0	0	0	0
chr1_112555868_112616895_-	chr1	113098490	113159517	-	ST7L	ENSG00000007341	1	1	1	0	1	4	1	1	1	15	20	12	0	-17	0	0	0	0
chr1_112576986_112578417_-	chr1	113119608	113121039	-	ST7L	ENSG00000007341	0	1	0	0	1	2	1	1	1	25	34	8	0	-17	0	0	0	0
chr1_112576986_112584126_-	chr1	113119608	113126748	-	ST7L	ENSG00000007341	0	1	0	0	1	2	1	1	1	20	34	8	0	-22	0	0	0	0
chr1_112576986_112591603_-	chr1	113119608	113134225	-	ST7L	ENSG00000007341	0	1	0	0	1	2	1	1	1	19	34	6	0	-21	0	0	0	0
chr1_112576986_112598086_-	chr1	113119608	113140708	-	ST7L	ENSG00000007341	0	1	0	0	1	2	1	1	1	27	34	16	0	-23	0	0	0	0
chr1_112576986_112600848_-	chr1	113119608	113143470	-	ST7L	ENSG00000007341	1	1	0	0	1	3	1	1	1	29	34	16	0	-21	0	0	0	0
chr1_112576986_112611003_-	chr1	113119608	113153625	-	ST7L	ENSG00000007341	0	1	0	0	1	2	1	1	1	6	34	2	0	-30	0	0	0	0
chr1_112576986_112616895_-	chr1	113119608	113159517	-	ST7L	ENSG00000007341	0	1	0	0	1	2	1	1	1	19	34	12	0	-27	0	0	0	0
chr1_112581992_112598086_-	chr1	113124614	113140708	-	ST7L	ENSG00000007341	0	1	0	0	1	2	1	1	1	25	20	16	0	-11	0	0	0	0
chr1_112581992_112611003_-	chr1	113124614	113153625	-	ST7L	ENSG00000007341	0	1	0	0	1	2	1	1	1	6	20	2	0	-16	0	0	0	0
chr1_112581992_112616895_-	chr1	113124614	113159517	-	ST7L	ENSG00000007341	0	1	0	0	1	2	1	1	1	19	20	12	0	-13	0	0	0	0
chr1_112591525_112598086_-	chr1	113134147	113140708	-	ST7L	ENSG00000007341	0	1	1	0	1	3	1	1	1	14	8	16	0	-10	0	0	0	0
chr1_112591525_112611003_-	chr1	113134147	113153625	-	ST7L	ENSG00000007341	0	1	0	0	1	2	1	1	1	3	8	2	0	-7	0	0	0	0
chr1_112591525_112616895_-	chr1	113134147	113159517	-	ST7L	ENSG00000007341	0	1	0	0	1	2	1	1	1	9	8	12	0	-11	0	0	0	0
chr1_112597971_112616895_-	chr1	113140593	113159517	-	ST7L	ENSG00000007341	1	1	0	0	1	3	1	1	1	8	4	12	0	-8	0	0	0	0
chr1_112610841_112616895_-	chr1	113153463	113159517	-	ST7L	ENSG00000007341	1	1	0	0	1	3	1	1	1	25	16	12	0	-3	0	0	0	0
chr1_112653598_112667145_+	chr1	113196220	113209767	+	CAPZA1	ENSG00000116489	1	1	0	0	1	3	1	1	1	1	0	8	0	-7	0	0	0	0
chr1_112917178_112918044_-	chr1	113459800	113460666	-	SLC16A1	ENSG00000155380	1	1	0	0	1	3	1	1	1	15	8	8	0	-1	0	0	0	0
chr1_113091318_113107757_+	chr1	113633940	113650379	+	LRIG2	ENSG00000198799	0	1	0	0	1	2	1	1	1	15	8	16	0	-9	0	0	0	0
chr1_113091318_113116436_+	chr1	113633940	113659058	+	LRIG2	ENSG00000198799	0	1	0	0	1	2	1	1	1	27	34	16	0	-23	0	0	0	0
chr1_113093206_113094755_+	chr1	113635828	113637377	+	LRIG2	ENSG00000198799	0	1	0	0	1	2	1	1	1	9	0	22	0	-13	0	0	0	0
chr1_113093206_113098785_+	chr1	113635828	113641407	+	LRIG2	ENSG00000198799	0	1	0	0	1	2	1	1	1	31	30	22	0	-21	0	0	0	0
chr1_113093206_113119523_+	chr1	113635828	113662145	+	LRIG2	ENSG00000198799	1	1	0	0	1	3	1	1	1	26	32	22	0	-28	0	0	0	0
chr1_113112479_113119523_+	chr1	113655101	113662145	+	LRIG2	ENSG00000198799	1	1	0	0	1	3	1	1	1	31	32	30	0	-31	0	0	0	0
chr1_113585387_113594560_+	chr1	114128009	114137182	+	MAGI3	ENSG00000081026	0	1	0	0	1	2	1	1	1	1	0	0	1	1	0	0	0	0
chr1_113646486_113659265_+	chr1	114189108	114201887	+	MAGI3	ENSG00000081026	0	1	0	0	1	2	1	1	1	3	2	0	1	1	0	0	0	0
chr1_113671734_113673465_+	chr1	114214356	114216087	+	MAGI3	ENSG00000081026	1	1	0	0	1	3	1	1	1	5	6	4	0	-5	0	0	0	0
chr1_113689723_113712113_-	chr1	114232345	114254735	-	PHTF1	ENSG00000116793	0	0	0	0	1	1	0	1	0	10	12	0	0	-2	0	0	0	0
chr1_113689723_113713438_-	chr1	114232345	114256060	-	PHTF1	ENSG00000116793	0	0	0	0	1	1	0	1	0	11	12	6	0	-7	0	0	0	0
chr1_113698262_113706722_-	chr1	114240884	114249344	-	PHTF1	ENSG00000116793	0	1	0	0	1	2	1	1	1	4	0	0	1	4	0	0	0	0
chr1_113704081_113706722_-	chr1	114246703	114249344	-	PHTF1	ENSG00000116793	0	1	0	0	1	2	1	1	1	2	0	0	1	2	0	0	0	0
chr1_113705890_113712113_-	chr1	114248512	114254735	-	PHTF1	ENSG00000116793	0	1	0	0	1	2	1	1	1	3	0	0	1	3	0	0	0	0
chr1_113710254_113712113_-	chr1	114252876	114254735	-	PHTF1	ENSG00000116793	0	1	0	0	1	2	1	1	1	0	0	0	0	0	0	0	0	0
chr1_113724759_113726574_-	chr1	114267381	114269196	-	PHTF1	ENSG00000116793	1	1	0	0	1	3	1	1	1	21	6	0	1	15	0	0	0	0
chr1_113726418_113738799_-	chr1	114269040	114281421	-	PHTF1	ENSG00000116793	1	1	0	0	1	3	1	1	1	7	10	4	0	-7	0	0	0	0
chr1_113738110_113738799_-	chr1	114280732	114281421	-	PHTF1	ENSG00000116793	1	1	0	0	1	3	1	1	1	6	0	4	1	2	0	0	0	0
chr1_113777210_113777808_-	chr1	114319832	114320430	-	RSBN1	ENSG00000081019	1	1	0	0	1	3	1	1	1	4	6	4	0	-6	0	0	0	0
chr1_113796186_113798036_-	chr1	114338808	114340658	-	RSBN1	ENSG00000081019	0	1	0	0	1	2	1	1	1	2	0	8	0	-6	0	0	0	0
chr1_113797363_113798036_-	chr1	114339985	114340658	-	RSBN1	ENSG00000081019	0	1	0	0	1	2	1	1	1	0	0	8	0	-8	0	0	0	0
chr1_113854471_113855049_-	chr1	114397093	114397671	-	PTPN22	ENSG00000134242	1	1	0	0	1	3	1	1	1	13	8	15	0	-10	0	0	0	0
chr1_113897840_113901885_-	chr1	114440462	114444507	-	AP4B1	ENSG00000134262	1	1	0	0	1	3	1	1	1	15	6	0	1	9	0	0	0	0
chr1_113940382_113941459_+	chr1	114483004	114484081	+	HIPK1	ENSG00000163349	1	1	0	0	1	3	1	1	1	4	0	0	1	4	0	0	0	0
chr1_113954651_113968648_+	chr1	114497273	114511270	+	HIPK1	ENSG00000163349	1	1	0	0	1	3	1	1	1	3	0	0	1	3	0	0	0	0
chr1_114137495_114139880_-	chr1	114680117	114682502	-	SYT6	ENSG00000134207	1	1	0	0	0	2	1	1	1	0	0	0	0	0	0	0	0	0
chr1_114399457_114407100_-	chr1	114942079	114949722	-	TRIM33	ENSG00000197323	0	1	0	0	1	2	1	1	1	0	0	0	0	0	0	0	0	0
chr1_114405410_114410316_-	chr1	114948032	114952938	-	TRIM33	ENSG00000197323	0	1	0	0	1	2	1	1	1	2	0	4	0	-2	0	0	0	0
chr1_114421436_114427894_-	chr1	114964058	114970516	-	TRIM33	ENSG00000197323	0	1	0	0	1	2	1	1	1	6	4	8	0	-6	0	0	0	0
chr1_114463104_114463556_-	chr1	115005726	115006178	-	TRIM33	ENSG00000197323	1	1	0	0	1	3	1	1	1	0	0	2	0	-2	0	0	0	0
chr1_114463104_114464388_-	chr1	115005726	115007010	-	TRIM33	ENSG00000197323	1	1	0	0	1	3	1	1	1	0	0	2	0	-2	0	0	0	0
chr1_114719579_114720717_-	chr1	115262200	115263338	-	CSDE1	ENSG00000009307	1	1	0	0	1	3	1	1	1	8	4	0	1	4	0	0	0	0
chr1_114719579_114738072_-	chr1	115262200	115280693	-	CSDE1	ENSG00000009307	1	1	0	0	1	3	1	1	1	3	4	2	0	-3	0	0	0	0
chr1_114725221_114738072_-	chr1	115267842	115280693	-	CSDE1	ENSG00000009307	1	1	0	0	1	3	1	1	1	3	0	2	1	1	0	0	0	0
chr1_114733732_114738072_-	chr1	115276353	115280693	-	CSDE1	ENSG00000009307	1	1	0	0	1	3	1	1	1	3	2	2	0	-1	0	0	0	0
chr1_115659641_115664268_+	chr1	116202262	116206889	+	VANGL1	ENSG00000173218	1	1	0	0	1	3	1	1	1	0	0	2	0	-2	0	0	0	0
chr1_117402186_117442325_+	chr1	117944808	117984947	+	MAN1A2	ENSG00000198162	1	1	0	0	1	3	1	1	1	3	0	4	0	-1	0	0	0	0
chr1_117402186_117466427_+	chr1	117944808	118009049	+	MAN1A2	ENSG00000198162	1	1	0	0	1	3	1	1	1	1	0	4	0	-3	0	0	0	0
chr1_117402186_117502970_+	chr1	117944808	118045592	+	MAN1A2	ENSG00000198162	0	1	0	0	1	2	1	1	1	0	0	4	0	-4	0	0	0	0
chr1_117405549_117420649_+	chr1	117948171	117963271	+	MAN1A2	ENSG00000198162	1	1	0	0	1	3	1	1	1	2	0	2	0	0	0	0	0	0
chr1_117442231_117466427_+	chr1	117984853	118009049	+	MAN1A2	ENSG00000198162	1	1	0	0	1	3	1	1	1	1	0	2	0	-1	0	0	0	0
chr1_117442231_117502970_+	chr1	117984853	118045592	+	MAN1A2	ENSG00000198162	0	1	0	0	1	2	1	1	1	0	0	2	0	-2	0	0	0	0
chr1_117460489_117466427_+	chr1	118003111	118009049	+	MAN1A2	ENSG00000198162	1	1	0	0	1	3	1	1	1	0	0	2	0	-2	0	0	0	0
chr1_117460489_117502970_+	chr1	118003111	118045592	+	MAN1A2	ENSG00000198162	1	1	0	0	1	3	1	1	1	0	0	2	0	-2	0	0	0	1
chr1_117460489_117522937_+	chr1	118003111	118065559	+	MAN1A2	ENSG00000198162	0	0	0	0	1	1	1	1	0	0	0	2	0	-2	0	0	0	0
chr1_117493147_117502970_+	chr1	118035769	118045592	+	MAN1A2	ENSG00000198162	0	1	0	0	1	2	1	1	1	0	0	0	0	0	0	0	0	0
chr1_117870396_117920424_-	chr1	118413018	118463047	-	GDAP2	ENSG00000196505	0	0	0	0	1	1	0	1	0	0	2	0	0	-2	0	0	0	0
chr1_117870447_117920424_-	chr1	118413069	118463047	-	GDAP2	ENSG00000196505	0	0	0	0	1	1	0	1	0	0	2	0	0	-2	0	0	0	0
chr1_117878009_117912683_-	chr1	118420631	118455305	-	GDAP2	ENSG00000196505	0	1	0	0	0	1	1	1	1	0	0	0	0	0	0	0	0	0
chr1_117878009_117920424_-	chr1	118420631	118463047	-	GDAP2	ENSG00000196505	0	1	0	0	1	2	1	1	1	1	0	0	1	1	0	0	0	0
chr1_117881823_117920424_-	chr1	118424445	118463047	-	GDAP2	ENSG00000196505	1	1	0	0	1	3	1	1	1	1	0	0	1	1	0	0	0	0
chr1_117887698_117918736_-	chr1	118430320	118461358	-	GDAP2	ENSG00000196505	0	1	0	0	1	2	1	1	1	0	0	0	0	0	0	0	0	0
chr1_117896833_117920424_-	chr1	118439455	118463047	-	GDAP2	ENSG00000196505	1	1	1	0	1	4	1	1	1	0	0	0	0	0	0	0	0	0
chr1_117899057_117899201_-	chr1	118441679	118441823	-	GDAP2	ENSG00000196505	0	0	0	0	1	1	1	0	0	0	0	0	0	0	0	1	1	0
chr1_117906506_117918736_-	chr1	118449128	118461358	-	GDAP2	ENSG00000196505	1	1	0	0	1	3	1	1	1	1	0	0	1	1	0	0	0	0
chr1_117911994_117918736_-	chr1	118454616	118461358	-	GDAP2	ENSG00000196505	1	1	0	0	1	3	1	1	1	1	0	0	1	1	0	0	0	0
chr1_117918597_117920424_-	chr1	118461219	118463047	-	GDAP2	ENSG00000196505	1	1	0	0	1	3	1	1	1	0	0	0	0	0	0	0	0	0
chr1_119459133_119463067_-	chr1	120001756	120005690	-	GAPDHP23		0	0	0	0	1	1	0	0	0	0	0	0	0	0	1	0	1	0
chr1_119965453_119965566_-	chr1	120508076	120508189	-	NOTCH2	ENSG00000134250	0	1	0	0	0	1	1	1	1	0	0	0	0	0	0	1	1	0
chr1_119986960_120005588_-	chr1	120529583	120548211	-	NOTCH2	ENSG00000134250	1	1	0	0	0	2	1	1	1	0	0	0	0	0	0	1	1	0
chr1_121373971_121374954_+	chr1	121115832	121116815	+	SRGAP2C	ENSG00000171943	1	1	0	0	0	2	1	1	1	2	0	8	0	-6	0	1	1	0
chr1_143745217_143760658_+	chr1	149239868	149255307	+	RP11-403I13.4		0	0	0	0	1	1	0	0	0	4	0	2	1	2	0	1	1	0
chr1_145616233_145631743_-	chr1	145803308	145818826	-	GPR89A	ENSG00000117262	0	0	0	0	0	0	0	0	0	7	0	14	0	-7	0	1	1	0
chr1_145631663_145665650_-	chr1	145769408	145803388	-	GPR89A	ENSG00000117262	1	0	0	0	0	1	0	0	0	1	0	2	0	-1	0	1	1	0
chr1_145643868_145647266_-	chr1	145787772	145791170	-	GPR89A	ENSG00000117262	1	0	0	0	0	1	0	0	0	11	24	8	0	-21	0	1	1	0
chr1_145643868_145665650_-	chr1	145769408	145791170	-	GPR89A	ENSG00000117262	1	0	0	0	0	1	0	0	0	2	24	2	0	-24	0	1	1	0
chr1_145771710_145788965_+	chr1	145646115	145663367	+	RNF115	ENSG00000265491	0	0	0	0	0	0	0	0	0	5	20	9	0	-24	0	0	0	0
chr1_145839889_145841070_-	chr1	145594039	145595220	-	POLR3C	ENSG00000186141	1	0	0	0	0	1	0	0	0	2	14	0	0	-12	0	0	0	0
chr1_145839889_145842476_-	chr1	145592633	145595220	-	POLR3C	ENSG00000186141	1	0	0	0	0	1	0	0	0	5	14	0	0	-9	0	0	0	0
chr1_145942712_145947781_+	chr1	145487304	145492375	+	LIX1L	ENSG00000271601	1	0	0	0	0	1	0	0	0	11	0	38	0	-27	0	0	0	0
chr1_146189299_146211128_+	chr1	145227041	145248894	+	NOTCH2NLB	ENSG00000286019	1	0	0	0	0	1	0	0	0	2	0	4	0	-2	0	1	1	0
chr1_147252623_147256562_+	chr1	146724278	146728216	+	CHD1L	ENSG00000131778	1	1	0	0	1	3	1	1	1	3	0	0	1	3	0	0	0	0
chr1_147252623_147259918_+	chr1	146724278	146731572	+	CHD1L	ENSG00000131778	1	1	0	0	1	3	1	1	1	6	0	0	1	6	0	0	0	0
chr1_147259837_147264584_+	chr1	146731491	146736243	+	CHD1L	ENSG00000131778	0	1	0	0	1	2	1	1	1	4	0	0	1	4	0	0	0	0
chr1_147259837_147267518_+	chr1	146731491	146739177	+	CHD1L	ENSG00000131778	0	1	0	0	1	2	1	1	1	4	0	0	1	4	0	0	0	0
chr1_147264422_147280191_+	chr1	146736081	146751864	+	CHD1L	ENSG00000131778	0	1	0	0	1	2	1	1	1	0	0	2	0	-2	0	0	0	0
chr1_147265932_147268878_+	chr1	146737591	146740537	+	CHD1L	ENSG00000131778	0	1	0	0	1	2	1	1	1	1	4	0	0	-3	0	0	0	0
chr1_147272382_147294517_+	chr1	146744043	146766199	+	CHD1L	ENSG00000131778	0	0	0	0	1	1	1	1	0	1	4	0	0	-3	0	0	0	0
chr1_147275354_147285487_+	chr1	146747017	146757164	+	CHD1L	ENSG00000131778	1	1	0	0	1	3	1	1	1	0	0	0	0	0	0	0	0	0
chr1_147286298_147287733_+	chr1	146757975	146759412	+	CHD1L	ENSG00000131778	1	1	0	0	1	3	1	1	1	0	0	0	0	0	0	0	0	0
chr1_147648246_147659775_-	chr1	147120048	147131890	-	ACP6	ENSG00000162836	0	1	0	0	1	2	1	1	1	2	0	4	0	-2	0	0	0	0
chr1_147650143_147659775_-	chr1	147121946	147131890	-	ACP6	ENSG00000162836	0	1	0	0	1	2	1	1	1	2	0	4	0	-2	0	0	0	0
chr1_147936627_147969959_+	chr1	147408741	147442191	+	GPR89A	ENSG00000117262	0	1	0	0	0	1	1	1	1	3	8	0	0	-5	0	1	1	0
chr1_147966554_147969959_+	chr1	145897085	145900490	+	GPR89B	ENSG00000188092	1	1	0	0	0	2	1	1	1	10	8	24	0	-22	0	1	1	0
chr1_147986199_147988521_+	chr1	145916725	145919047	+	GPR89A	ENSG00000117262	1	1	0	0	0	2	1	1	1	2	2	8	0	-8	0	1	1	0
chr1_148271834_148275374_-	chr1	147743964	147747505	-	RP11-495P10		0	0	0	0	1	1	0	0	0	0	0	0	0	0	1	0	1	0
chr1_148333214_148335919_-	chr1	147805339	147808043	-	LINC01138	ENSG00000274020	0	1	0	0	1	2	1	1	1	0	0	2	0	-2	1	0	1	0
chr1_148863249_148868621_-	chr1	145015860	145021167	-	PDE4DIP	ENSG00000178104	1	0	0	0	0	1	0	0	0	1	2	2	0	-3	0	1	1	0
chr1_148863249_148889893_-	chr1	144994591	145021167	-	PDE4DIP	ENSG00000178104	1	0	0	0	0	1	0	0	0	3	2	6	0	-5	0	1	1	0
chr1_148931799_148937863_-	chr1	144946625	144952689	-	PDE4DIPP2		1	0	0	0	0	1	0	0	0	4	12	0	0	-8	0	1	1	0
chr1_148961836_148962639_-	chr1	144921835	144922638	-	PDE4DIP	ENSG00000178104	0	0	0	0	0	0	0	0	0	3	0	6	0	-3	0	1	1	0
chr1_149081964_149098705_+	chr1	144598512	144615303	+	NBPF10	ENSG00000271425	1	0	0	0	0	1	0	0	0	3	6	0	0	-3	1	0	1	0
chr1_149950094_149959796_-	chr1	149921997	149931715	-	OTUD7B	ENSG00000264522	0	1	0	0	0	1	1	1	1	21	4	30	0	-13	0	0	0	0
chr1_149959684_149964349_-	chr1	149931603	149936274	-	OTUD7B	ENSG00000264522	0	1	0	0	1	2	1	1	1	12	0	42	0	-30	0	0	0	0
chr1_149964222_149965878_-	chr1	149936147	149937803	-	OTUD7B	ENSG00000264522	1	1	0	0	1	3	1	1	1	14	4	26	0	-16	0	0	0	0
chr1_150091937_150110627_+	chr1	150064031	150082742	+	VPS45	ENSG00000136631	0	1	0	0	1	2	1	1	1	6	14	2	0	-10	0	0	0	0
chr1_150226608_150229237_-	chr1	150198940	150201570	-	ANP32E	ENSG00000143401	0	1	0	0	1	2	1	1	1	33	20	42	0	-29	0	0	0	0
chr1_150230571_150231926_-	chr1	150202906	150204264	-	ANP32E	ENSG00000143401	1	1	0	0	1	3	1	1	1	47	36	40	0	-29	0	0	0	0
chr1_150286430_150286993_+	chr1	150258842	150259405	+	CIART	ENSG00000159208	1	0	0	0	1	2	0	1	0	20	20	8	0	-8	0	0	0	0
chr1_150324895_150333199_+	chr1	150297353	150305670	+	PRPF3	ENSG00000117360	1	1	0	0	1	3	1	1	1	63	56	70	0	-63	0	0	0	0
chr1_150417596_150446401_+	chr1	150390072	150418877	+	RPRD2	ENSG00000163125	1	1	0	0	1	3	1	1	1	32	54	18	0	-40	0	0	0	0
chr1_150440923_150444377_+	chr1	150413399	150416853	+	RPRD2	ENSG00000163125	1	1	0	0	1	3	1	1	1	38	48	40	0	-50	0	0	0	0
chr1_150440923_150446401_+	chr1	150413399	150418877	+	RPRD2	ENSG00000163125	0	1	0	0	1	2	1	1	1	40	54	40	0	-54	0	0	0	0
chr1_150444251_150446401_+	chr1	150416727	150418877	+	RPRD2	ENSG00000163125	0	1	0	0	1	2	1	1	1	29	54	18	0	-43	0	0	0	0
chr1_150446226_150446401_+	chr1	150418702	150418877	+	RPRD2	ENSG00000163125	1	1	0	0	1	3	1	1	1	31	54	18	0	-41	0	0	0	0
chr1_150492411_150496908_+	chr1	150464887	150469384	+	TARS2	ENSG00000143374	1	1	0	0	1	3	1	1	1	41	32	44	0	-35	0	0	0	0
chr1_150661814_150663763_-	chr1	150634290	150636239	-	GOLPH3L	ENSG00000143457	0	1	0	0	1	2	1	1	1	22	10	44	0	-32	0	0	0	0
chr1_150817082_150823345_-	chr1	150789558	150795821	-	MIA3	ENSG00000154305	0	1	0	0	0	1	1	1	1	19	0	20	0	-1	0	0	0	0
chr1_150817920_150826617_-	chr1	150790396	150799093	-	MIA3	ENSG00000154305	1	1	1	0	1	4	1	1	1	8	0	0	1	8	0	0	0	0
chr1_150823194_150826617_-	chr1	150795670	150799093	-	MIA3	ENSG00000154305	1	1	0	0	1	3	1	1	1	7	2	0	1	5	0	0	0	0
chr1_150826543_150834640_-	chr1	150799019	150807116	-	ARNT	ENSG00000143437	0	1	0	0	1	2	1	1	1	7	22	0	0	-15	0	0	0	0
chr1_150927704_150941428_+	chr1	150900180	150913904	+	SETDB1	ENSG00000143379	1	1	0	0	1	3	1	1	1	23	22	14	0	-13	0	0	0	0
chr1_150929967_150941428_+	chr1	150902443	150913904	+	SETDB1	ENSG00000143379	1	1	0	0	1	3	1	1	1	22	22	28	0	-28	0	0	0	0
chr1_150929967_150943053_+	chr1	150902443	150915529	+	SETDB1	ENSG00000143379	0	1	0	0	1	2	1	1	1	21	22	28	0	-29	0	0	0	0
chr1_150960563_150962158_+	chr1	150933039	150934634	+	SETDB1	ENSG00000143379	1	1	0	0	1	3	1	1	1	9	4	24	0	-19	0	0	0	0
chr1_151024611_151025673_+	chr1	150997087	150998149	+	PRUNE1	ENSG00000143363	1	1	0	0	1	3	1	1	1	85	46	76	0	-37	0	0	0	0
chr1_151024611_151027327_+	chr1	150997087	150999803	+	PRUNE1	ENSG00000143363	1	1	0	0	1	3	1	1	1	62	22	76	0	-36	0	0	0	0
chr1_151024611_151028944_+	chr1	150997087	151001420	+	PRUNE1	ENSG00000143363	1	1	0	0	1	3	1	1	1	55	28	76	0	-49	0	0	0	0
chr1_151027233_151028944_+	chr1	150999709	151001420	+	PRUNE1	ENSG00000143363	1	1	0	0	1	3	1	1	1	48	28	76	0	-56	0	0	0	0
chr1_151054231_151055993_-	chr1	151026707	151028469	-	CDC42SE1	ENSG00000197622	1	1	0	0	1	3	1	1	1	9	8	6	0	-5	0	0	0	0
chr1_151088190_151107222_+	chr1	151060666	151079698	+	GABPB2	ENSG00000143458	0	1	0	0	1	2	1	1	1	68	70	68	0	-70	0	0	0	0
chr1_151088190_151118139_+	chr1	151060666	151090615	+	GABPB2	ENSG00000143458	0	1	0	0	1	2	0	1	0	69	54	68	0	-53	0	0	0	0
chr1_151093192_151118139_+	chr1	151065668	151090615	+	GABPB1	ENSG00000104064	0	1	0	0	1	2	0	1	0	53	54	61	0	-62	0	0	0	0
chr1_151117392_151118139_+	chr1	151089868	151090615	+	GABPB2	ENSG00000143458	0	1	0	0	1	2	0	1	0	54	54	70	0	-70	0	0	0	0
chr1_151137711_151140090_-	chr1	151110187	151112566	-	SEMA6C	ENSG00000143434	0	1	0	0	1	2	1	1	1	3	2	10	0	-9	0	0	0	0
chr1_151139425_151140090_-	chr1	151111901	151112566	-	SEMA6C	ENSG00000143434	0	1	0	0	1	2	1	1	1	4	0	10	0	-6	0	0	0	0
chr1_151166934_151167414_+	chr1	151139410	151139890	+	TNFAIP8L2-SCNM1	ENSG00000163156	1	1	0	0	1	3	1	1	1	16	34	8	0	-26	0	0	0	0
chr1_151224245_151232703_+	chr1	151196721	151205179	+	PIP5K1A	ENSG00000143398	1	1	0	0	1	3	1	1	1	32	34	44	0	-46	0	0	0	0
chr1_151224248_151232703_+	chr1	151196724	151205179	+	PIP5K1A	ENSG00000143398	1	1	0	0	1	3	1	1	1	32	34	44	0	-46	0	0	0	0
chr1_151224248_151236763_+	chr1	151196724	151209239	+	PIP5K1A	ENSG00000143398	1	1	0	0	1	3	1	1	1	19	16	44	0	-41	0	0	0	0
chr1_151231671_151232703_+	chr1	151204147	151205179	+	PIP5K1A	ENSG00000143398	1	1	0	0	1	3	1	1	1	33	34	24	0	-25	0	1	1	0
chr1_151236558_151236763_+	chr1	151209034	151209239	+	PIP5K1A	ENSG00000143398	1	1	1	0	1	4	1	1	1	21	16	30	0	-25	0	1	1	0
chr1_151239955_151242567_+	chr1	151212431	151215043	+	PIP5K1A	ENSG00000143398	1	1	0	0	1	3	1	1	1	24	18	32	0	-26	0	0	0	0
chr1_151262161_151264028_+	chr1	151234637	151236504	+	PSMD4	ENSG00000159352	1	1	0	0	1	3	1	1	1	29	10	58	0	-39	0	0	0	0
chr1_151264832_151267339_+	chr1	151237308	151239815	+	PSMD4	ENSG00000159352	1	0	0	0	1	2	0	1	0	47	40	42	0	-35	0	1	1	0
chr1_151315573_151316509_-	chr1	151288049	151288985	-	PI4KB	ENSG00000143393	1	1	0	0	1	3	1	1	1	10	2	48	0	-40	0	0	0	0
chr1_151368199_151369769_-	chr1	151340675	151342245	-	SELENBP1	ENSG00000143416	1	1	0	0	1	3	1	1	1	5	16	6	0	-17	0	0	0	0
chr1_151408100_151408828_-	chr1	151380576	151381304	-	POGZ	ENSG00000143442	0	1	0	0	1	2	1	1	1	7	0	16	0	-9	0	0	0	0
chr1_151408100_151412396_-	chr1	151380576	151384872	-	NPC1	ENSG00000141458	0	1	0	0	1	2	1	1	1	6	0	12	0	-6	0	0	0	0
chr1_151423397_151430841_-	chr1	151395873	151403317	-	POGZ	ENSG00000143442	1	1	0	0	1	3	1	1	1	24	22	30	0	-28	0	0	0	0
chr1_151423397_151442205_-	chr1	151395873	151414681	-	POGZ	ENSG00000143442	1	1	0	0	1	3	1	1	1	20	22	16	0	-18	0	0	0	0
chr1_151427823_151430841_-	chr1	151400299	151403317	-	POGZ	ENSG00000143442	1	1	0	0	1	3	1	1	1	13	8	30	0	-25	0	0	0	0
chr1_151427823_151442205_-	chr1	151400299	151414681	-	POGZ	ENSG00000143442	1	1	0	0	1	3	1	1	1	11	8	16	0	-13	0	0	0	0
chr1_151638888_151639119_+	chr1	151611364	151611595	+	SNX27	ENSG00000143376	1	1	0	0	1	3	1	1	1	20	6	16	0	-2	0	0	0	0
chr1_151638888_151668635_+	chr1	151611364	151641111	+	SNX27	ENSG00000143376	1	1	0	0	1	3	1	1	1	4	0	16	0	-12	0	0	0	0
chr1_151638888_151683445_+	chr1	151611364	151655921	+	SNX27	ENSG00000143376	1	1	0	0	1	3	1	1	1	20	24	16	0	-20	0	0	0	0
chr1_151638888_151693039_+	chr1	151611364	151665515	+	SNX27	ENSG00000143376	1	1	0	0	1	3	1	1	1	2	0	16	0	-14	0	0	0	0
chr1_151638888_151693483_+	chr1	151611364	151665959	+	SNX27	ENSG00000143376	1	1	0	0	1	3	1	1	1	2	0	16	0	-14	0	0	0	0
chr1_151658235_151658427_+	chr1	151630711	151630903	+	SNX27	ENSG00000143376	1	1	0	0	1	3	1	1	1	14	8	20	0	-14	0	0	0	0
chr1_151658235_151662270_+	chr1	151630711	151634746	+	SNX27	ENSG00000143376	0	1	0	0	1	2	1	1	1	10	4	20	0	-14	0	0	0	0
chr1_151658235_151683445_+	chr1	151630711	151655921	+	SNX27	ENSG00000143376	1	1	0	0	1	3	1	1	1	29	24	20	0	-15	0	0	0	0
chr1_151658235_151693039_+	chr1	151630711	151665515	+	SNX27	ENSG00000143376	0	1	0	0	1	2	1	1	1	4	0	20	0	-16	0	0	0	0
chr1_151658235_151693483_+	chr1	151630711	151665959	+	SNX27	ENSG00000143376	0	1	0	0	1	2	1	1	1	4	0	20	0	-16	0	0	0	0
chr1_151665933_151683445_+	chr1	151638409	151655921	+	SNX27	ENSG00000143376	0	1	0	0	1	2	1	1	1	21	24	16	0	-19	0	0	0	0
chr1_151668472_151683445_+	chr1	151640948	151655921	+	SNX27	ENSG00000143376	0	1	0	0	1	2	1	1	1	18	24	8	0	-14	0	0	0	0
chr1_151708998_151709791_-	chr1	151681474	151682267	-	CELF3	ENSG00000159409	0	1	0	0	1	2	1	1	1	0	0	0	0	0	0	0	0	0
chr1_152332583_152341210_+	chr1	152305059	152313686	+	FLG-AS1	ENSG00000237975	0	1	0	0	1	2	1	1	1	0	2	0	0	-2	1	0	1	0
chr1_153664043_153668576_-	chr1	153636519	153641052	-	ILF2	ENSG00000143621	0	1	0	0	1	2	1	1	1	28	14	26	0	-12	0	0	0	0
chr1_153665220_153668557_-	chr1	153637696	153641033	-	ILF2	ENSG00000143621	1	1	1	0	1	4	1	1	1	21	16	26	0	-21	0	0	0	0
chr1_153748689_153757763_+	chr1	153721165	153730239	+	INTS3	ENSG00000143624	1	1	0	0	1	3	1	1	1	14	14	0	0	0	0	0	0	0
chr1_153751095_153757763_+	chr1	153723571	153730239	+	INTS3	ENSG00000143624	1	1	0	0	1	3	1	1	1	4	14	0	0	-10	0	0	0	0
chr1_153761570_153765063_+	chr1	153734046	153737539	+	INTS3	ENSG00000143624	1	1	0	0	1	3	1	1	1	11	0	16	0	-5	0	0	0	0
chr1_153811731_153813452_-	chr1	153784207	153785928	-	GATAD2B	ENSG00000143614	0	1	0	0	1	2	1	1	1	15	0	26	0	-11	0	0	0	0
chr1_153816273_153819735_-	chr1	153788749	153792211	-	GATAD2B	ENSG00000143614	0	0	0	0	1	1	1	1	1	21	18	22	0	-19	0	0	0	0
chr1_153818791_153819735_-	chr1	153791267	153792211	-	GATAD2B	ENSG00000143614	0	1	0	0	1	2	1	1	1	28	30	22	0	-24	0	0	0	0
chr1_153934760_153937863_-	chr1	153907236	153910339	-	DENND4B	ENSG00000198837	0	1	0	0	1	2	1	1	1	17	8	0	1	9	0	0	0	0
chr1_153952571_153953606_-	chr1	153925047	153926082	-	CRTC2	ENSG00000160741	0	1	0	0	0	1	1	1	1	0	0	0	0	0	0	0	0	0
chr1_154172908_154173201_-	chr1	154145384	154145677	-	TPM3	ENSG00000143549	1	1	0	0	1	3	1	1	1	25	14	4	1	7	1	0	1	0
chr1_154212320_154213946_-	chr1	154184796	154186422	-	C1orf43	ENSG00000143612	1	1	0	0	1	3	1	1	1	23	30	14	0	-21	0	0	0	0
chr1_154225084_154237136_+	chr1	154197560	154209612	+	UBAP2L	ENSG00000143569	0	1	0	0	1	2	1	1	1	5	2	6	0	-3	0	0	0	0
chr1_154227282_154228725_+	chr1	154199758	154201201	+	UBAP2L	ENSG00000143569	1	1	0	0	1	3	1	1	1	1	10	0	0	-9	0	0	0	0
chr1_154234591_154235291_+	chr1	154207067	154207767	+	UBAP2L	ENSG00000143569	0	1	0	0	1	2	1	1	1	10	0	14	0	-4	0	0	0	0
chr1_154234591_154246375_+	chr1	154207067	154218851	+	UBAP2L	ENSG00000143569	1	1	0	0	1	3	1	1	1	22	14	14	0	-6	0	0	0	0
chr1_154241513_154246375_+	chr1	154213989	154218851	+	UBAP2L	ENSG00000143569	1	1	0	0	1	3	1	1	1	19	14	16	0	-11	0	0	0	0
chr1_154251041_154251653_+	chr1	154223517	154224129	+	UBAP2L	ENSG00000143569	1	1	0	0	1	3	1	1	1	8	0	12	0	-4	0	0	0	0
chr1_154258977_154260029_+	chr1	154231453	154232505	+	UBAP2L	ENSG00000143569	1	1	0	0	1	3	1	1	1	5	2	2	1	1	0	0	0	0
chr1_154259948_154266568_+	chr1	154232424	154239044	+	UBAP2L	ENSG00000143569	0	1	0	0	0	1	1	1	1	14	20	2	0	-8	0	0	0	0
chr1_154334107_154334591_+	chr1	154306583	154307067	+	ATP8B2	ENSG00000143515	1	1	0	0	1	3	1	1	1	3	4	2	0	-3	0	0	0	0
chr1_154343893_154344500_+	chr1	154316369	154316976	+	ATP8B2	ENSG00000143515	0	1	0	0	1	2	1	1	1	7	4	4	0	-1	0	0	0	0
chr1_154588551_154597267_-	chr1	154561027	154569743	-	ADAR	ENSG00000160710	1	1	0	0	1	3	1	1	1	3	0	0	1	3	0	0	0	0
chr1_155210346_155210627_+	chr1	155180137	155180418	+	MTX1	ENSG00000173171	1	1	0	0	1	3	1	1	1	2	0	2	0	0	1	0	1	0
chr1_155216384_155236469_-	chr1	155186175	155206260	-	GBAP1	ENSG00000160766	0	0	0	0	1	1	1	1	0	1	0	16	0	-15	1	0	1	0
chr1_155338089_155360409_-	chr1	155307880	155330200	-	ASH1L	ENSG00000116539	0	1	0	0	0	1	1	1	1	35	16	64	0	-45	0	0	0	0
chr1_155349327_155349596_-	chr1	155319118	155319387	-	ASH1L	ENSG00000116539	1	1	0	0	1	3	1	1	1	36	10	46	0	-20	0	0	0	0
chr1_155352706_155354630_-	chr1	155322497	155324421	-	ASH1L	ENSG00000116539	0	1	0	0	1	2	1	1	1	32	36	50	0	-54	0	0	0	0
chr1_155370504_155370983_-	chr1	155340295	155340774	-	ASH1L	ENSG00000116539	1	1	0	0	1	3	1	1	1	51	62	34	0	-45	0	0	0	0
chr1_155370504_155395553_-	chr1	155340295	155365344	-	ASH1L	ENSG00000116539	1	1	0	0	1	3	1	1	1	47	62	10	0	-25	0	0	0	0
chr1_155378281_155380116_-	chr1	155348072	155349907	-	ASH1L	ENSG00000116539	0	1	0	0	1	2	1	1	1	38	58	10	0	-30	0	0	0	0
chr1_155378281_155415923_-	chr1	155348072	155385714	-	ASH1L	ENSG00000116539	1	1	0	0	1	3	1	1	1	66	58	58	0	-50	0	0	0	0
chr1_155395459_155459898_-	chr1	155365250	155429689	-	ASH1L	ENSG00000116539	1	1	0	0	1	3	1	1	1	13	8	6	0	-1	0	0	0	0
chr1_155415744_155439068_-	chr1	155385535	155408859	-	ASH1L	ENSG00000116539	1	1	0	0	1	3	1	1	1	48	24	16	1	8	0	0	0	0
chr1_155415744_155459898_-	chr1	155385535	155429689	-	ASH1L	ENSG00000116539	1	1	0	0	1	3	1	1	1	14	24	6	0	-16	0	0	0	0
chr1_155438327_155439068_-	chr1	155408118	155408859	-	ASH1L	ENSG00000116539	1	1	0	0	1	3	1	1	1	28	16	16	0	-4	0	0	0	0
chr1_155438327_155459898_-	chr1	155408118	155429689	-	ASH1L	ENSG00000116539	1	1	0	0	1	3	1	1	1	9	16	6	0	-13	0	0	0	0
chr1_155438327_155482449_-	chr1	155408118	155452240	-	ASH1L	ENSG00000116539	0	1	0	0	1	2	1	1	1	16	16	26	0	-26	0	0	0	0
chr1_155438327_155521618_-	chr1	155408118	155491409	-	ASH1L	ENSG00000116539	0	1	0	0	1	2	1	1	1	14	16	10	0	-12	0	0	0	0
chr1_155477886_155482449_-	chr1	155447677	155452240	-	ASH1L	ENSG00000116539	1	1	0	0	1	3	1	1	1	22	16	26	0	-20	0	0	0	0
chr1_155477886_155521618_-	chr1	155447677	155491409	-	ASH1L	ENSG00000116539	1	1	0	0	1	3	1	1	1	19	16	10	0	-7	0	0	0	0
chr1_155521100_155521618_-	chr1	155490891	155491409	-	ASH1L	ENSG00000116539	1	1	0	0	1	3	1	1	1	18	46	10	0	-38	0	0	0	0
chr1_155670320_155675096_-	chr1	155640111	155644887	-	YY1AP1	ENSG00000163374	0	1	0	0	1	2	1	1	1	27	28	16	0	-17	1	0	1	0
chr1_155670320_155680456_-	chr1	155640111	155650247	-	YY1AP1	ENSG00000163374	1	1	0	0	1	3	1	1	1	23	28	18	0	-23	1	0	1	0
chr1_155670320_155784089_-	chr1	155640111	155753880	-	GON4L	ENSG00000116580	0	0	0	0	1	1	1	1	0	35	28	40	0	-33	1	0	1	0
chr1_155675010_155679512_-	chr1	155644801	155649303	-	YY1AP1	ENSG00000163374	1	1	0	0	1	3	1	1	1	18	16	12	0	-10	1	0	1	0
chr1_155675010_155680456_-	chr1	155644801	155650247	-	YY1AP1	ENSG00000163374	0	1	0	0	1	2	1	1	1	20	16	18	0	-14	1	0	1	0
chr1_155675010_155784089_-	chr1	155644801	155753880	-	YY1AP1	ENSG00000163374	1	0	0	0	1	2	1	1	0	29	16	40	0	-27	1	0	1	0
chr1_155676548_155679512_-	chr1	155646339	155649303	-	YY1AP1	ENSG00000163374	1	1	0	0	1	3	1	1	1	17	16	12	0	-11	1	0	1	0
chr1_155676548_155680456_-	chr1	155646339	155650247	-	YY1AP1	ENSG00000163374	0	1	1	0	1	3	1	1	1	19	16	18	0	-15	1	0	1	0
chr1_155676548_155776481_-	chr1	155646339	155746272	-	GON4L	ENSG00000116580	0	0	0	0	1	1	1	1	0	41	16	40	0	-15	1	0	1	0
chr1_155676548_155784089_-	chr1	155646339	155753880	-	GON4L	ENSG00000116580	0	0	0	0	1	1	1	1	0	26	16	40	0	-30	1	0	1	0
chr1_155709773_155717128_+	chr1	155679564	155686919	+	DAP3	ENSG00000132676	1	1	0	0	1	3	1	1	1	35	42	30	0	-37	0	0	0	0
chr1_155709773_155729366_+	chr1	155679564	155699157	+	DLGAP3	ENSG00000116544	0	1	0	0	1	2	1	1	1	37	38	30	0	-31	0	0	0	0
chr1_155709773_155731415_+	chr1	155679564	155701206	+	DLGAP3	ENSG00000116544	0	1	0	0	1	2	1	1	1	32	38	30	0	-36	0	0	0	0
chr1_155717006_155721618_+	chr1	155686797	155691409	+	DLGAP3	ENSG00000116544	1	1	0	0	1	3	1	1	1	39	34	38	0	-33	0	0	0	0
chr1_155717006_155726019_+	chr1	155686797	155695810	+	DAP3	ENSG00000132676	1	1	0	0	1	3	1	1	1	50	58	38	0	-46	1	0	1	0
chr1_155721517_155726019_+	chr1	155691308	155695810	+	DAP3	ENSG00000132676	1	1	0	0	1	3	1	1	1	39	58	16	0	-35	1	0	1	0
chr1_155725382_155726019_+	chr1	155695173	155695810	+	DAP3	ENSG00000132676	1	1	0	0	1	3	1	1	1	46	58	22	0	-34	1	0	1	0
chr1_155725382_155727738_+	chr1	155695173	155697529	+	DLGAP3	ENSG00000116544	1	1	0	0	0	2	1	1	1	33	36	22	0	-25	1	0	1	0
chr1_155754375_155760641_-	chr1	155724166	155730432	-	GON4L	ENSG00000116580	0	1	0	0	1	2	1	1	1	11	4	22	0	-15	0	0	0	0
chr1_155765000_155766709_-	chr1	155734791	155736500	-	GON4L	ENSG00000116580	1	1	0	0	1	3	1	1	1	17	34	8	0	-25	1	0	1	0
chr1_155767425_155773210_-	chr1	155737216	155743001	-	GON4L	ENSG00000116580	0	1	0	0	1	2	1	1	1	34	24	34	0	-24	1	0	1	0
chr1_155773066_155777820_-	chr1	155742857	155747611	-	GON4L	ENSG00000116580	0	1	0	0	1	2	1	1	1	17	16	48	0	-47	1	0	1	0
chr1_155777622_155784089_-	chr1	155747413	155753880	-	GON4L	ENSG00000116580	0	1	0	0	1	2	1	1	1	20	12	40	0	-32	1	0	1	0
chr1_155795050_155814449_-	chr1	155764841	155784240	-	GON4L	ENSG00000116580	1	1	0	0	1	3	1	1	1	34	42	26	0	-34	0	0	0	0
chr1_155795050_155827028_-	chr1	155764841	155796819	-	GON4L	ENSG00000116580	0	1	0	0	1	2	1	1	1	38	42	16	0	-20	0	0	0	0
chr1_155820606_155827028_-	chr1	155790397	155796819	-	GON4L	ENSG00000116580	0	1	0	0	1	2	1	1	1	21	22	16	0	-17	0	0	0	0
chr1_155853276_155853806_-	chr1	155823067	155823597	-	GON4L	ENSG00000116580	1	1	0	0	1	3	1	1	1	26	0	22	1	4	0	0	0	0
chr1_155866635_155868791_+	chr1	155836426	155838582	+	SYT11	ENSG00000132718	0	0	0	0	1	1	1	0	0	32	50	26	0	-44	0	0	0	0
chr1_155867965_155868791_+	chr1	155837756	155838582	+	SYT11	ENSG00000132718	0	1	0	0	1	2	1	1	1	29	50	24	0	-45	0	0	0	0
chr1_155904311_155904804_-	chr1	155874102	155874595	-	RIT1	ENSG00000143622	1	1	0	0	1	3	1	1	1	40	62	22	0	-44	0	0	0	0
chr1_155921375_155921918_-	chr1	155891166	155891709	-	KHDC4	ENSG00000132680	1	1	0	0	1	3	1	1	1	30	20	48	0	-38	0	0	0	0
chr1_155921375_155923687_-	chr1	155891166	155893478	-	KHDC4	ENSG00000132680	1	1	0	0	1	3	1	1	1	28	20	40	0	-32	0	0	0	0
chr1_155921375_155925843_-	chr1	155891166	155895634	-	KHDC4	ENSG00000132680	1	1	0	0	1	3	1	1	1	17	20	18	0	-21	0	0	0	0
chr1_155926676_155927156_-	chr1	155896467	155896947	-	KHDC4	ENSG00000132680	1	1	0	0	1	3	1	1	1	33	38	30	0	-35	0	0	0	0
chr1_155929296_155929840_-	chr1	155899087	155899631	-	KHDC4	ENSG00000132680	1	1	1	0	1	4	1	1	1	40	50	6	0	-16	0	0	0	0
chr1_156232320_156233728_+	chr1	156202111	156203519	+	PMF1-BGLAP	ENSG00000260238	1	1	0	0	1	3	1	1	1	21	18	34	0	-31	0	0	0	0
chr1_156260451_156263570_-	chr1	156230242	156233361	-	SMG5	ENSG00000198952	0	1	0	0	1	2	1	1	1	10	6	24	0	-20	0	0	0	0
chr1_156317166_156317547_-	chr1	156286957	156287338	-	CCT3	ENSG00000163468	1	1	0	0	1	3	1	1	1	50	22	22	1	6	0	0	0	0
chr1_156317166_156334918_-	chr1	156286957	156304709	-	CCT3	ENSG00000163468	0	1	0	0	1	2	1	1	1	22	22	18	0	-18	0	0	0	0
chr1_156320839_156334918_-	chr1	156290630	156304709	-	CCT3	ENSG00000163468	1	1	0	0	1	3	1	1	1	17	20	18	0	-21	0	0	0	0
chr1_156324972_156334918_-	chr1	156294763	156304709	-	CCT3	ENSG00000163468	1	1	0	0	1	3	1	1	1	25	20	18	0	-13	0	0	0	0
chr1_156333547_156334918_-	chr1	156303338	156304709	-	CCT3	ENSG00000163468	1	1	0	0	1	3	1	1	1	32	50	18	0	-36	0	0	0	0
chr1_156671794_156671934_+	chr1	156641586	156641726	+	NES	ENSG00000132688	0	0	0	0	1	1	0	0	0	2	0	0	1	2	0	1	1	0
chr1_156700611_156700958_+	chr1	156670403	156670750	+	CRABP2	ENSG00000143320	0	0	0	0	1	1	0	0	0	2	0	16	0	-14	0	0	0	0
chr1_156782282_156787174_+	chr1	156752074	156756966	+	PRCC	ENSG00000143294	0	1	0	0	1	2	1	1	1	12	10	18	0	-16	0	0	0	0
chr1_156791697_156797341_+	chr1	156761489	156767133	+	PRCC	ENSG00000143294	0	1	0	0	1	2	1	1	1	9	2	30	0	-23	0	0	0	0
chr1_156951573_156955799_-	chr1	156921365	156925591	-	ARHGEF11	ENSG00000132694	1	1	0	0	1	3	1	1	1	1	0	0	1	1	0	0	0	0
chr1_156951573_156956564_-	chr1	156921365	156926356	-	ARHGEF11	ENSG00000132694	1	1	0	0	1	3	1	1	1	1	0	0	1	1	0	0	0	0
chr1_160218324_160261358_-	chr1	160188114	160231148	-	DCAF8	ENSG00000132716	0	1	0	0	1	2	1	1	1	0	0	0	0	0	0	0	0	0
chr1_160231297_160240370_-	chr1	160201087	160210160	-	DCAF8	ENSG00000132716	1	1	0	0	1	3	1	1	1	4	4	4	0	-4	0	0	0	0
chr1_160231297_160244034_-	chr1	160201087	160213824	-	DCAF8	ENSG00000132716	1	1	0	0	1	3	1	1	1	6	4	8	0	-6	0	0	0	0
chr1_160237135_160244034_-	chr1	160206925	160213824	-	DCAF8	ENSG00000132716	1	1	0	0	1	3	1	1	1	14	6	8	0	0	0	0	0	0
chr1_160294784_160295819_+	chr1	160264574	160265609	+	COPA	ENSG00000122218	0	0	0	0	1	1	0	0	0	22	10	0	1	12	0	0	0	0
chr1_160311868_160313167_-	chr1	160281658	160282957	-	COPA	ENSG00000122218	1	1	0	0	1	3	1	1	1	10	6	8	0	-4	0	0	0	0
chr1_160323431_160332557_-	chr1	160293221	160302347	-	COPA	ENSG00000122218	1	1	0	0	1	3	1	1	1	6	8	4	0	-6	0	0	0	0
chr1_161102048_161102375_-	chr1	161071838	161072165	-	PFDN2	ENSG00000143256	1	1	0	0	1	3	1	1	1	13	6	25	0	-18	0	0	0	0
chr1_161118786_161120232_+	chr1	161088576	161090022	+	NIT1	ENSG00000158793	1	1	0	0	0	2	1	1	1	13	4	14	0	-5	0	0	0	0
chr1_161778244_161784096_+	chr1	161748034	161753886	+	ATF6	ENSG00000118217	1	1	0	0	1	3	1	1	1	1	0	2	0	-1	0	0	0	0
chr1_161778244_161792327_+	chr1	161748034	161762117	+	ATF6	ENSG00000118217	0	1	0	0	1	2	1	1	1	1	4	2	0	-5	0	0	0	0
chr1_161778244_161802272_+	chr1	161748034	161772062	+	ATF6	ENSG00000118217	1	1	0	0	1	3	1	1	1	0	4	2	0	-6	0	0	0	0
chr1_161791408_161802272_+	chr1	161761198	161772062	+	ATF6	ENSG00000118217	0	1	0	0	1	2	1	1	1	0	4	0	0	-4	0	0	0	0
chr1_161791408_161821161_+	chr1	161761198	161790951	+	ATF6	ENSG00000118217	1	1	0	0	1	3	1	1	1	2	0	0	1	2	0	0	0	0
chr1_161802052_161821161_+	chr1	161771842	161790951	+	ATF6	ENSG00000118217	1	1	0	0	1	3	1	1	1	1	0	4	0	-3	0	0	0	0
chr1_161846449_161863312_+	chr1	161816239	161833102	+	ATF6	ENSG00000118217	1	1	0	0	1	3	1	1	1	0	2	0	0	-2	0	0	0	0
chr1_162287344_162333125_+	chr1	162257134	162302915	+	NOS1AP	ENSG00000198929	0	1	0	0	1	2	1	1	1	0	0	0	0	0	0	0	0	0
chr1_162499955_162518190_+	chr1	162469745	162487980	+	UHMK1	ENSG00000152332	1	1	0	0	1	3	1	1	1	4	2	0	1	2	0	0	0	0
chr1_162576777_162597858_+	chr1	162546567	162567648	+	UAP1	ENSG00000117143	1	1	0	0	1	3	1	1	1	12	4	12	0	-4	0	0	0	0
chr1_162576777_162600903_+	chr1	162546567	162570693	+	UAP1	ENSG00000117143	1	0	0	0	1	2	0	1	0	14	2	12	0	0	0	0	0	0
chr1_163075374_163075563_-	chr1	163045164	163045353	-	RGS4	ENSG00000117152	0	0	0	0	1	1	0	0	0	0	0	0	0	0	0	0	0	0
chr1_163152550_163168368_-	chr1	163122340	163138158	-	RGS5	ENSG00000143248	1	1	0	0	1	3	1	1	1	0	0	0	0	0	0	0	0	0
chr1_163327488_163328907_+	chr1	163297278	163298697	+	NUF2	ENSG00000143228	0	1	0	0	0	1	1	1	1	0	0	0	0	0	0	0	0	0
chr1_164799699_164821626_+	chr1	164768936	164790863	+	PBX1	ENSG00000185630	1	1	0	0	1	3	1	1	1	2	0	6	0	-4	0	0	0	0
chr1_164807542_164821626_+	chr1	164776779	164790863	+	PBX1	ENSG00000185630	1	1	0	0	1	3	1	1	1	4	0	0	1	4	0	0	0	0
chr1_164820072_164821626_+	chr1	164789309	164790863	+	PBX1	ENSG00000185630	1	1	0	0	1	3	1	1	1	2	0	0	1	2	0	0	0	0
chr1_165743167_165754274_-	chr1	165712404	165723511	-	TMCO1	ENSG00000143183	1	1	0	0	1	3	1	1	1	8	12	4	0	-8	0	0	0	0
chr1_165890204_165891322_+	chr1	165859441	165860559	+	UCK2	ENSG00000143179	1	1	0	0	1	3	1	1	1	0	0	2	0	-2	0	0	0	0
chr1_165890204_165896332_+	chr1	165859441	165865569	+	UCK2	ENSG00000143179	1	1	0	0	1	3	1	1	1	3	0	2	1	1	0	0	0	0
chr1_166862203_166863921_-	chr1	166831440	166833158	-	TADA1	ENSG00000152382	0	1	0	0	1	2	1	1	1	2	0	8	0	-6	0	0	0	0
chr1_167332470_167338258_+	chr1	167301707	167307495	+	POU2F1	ENSG00000143190	0	1	0	0	1	2	1	1	1	1	0	0	1	1	0	0	0	0
chr1_167332470_167374296_+	chr1	167301707	167343533	+	POU2F1	ENSG00000143190	0	1	0	0	1	2	1	1	1	4	16	0	0	-12	0	0	0	0
chr1_167376029_167389761_+	chr1	167345266	167358998	+	POU2F1	ENSG00000143190	0	1	0	0	1	2	1	1	1	2	6	0	0	-4	0	0	0	0
chr1_167411959_167413114_+	chr1	167381196	167382351	+	POU2F1	ENSG00000143190	1	1	0	0	1	3	1	1	1	0	0	2	0	-2	0	0	0	0
chr1_167765583_167773368_+	chr1	167734820	167742605	+	MPZL1	ENSG00000197965	1	1	0	0	1	3	1	1	1	2	0	0	1	2	0	0	0	0
chr1_167765583_167776166_+	chr1	167734820	167745403	+	MPZL1	ENSG00000197965	1	1	0	0	1	3	1	1	1	4	6	0	0	-2	0	0	0	0
chr1_167772275_167773368_+	chr1	167741512	167742605	+	MPZL1	ENSG00000197965	0	1	0	0	1	2	1	1	1	0	0	0	0	0	0	0	0	0
chr1_167772275_167776166_+	chr1	167741512	167745403	+	MPZL1	ENSG00000197965	1	1	0	0	1	3	1	1	1	1	6	0	0	-5	0	0	0	0
chr1_167951800_167975015_+	chr1	167921038	167944253	+	DCAF6	ENSG00000143164	1	1	0	0	1	3	1	1	1	10	6	6	0	-2	0	0	0	0
chr1_167966629_167975015_+	chr1	167935867	167944253	+	DCAF6	ENSG00000143164	1	1	0	0	1	3	1	1	1	8	6	0	1	2	0	0	0	0
chr1_167966629_168004793_+	chr1	167935867	167974031	+	DCAF6	ENSG00000143164	1	1	0	0	1	3	1	1	1	4	4	0	0	0	0	0	0	0
chr1_168002482_168004793_+	chr1	167971720	167974031	+	DCAF6	ENSG00000143164	1	1	0	0	1	3	1	1	1	4	4	0	0	0	0	0	0	0
chr1_168019545_168023047_+	chr1	167988783	167992285	+	DCAF6	ENSG00000143164	0	1	0	0	1	2	1	1	0	3	0	0	1	3	0	0	0	0
chr1_168038371_168045227_+	chr1	168007609	168014465	+	DCAF6	ENSG00000143164	1	1	0	0	1	3	1	1	1	4	0	4	0	0	0	0	0	0
chr1_168038371_168068463_+	chr1	168007609	168037701	+	DCAF6	ENSG00000143164	1	1	0	0	1	3	1	1	1	2	0	4	0	-2	0	0	0	0
chr1_168043025_168068463_+	chr1	168012263	168037701	+	DCAF6	ENSG00000143164	1	1	0	0	1	3	1	1	1	2	0	2	0	0	0	0	0	0
chr1_168063621_168068463_+	chr1	168032859	168037701	+	DCAF6	ENSG00000143164	1	1	0	0	1	3	1	1	1	7	0	6	1	1	0	0	0	0
chr1_168104477_168104894_-	chr1	168073715	168074132	-	GPR161	ENSG00000143147	1	1	0	0	1	3	1	1	1	5	2	0	1	3	0	0	0	0
chr1_168183902_168184878_+	chr1	168153140	168154116	+	TIPRL	ENSG00000143155	1	1	0	0	1	3	1	1	1	20	14	41	0	-35	0	0	0	0
chr1_168183902_168200100_+	chr1	168153140	168169338	+	TIPRL	ENSG00000143155	0	0	0	0	1	1	0	1	0	19	8	41	0	-30	0	0	0	0
chr1_168231514_168231919_+	chr1	168200752	168201157	+	SFT2D2	ENSG00000213064	1	1	0	0	1	3	1	1	1	10	0	8	1	2	0	0	0	0
chr1_169169447_169287408_-	chr1	169138685	169256646	-	NME7	ENSG00000143156	0	1	0	0	1	2	1	1	1	1	0	0	1	1	0	0	0	0
chr1_169230718_169237687_-	chr1	169199956	169206925	-	NME7	ENSG00000143156	0	1	0	0	1	2	1	1	1	0	4	0	0	-4	0	0	0	0
chr1_169230718_169287408_-	chr1	169199956	169256646	-	NME7	ENSG00000143156	1	1	0	0	1	3	1	1	1	1	4	0	0	-3	0	0	0	1
chr1_169230718_169310080_-	chr1	169199956	169279318	-	NME7	ENSG00000143156	0	1	0	0	1	2	1	1	1	1	4	2	0	-5	0	0	0	0
chr1_169287303_169310080_-	chr1	169256541	169279318	-	NME7	ENSG00000143156	0	1	0	0	1	2	1	1	1	0	0	2	0	-2	0	0	0	0
chr1_169298556_169324500_-	chr1	169267794	169293738	-	NME7	ENSG00000143156	0	1	0	0	1	2	1	1	1	1	0	0	1	1	0	0	0	0
chr1_169323117_169324500_-	chr1	169292355	169293738	-	NME7	ENSG00000143156	1	1	0	0	1	3	1	1	1	1	0	0	1	1	0	0	0	0
chr1_169419013_169424950_-	chr1	169388251	169394188	-	CCDC181	ENSG00000117477	0	1	0	0	1	2	1	1	1	0	0	0	0	0	0	0	0	0
chr1_169798857_169800971_+	chr1	169767998	169770112	+	C1orf112	ENSG00000000460	1	1	0	0	1	3	1	1	1	0	2	0	0	-2	0	0	0	0
chr1_169798857_169806088_+	chr1	169767998	169775229	+	C1orf112	ENSG00000000460	0	1	0	0	1	2	1	1	1	3	8	0	0	-5	0	0	0	0
chr1_169798857_169827199_+	chr1	169767998	169796340	+	C1orf112	ENSG00000000460	0	1	0	0	1	2	1	1	1	2	0	0	1	2	0	0	0	0
chr1_169802621_169806088_+	chr1	169771762	169775229	+	C1orf112	ENSG00000000460	0	1	0	0	1	2	1	1	1	4	8	0	0	-4	0	0	0	0
chr1_169836927_169850327_+	chr1	169806068	169819468	+	C1orf112	ENSG00000000460	0	1	0	0	1	2	1	1	1	0	0	0	0	0	0	0	0	0
[truncated: 24,137 more rows]
