# Supplementary material for: CircMiMi: a stand-alone software for constructing circular RNA-microRNA-mRNA interactions across species
Source: BMC Bioinformatics. 2022 May 6;23:164. doi: 10.1186/s12859-022-04692-0 (PMC9074202; doi:10.1186/s12859-022-04692-0)
Supplement: Supplementary file 2 — Additional file 2: Table S2. The CircMiMi-identified circRNA-miRNA-mRNA axes. The supporting data for human-mouse orthologous circRNAs, circRNA-miRNA axes, miRNA-mRNA axes, and the relevance of the target genes to ASD were provided. [file 12859_2022_4692_MOESM2_ESM.xlsx]

## Sheet: Human-DE-circRNAs
Human circRNA									orthologous circRNAs in mouse		Supporting data for circRNA-miRNA interactions							Supporting data for miRNA-mRNA interactions				Category			Hypergeometric test			Target genes relevant to ASD (1: yes; 0: no)
chr	pos1	pos2	donor	acceptor	strand	circ_id	host_gene	DE-circRNA in ASD	circ_id_mmu	host_gene_mmu	miRNA	DE-miRNA in ASD	max_score (miRanda)	num_binding_sites	cross_boundary	MaxAgoExpNum	num_AGO_supported_binding_sites	target_gene	miRTarBase	miRDB	ENCORI	Category 1	Category 2	Category 3	p_value	BH_corrected_p_value	Bonferroni_corrected_p_values	SFARI (09-02-2021)	PSD	FMR1_target	ELAVL1_target	RBFOX1_target	ASD-relevant genes
11	92352096	92355404	92355404	92352096	+	circFAT3	FAT3	down			hsa-miR-1255a		158	1	0	0	0	RRNAD1	0	1	0	0	0	1	1.61094e-08	5.97378e-05	0.000238951	0	0	0	0	0	0
11	92352096	92355404	92355404	92352096	+	circFAT3	FAT3	down			hsa-miR-1285-3p		158	1	0	0	0	RRNAD1	0	1	0	0	0	1	1.61094e-08	5.97378e-05	0.000238951	0	0	0	0	0	0
11	92352096	92355404	92355404	92352096	+	circFAT3	FAT3	down			hsa-miR-206		155	1	0	0	0	RMRP	1	0	0	0	1	0	0	0	0	0	0	0	0	0	0
11	92352096	92355404	92355404	92352096	+	circFAT3	FAT3	down			hsa-miR-3191-5p		156	1	0	0	0	RRNAD1	0	1	0	0	0	1	1.61094e-08	5.97378e-05	0.000238951	0	0	0	0	0	0
11	92352096	92355404	92355404	92352096	+	circFAT3	FAT3	down			hsa-miR-3192-5p		156	1	0	0	0	RRNAD1	0	1	0	0	0	1	1.61094e-08	5.97378e-05	0.000238951	0	0	0	0	0	0
11	92352096	92355404	92355404	92352096	+	circFAT3	FAT3	down			hsa-miR-3605-5p		164	1	0	0	0	AC026316.5	0	0	1	0	1	0	0	0	0	0	0	0	0	0	0
11	92352096	92355404	92355404	92352096	+	circFAT3	FAT3	down			hsa-miR-3677-5p		164	1	0	0	0	CCDC153	1	0	0	0	1	0	0	0	0	0	0	0	0	0	0
11	92352096	92355404	92355404	92352096	+	circFAT3	FAT3	down			hsa-miR-3925-3p		166	1	0	0	0	RRNAD1	0	1	0	0	0	1	1.61094e-08	5.97378e-05	0.000238951	0	0	0	0	0	0
11	92352096	92355404	92355404	92352096	+	circFAT3	FAT3	down			hsa-miR-4314		166	1	0	0	0	RRNAD1	0	1	0	0	0	1	1.61094e-08	5.97378e-05	0.000238951	0	0	0	0	0	0
11	92352096	92355404	92355404	92352096	+	circFAT3	FAT3	down			hsa-miR-4496		167	1	0	0	0	RRNAD1	0	1	0	0	0	1	1.61094e-08	5.97378e-05	0.000238951	0	0	0	0	0	0
11	92352096	92355404	92355404	92352096	+	circFAT3	FAT3	down			hsa-miR-4646-5p		168	2	0	0	0	RRNAD1	0	1	0	0	0	1	1.61094e-08	5.97378e-05	0.000238951	0	0	0	0	0	0
11	92352096	92355404	92355404	92352096	+	circFAT3	FAT3	down			hsa-miR-4738-3p		155	1	0	0	0	RRNAD1	0	1	0	0	0	1	1.61094e-08	5.97378e-05	0.000238951	0	0	0	0	0	0
11	92352096	92355404	92355404	92352096	+	circFAT3	FAT3	down			hsa-miR-6894-5p		156	1	0	0	0	RRNAD1	0	1	0	0	0	1	1.61094e-08	5.97378e-05	0.000238951	0	0	0	0	0	0
18	9583117	9595102	9583117	9595102	-	circPPP4R1	PPP4R1	up			hsa-miR-3190-5p		163	1	0	1	1	ANKFY1	0	1	0	0	1	0	5.04557e-05	0.0173492	0.422466	0	1	0	1	0	1
18	9583117	9595102	9583117	9595102	-	circPPP4R1	PPP4R1	up			hsa-miR-3190-5p		163	1	0	1	1	AVPR2	0	1	0	0	1	0	2.68625e-05	0.0154406	0.224919	0	0	0	0	0	0
18	9583117	9595102	9583117	9595102	-	circPPP4R1	PPP4R1	up			hsa-miR-3190-5p		163	1	0	1	1	CDC42EP4	0	1	0	0	1	0	0.000107359	0.0239918	0.898917	0	1	0	1	0	1
18	9583117	9595102	9583117	9595102	-	circPPP4R1	PPP4R1	up			hsa-miR-3190-5p		163	1	0	1	1	KIAA1324	1	0	0	1	0	0	9.5455e-06	0.0104389	0.0799245	0	0	0	0	0	0
18	9583117	9595102	9583117	9595102	-	circPPP4R1	PPP4R1	up			hsa-miR-3190-5p		163	1	0	1	1	MYO18B	0	1	0	0	1	0	0.000108709	0.0239918	0.910221	0	0	0	1	0	0
18	9583117	9595102	9583117	9595102	-	circPPP4R1	PPP4R1	up			hsa-miR-3190-5p		163	1	0	1	1	NFAM1	0	1	0	0	1	0	0.000424364	0.0487947	1	0	0	0	0	0	0
18	9583117	9595102	9583117	9595102	-	circPPP4R1	PPP4R1	up			hsa-miR-3190-5p		163	1	0	1	1	PDK3	1	0	0	1	0	0	2.26584e-05	0.0154406	0.189719	0	1	0	0	0	0
18	9583117	9595102	9583117	9595102	-	circPPP4R1	PPP4R1	up			hsa-miR-3190-5p		163	1	0	1	1	RGL4	0	1	0	0	1	0	5.53936e-05	0.0173492	0.463811	0	0	0	0	0	0
18	9583117	9595102	9583117	9595102	-	circPPP4R1	PPP4R1	up			hsa-miR-3190-5p		163	1	0	1	1	SLC10A6	1	1	0	1	0	0	9.41522e-05	0.0225239	0.788337	0	0	0	0	0	0
18	9583117	9595102	9583117	9595102	-	circPPP4R1	PPP4R1	up			hsa-miR-3190-5p		163	1	0	1	1	SOGA1	0	1	0	0	1	0	8.89608e-05	0.0219079	0.744869	0	0	0	0	0	0
18	9583117	9595102	9583117	9595102	-	circPPP4R1	PPP4R1	up			hsa-miR-3190-5p		163	1	0	1	1	SYT17	0	1	0	0	1	0	6.11071e-05	0.0182732	0.51165	1	0	0	0	0	0
18	9583117	9595102	9583117	9595102	-	circPPP4R1	PPP4R1	up			hsa-miR-3190-5p		163	1	0	1	1	TRIM7	0	1	0	0	1	0	0.000416064	0.0487947	1	0	0	0	1	0	0
18	9583117	9595102	9583117	9595102	-	circPPP4R1	PPP4R1	up			hsa-miR-3190-5p		163	1	0	1	1	ZNF418	0	1	0	0	1	0	0.000435045	0.0492248	1	0	0	0	1	0	0
18	9583117	9595102	9583117	9595102	-	circPPP4R1	PPP4R1	up			hsa-miR-4685-5p		155	1	1	0	0	ABCG4	1	1	0	0	1	0	1.5205e-05	0.0127311	0.127311	0	0	0	0	0	0
18	9583117	9595102	9583117	9595102	-	circPPP4R1	PPP4R1	up			hsa-miR-4685-5p		155	1	1	0	0	AVPR2	0	1	0	0	0	1	2.68625e-05	0.0154406	0.224919	0	0	0	0	0	0
18	9583117	9595102	9583117	9595102	-	circPPP4R1	PPP4R1	up			hsa-miR-4685-5p		155	1	1	0	0	BIN3	0	1	0	0	0	1	8.3057e-05	0.0210832	0.695436	0	0	0	1	0	0
18	9583117	9595102	9583117	9595102	-	circPPP4R1	PPP4R1	up			hsa-miR-4685-5p		155	1	1	0	0	CASTOR2	1	1	0	0	1	0	0.000110271	0.0239918	0.923303	0	0	0	0	0	0
18	9583117	9595102	9583117	9595102	-	circPPP4R1	PPP4R1	up			hsa-miR-4685-5p		155	1	1	0	0	CDC42EP4	0	1	0	0	0	1	0.000107359	0.0239918	0.898917	0	1	0	1	0	1
18	9583117	9595102	9583117	9595102	-	circPPP4R1	PPP4R1	up			hsa-miR-4685-5p		155	1	1	0	0	CLEC4G	0	1	0	0	0	1	0.000425417	0.0487947	1	0	0	0	0	0	0
18	9583117	9595102	9583117	9595102	-	circPPP4R1	PPP4R1	up			hsa-miR-4685-5p		155	1	1	0	0	CPA6	0	1	0	0	0	1	0.00017293	0.0308073	1	0	0	0	0	0	0
18	9583117	9595102	9583117	9595102	-	circPPP4R1	PPP4R1	up			hsa-miR-4685-5p		155	1	1	0	0	CTSH	0	1	0	0	0	1	4.18409e-05	0.0172975	0.350334	0	0	0	0	0	0
18	9583117	9595102	9583117	9595102	-	circPPP4R1	PPP4R1	up			hsa-miR-4685-5p		155	1	1	0	0	DTD1	0	1	0	0	0	1	2.56981e-05	0.0154406	0.21517	0	0	0	1	0	0
18	9583117	9595102	9583117	9595102	-	circPPP4R1	PPP4R1	up			hsa-miR-4685-5p		155	1	1	0	0	ESS2	0	1	0	0	0	1	0.000317936	0.0438589	1	0	0	0	0	0	0
18	9583117	9595102	9583117	9595102	-	circPPP4R1	PPP4R1	up			hsa-miR-4685-5p		155	1	1	0	0	EVPLL	0	1	0	0	0	1	0.000324877	0.0438589	1	0	0	0	0	0	0
18	9583117	9595102	9583117	9595102	-	circPPP4R1	PPP4R1	up			hsa-miR-4685-5p		155	1	1	0	0	FOXN4	0	1	0	0	0	1	1.13877e-05	0.0105943	0.0953488	0	0	0	0	0	0
18	9583117	9595102	9583117	9595102	-	circPPP4R1	PPP4R1	up			hsa-miR-4685-5p		155	1	1	0	0	IL1RN	0	1	0	0	0	1	2.76614e-05	0.0154406	0.231609	0	0	0	0	0	0
18	9583117	9595102	9583117	9595102	-	circPPP4R1	PPP4R1	up			hsa-miR-4685-5p		155	1	1	0	0	IL9R	0	1	0	0	0	1	0.000425417	0.0487947	1	0	0	0	0	0	0
18	9583117	9595102	9583117	9595102	-	circPPP4R1	PPP4R1	up			hsa-miR-4685-5p		155	1	1	0	0	KIAA1324	0	1	0	0	0	1	9.5455e-06	0.0104389	0.0799245	0	0	0	0	0	0
18	9583117	9595102	9583117	9595102	-	circPPP4R1	PPP4R1	up			hsa-miR-4685-5p		155	1	1	0	0	LSP1	1	0	0	0	1	0	0.00014831	0.0291852	1	0	0	0	0	0	0
18	9583117	9595102	9583117	9595102	-	circPPP4R1	PPP4R1	up			hsa-miR-4685-5p		155	1	1	0	0	NDUFA2	0	1	0	0	0	1	0.000232181	0.0366801	1	0	1	0	0	0	0
18	9583117	9595102	9583117	9595102	-	circPPP4R1	PPP4R1	up			hsa-miR-4685-5p		155	1	1	0	0	NFAM1	0	1	0	0	0	1	0.000424364	0.0487947	1	0	0	0	0	0	0
18	9583117	9595102	9583117	9595102	-	circPPP4R1	PPP4R1	up			hsa-miR-4685-5p		155	1	1	0	0	PCNT	0	1	0	0	0	1	0.000314477	0.0438589	1	0	0	0	1	0	0
18	9583117	9595102	9583117	9595102	-	circPPP4R1	PPP4R1	up			hsa-miR-4685-5p		155	1	1	0	0	PDK3	0	1	0	0	0	1	2.26584e-05	0.0154406	0.189719	0	1	0	0	0	0
18	9583117	9595102	9583117	9595102	-	circPPP4R1	PPP4R1	up			hsa-miR-4685-5p		155	1	1	0	0	PGF	0	1	0	0	0	1	0.000416064	0.0487947	1	0	0	0	0	0	0
18	9583117	9595102	9583117	9595102	-	circPPP4R1	PPP4R1	up			hsa-miR-4685-5p		155	1	1	0	0	PLXDC1	0	1	0	0	0	1	0.000298773	0.0431315	1	0	0	0	0	0	0
18	9583117	9595102	9583117	9595102	-	circPPP4R1	PPP4R1	up			hsa-miR-4685-5p		155	1	1	0	0	POLR3H	0	1	0	0	0	1	0.000228397	0.0366801	1	0	0	0	0	0	0
18	9583117	9595102	9583117	9595102	-	circPPP4R1	PPP4R1	up			hsa-miR-4685-5p		155	1	1	0	0	RGL4	0	1	0	0	0	1	5.53936e-05	0.0173492	0.463811	0	0	0	0	0	0
18	9583117	9595102	9583117	9595102	-	circPPP4R1	PPP4R1	up			hsa-miR-4685-5p		155	1	1	0	0	SDR16C5	0	1	0	0	0	1	5.57555e-05	0.0173492	0.466841	0	0	0	0	0	0
18	9583117	9595102	9583117	9595102	-	circPPP4R1	PPP4R1	up			hsa-miR-4685-5p		155	1	1	0	0	SELENOV	0	1	0	0	0	1	3.82098e-05	0.0168384	0.31993	0	0	0	0	0	0
18	9583117	9595102	9583117	9595102	-	circPPP4R1	PPP4R1	up			hsa-miR-4685-5p		155	1	1	0	0	SEZ6L2	0	1	0	0	0	1	0.00027107	0.041562	1	1	0	1	0	0	1
18	9583117	9595102	9583117	9595102	-	circPPP4R1	PPP4R1	up			hsa-miR-4685-5p		155	1	1	0	0	SLC8A3	0	1	0	0	0	1	0.000150505	0.0291852	1	0	0	0	0	0	0
18	9583117	9595102	9583117	9595102	-	circPPP4R1	PPP4R1	up			hsa-miR-4685-5p		155	1	1	0	0	SOGA1	0	1	0	0	0	1	8.89608e-05	0.0219079	0.744869	0	0	0	0	0	0
18	9583117	9595102	9583117	9595102	-	circPPP4R1	PPP4R1	up			hsa-miR-4685-5p		155	1	1	0	0	TRIM7	0	1	0	0	0	1	0.000416064	0.0487947	1	0	0	0	1	0	0
18	9583117	9595102	9583117	9595102	-	circPPP4R1	PPP4R1	up			hsa-miR-4685-5p		155	1	1	0	0	UCK2	0	1	0	0	0	1	0.000212151	0.0355269	1	0	0	0	1	0	0
18	9583117	9595102	9583117	9595102	-	circPPP4R1	PPP4R1	up			hsa-miR-4685-5p		155	1	1	0	0	VWA5B1	0	1	0	0	0	1	1.15789e-07	0.000323168	0.000969504	0	0	0	0	0	0
18	9583117	9595102	9583117	9595102	-	circPPP4R1	PPP4R1	up			hsa-miR-4685-5p		155	1	1	0	0	ZNF208	0	1	0	0	0	1	0.000182443	0.031825	1	0	0	0	0	0	0
18	9583117	9595102	9583117	9595102	-	circPPP4R1	PPP4R1	up			hsa-miR-4756-5p		157	1	0	0	0	ABCG4	0	1	0	0	0	1	1.5205e-05	0.0127311	0.127311	0	0	0	0	0	0
18	9583117	9595102	9583117	9595102	-	circPPP4R1	PPP4R1	up			hsa-miR-4756-5p		157	1	0	0	0	ANKFY1	1	0	1	0	1	0	5.04557e-05	0.0173492	0.422466	0	1	0	1	0	1
18	9583117	9595102	9583117	9595102	-	circPPP4R1	PPP4R1	up			hsa-miR-4756-5p		157	1	0	0	0	AVPR2	0	1	0	0	0	1	2.68625e-05	0.0154406	0.224919	0	0	0	0	0	0
18	9583117	9595102	9583117	9595102	-	circPPP4R1	PPP4R1	up			hsa-miR-4756-5p		157	1	0	0	0	CASTOR2	0	1	0	0	0	1	0.000110271	0.0239918	0.923303	0	0	0	0	0	0
18	9583117	9595102	9583117	9595102	-	circPPP4R1	PPP4R1	up			hsa-miR-4756-5p		157	1	0	0	0	CDC42EP4	0	1	1	0	1	0	0.000107359	0.0239918	0.898917	0	1	0	1	0	1
18	9583117	9595102	9583117	9595102	-	circPPP4R1	PPP4R1	up			hsa-miR-4756-5p		157	1	0	0	0	DTD1	0	1	0	0	0	1	2.56981e-05	0.0154406	0.21517	0	0	0	1	0	0
18	9583117	9595102	9583117	9595102	-	circPPP4R1	PPP4R1	up			hsa-miR-4756-5p		157	1	0	0	0	EBF4	0	0	1	0	1	0	0.000379907	0.0487947	1	0	0	0	0	0	0
18	9583117	9595102	9583117	9595102	-	circPPP4R1	PPP4R1	up			hsa-miR-4756-5p		157	1	0	0	0	ESS2	0	0	1	0	1	0	0.000317936	0.0438589	1	0	0	0	0	0	0
18	9583117	9595102	9583117	9595102	-	circPPP4R1	PPP4R1	up			hsa-miR-4756-5p		157	1	0	0	0	FOXN4	0	1	0	0	0	1	1.13877e-05	0.0105943	0.0953488	0	0	0	0	0	0
18	9583117	9595102	9583117	9595102	-	circPPP4R1	PPP4R1	up			hsa-miR-4756-5p		157	1	0	0	0	IL1RN	0	0	1	0	1	0	2.76614e-05	0.0154406	0.231609	0	0	0	0	0	0
18	9583117	9595102	9583117	9595102	-	circPPP4R1	PPP4R1	up			hsa-miR-4756-5p		157	1	0	0	0	KIAA1324	0	1	0	0	0	1	9.5455e-06	0.0104389	0.0799245	0	0	0	0	0	0
18	9583117	9595102	9583117	9595102	-	circPPP4R1	PPP4R1	up			hsa-miR-4756-5p		157	1	0	0	0	MEIS3	0	1	0	0	0	1	8.30941e-05	0.0210832	0.695747	0	0	0	0	0	0
18	9583117	9595102	9583117	9595102	-	circPPP4R1	PPP4R1	up			hsa-miR-4756-5p		157	1	0	0	0	NFAM1	0	1	0	0	0	1	0.000424364	0.0487947	1	0	0	0	0	0	0
18	9583117	9595102	9583117	9595102	-	circPPP4R1	PPP4R1	up			hsa-miR-4756-5p		157	1	0	0	0	PLEK2	0	0	1	0	1	0	9.97388e-06	0.0104389	0.0835113	0	0	0	0	0	0
18	9583117	9595102	9583117	9595102	-	circPPP4R1	PPP4R1	up			hsa-miR-4756-5p		157	1	0	0	0	SEZ6L2	0	1	1	0	1	0	0.00027107	0.041562	1	1	0	1	0	0	1
18	9583117	9595102	9583117	9595102	-	circPPP4R1	PPP4R1	up			hsa-miR-4756-5p		157	1	0	0	0	SOGA1	0	1	1	0	1	0	8.89608e-05	0.0219079	0.744869	0	0	0	0	0	0
18	9583117	9595102	9583117	9595102	-	circPPP4R1	PPP4R1	up			hsa-miR-4756-5p		157	1	0	0	0	TOMM40	0	0	1	0	1	0	0.000393949	0.0487947	1	0	0	0	0	0	0
18	9583117	9595102	9583117	9595102	-	circPPP4R1	PPP4R1	up			hsa-miR-4756-5p		157	1	0	0	0	Z84488.2	0	0	1	0	1	0	0.000153368	0.0291852	1	0	0	0	0	0	0
18	9583117	9595102	9583117	9595102	-	circPPP4R1	PPP4R1	up			hsa-miR-4756-5p		157	1	0	0	0	ZNF205	0	0	1	0	1	0	2.49634e-05	0.0154406	0.209019	0	0	0	0	0	0
18	9583117	9595102	9583117	9595102	-	circPPP4R1	PPP4R1	up			hsa-miR-5004-5p		173	1	0	1	1	ANKFY1	1	1	0	1	0	0	5.04557e-05	0.0173492	0.422466	0	1	0	1	0	1
18	9583117	9595102	9583117	9595102	-	circPPP4R1	PPP4R1	up			hsa-miR-5004-5p		173	1	0	1	1	CPA6	0	1	0	0	1	0	0.00017293	0.0308073	1	0	0	0	0	0	0
18	9583117	9595102	9583117	9595102	-	circPPP4R1	PPP4R1	up			hsa-miR-5004-5p		173	1	0	1	1	ESS2	0	1	0	0	1	0	0.000317936	0.0438589	1	0	0	0	0	0	0
18	9583117	9595102	9583117	9595102	-	circPPP4R1	PPP4R1	up			hsa-miR-5004-5p		173	1	0	1	1	IL9R	0	1	0	0	1	0	0.000425417	0.0487947	1	0	0	0	0	0	0
18	9583117	9595102	9583117	9595102	-	circPPP4R1	PPP4R1	up			hsa-miR-5004-5p		173	1	0	1	1	NDUFA2	1	1	0	1	0	0	0.000232181	0.0366801	1	0	1	0	0	0	0
18	9583117	9595102	9583117	9595102	-	circPPP4R1	PPP4R1	up			hsa-miR-5004-5p		173	1	0	1	1	PCNT	0	1	0	0	1	0	0.000314477	0.0438589	1	0	0	0	1	0	0
18	9583117	9595102	9583117	9595102	-	circPPP4R1	PPP4R1	up			hsa-miR-5004-5p		173	1	0	1	1	PDK3	0	1	0	0	1	0	2.26584e-05	0.0154406	0.189719	0	1	0	0	0	0
18	9583117	9595102	9583117	9595102	-	circPPP4R1	PPP4R1	up			hsa-miR-5004-5p		173	1	0	1	1	POLR3H	0	1	0	0	1	0	0.000228397	0.0366801	1	0	0	0	0	0	0
18	9583117	9595102	9583117	9595102	-	circPPP4R1	PPP4R1	up			hsa-miR-5004-5p		173	1	0	1	1	SOGA1	0	1	0	0	1	0	8.89608e-05	0.0219079	0.744869	0	0	0	0	0	0
18	9583117	9595102	9583117	9595102	-	circPPP4R1	PPP4R1	up			hsa-miR-5004-5p		173	1	0	1	1	SYT17	0	1	0	0	1	0	6.11071e-05	0.0182732	0.51165	1	0	0	0	0	0
18	9583117	9595102	9583117	9595102	-	circPPP4R1	PPP4R1	up			hsa-miR-5004-5p		173	1	0	1	1	ZNF208	0	1	0	0	1	0	0.000182443	0.031825	1	0	0	0	0	0	0
18	9583117	9595102	9583117	9595102	-	circPPP4R1	PPP4R1	up			hsa-miR-515-5p		161	1	0	1	1	ABCC11	0	1	0	0	1	0	3.82098e-05	0.0168384	0.31993	0	0	0	0	0	0
18	9583117	9595102	9583117	9595102	-	circPPP4R1	PPP4R1	up			hsa-miR-515-5p		161	1	0	1	1	ABCG4	0	1	1	1	0	0	1.5205e-05	0.0127311	0.127311	0	0	0	0	0	0
18	9583117	9595102	9583117	9595102	-	circPPP4R1	PPP4R1	up			hsa-miR-515-5p		161	1	0	1	1	AC003002.1	0	0	1	1	0	0	5.59452e-05	0.0173492	0.468429	0	0	0	0	0	0
18	9583117	9595102	9583117	9595102	-	circPPP4R1	PPP4R1	up			hsa-miR-515-5p		161	1	0	1	1	AC003002.3	0	0	1	1	0	0	0	0	0	0	0	0	0	0	0
18	9583117	9595102	9583117	9595102	-	circPPP4R1	PPP4R1	up			hsa-miR-515-5p		161	1	0	1	1	AC003006.1	0	0	1	1	0	0	0.00011175	0.0239918	0.935682	0	0	0	0	0	0
18	9583117	9595102	9583117	9595102	-	circPPP4R1	PPP4R1	up			hsa-miR-515-5p		161	1	0	1	1	AC010522.1	0	0	1	1	0	0	0.000277974	0.041562	1	0	0	0	0	0	0
18	9583117	9595102	9583117	9595102	-	circPPP4R1	PPP4R1	up			hsa-miR-515-5p		161	1	0	1	1	AC068631.2	0	0	1	1	0	0	0	0	0	0	0	0	0	0	0
18	9583117	9595102	9583117	9595102	-	circPPP4R1	PPP4R1	up			hsa-miR-515-5p		161	1	0	1	1	AC069257.3	0	0	1	1	0	0	0.000277974	0.041562	1	0	0	0	0	0	0
18	9583117	9595102	9583117	9595102	-	circPPP4R1	PPP4R1	up			hsa-miR-515-5p		161	1	0	1	1	ANKFY1	0	1	1	1	0	0	5.04557e-05	0.0173492	0.422466	0	1	0	1	0	1
18	9583117	9595102	9583117	9595102	-	circPPP4R1	PPP4R1	up			hsa-miR-515-5p		161	1	0	1	1	ANKRD30A	0	1	0	0	1	0	0.000118698	0.0248465	0.99386	0	0	0	0	0	0
18	9583117	9595102	9583117	9595102	-	circPPP4R1	PPP4R1	up			hsa-miR-515-5p		161	1	0	1	1	BIN3	0	1	1	1	0	0	8.3057e-05	0.0210832	0.695436	0	0	0	1	0	0
18	9583117	9595102	9583117	9595102	-	circPPP4R1	PPP4R1	up			hsa-miR-515-5p		161	1	0	1	1	CA4	0	1	0	0	1	0	3.11247e-05	0.0158958	0.260607	0	1	0	0	0	0
18	9583117	9595102	9583117	9595102	-	circPPP4R1	PPP4R1	up			hsa-miR-515-5p		161	1	0	1	1	CASTOR2	0	1	0	0	1	0	0.000110271	0.0239918	0.923303	0	0	0	0	0	0
18	9583117	9595102	9583117	9595102	-	circPPP4R1	PPP4R1	up			hsa-miR-515-5p		161	1	0	1	1	CDC42EP4	0	1	1	1	0	0	0.000107359	0.0239918	0.898917	0	1	0	1	0	1
18	9583117	9595102	9583117	9595102	-	circPPP4R1	PPP4R1	up			hsa-miR-515-5p		161	1	0	1	1	CDH26	0	1	0	0	1	0	0.000425417	0.0487947	1	0	0	0	0	0	0
18	9583117	9595102	9583117	9595102	-	circPPP4R1	PPP4R1	up			hsa-miR-515-5p		161	1	0	1	1	CLEC14A	0	1	1	1	0	0	0.000362706	0.0474521	1	0	0	0	0	0	0
18	9583117	9595102	9583117	9595102	-	circPPP4R1	PPP4R1	up			hsa-miR-515-5p		161	1	0	1	1	CTSH	0	0	1	1	0	0	4.18409e-05	0.0172975	0.350334	0	0	0	0	0	0
18	9583117	9595102	9583117	9595102	-	circPPP4R1	PPP4R1	up			hsa-miR-515-5p		161	1	0	1	1	DAPK2	1	1	0	1	0	0	0.000330003	0.0438589	1	0	0	0	0	0	0
18	9583117	9595102	9583117	9595102	-	circPPP4R1	PPP4R1	up			hsa-miR-515-5p		161	1	0	1	1	DTD1	0	1	0	0	1	0	2.56981e-05	0.0154406	0.21517	0	0	0	1	0	0
18	9583117	9595102	9583117	9595102	-	circPPP4R1	PPP4R1	up			hsa-miR-515-5p		161	1	0	1	1	EBF4	0	1	1	1	0	0	0.000379907	0.0487947	1	0	0	0	0	0	0
18	9583117	9595102	9583117	9595102	-	circPPP4R1	PPP4R1	up			hsa-miR-515-5p		161	1	0	1	1	ESS2	0	1	1	1	0	0	0.000317936	0.0438589	1	0	0	0	0	0	0
18	9583117	9595102	9583117	9595102	-	circPPP4R1	PPP4R1	up			hsa-miR-515-5p		161	1	0	1	1	EVA1A	0	1	0	0	1	0	5.32206e-05	0.0173492	0.445616	0	0	0	0	0	0
18	9583117	9595102	9583117	9595102	-	circPPP4R1	PPP4R1	up			hsa-miR-515-5p		161	1	0	1	1	FOXN4	0	1	0	0	1	0	1.13877e-05	0.0105943	0.0953488	0	0	0	0	0	0
18	9583117	9595102	9583117	9595102	-	circPPP4R1	PPP4R1	up			hsa-miR-515-5p		161	1	0	1	1	HFE2	1	0	0	1	0	0	7.01725e-07	0.00146889	0.00587555	0	0	0	0	0	0
18	9583117	9595102	9583117	9595102	-	circPPP4R1	PPP4R1	up			hsa-miR-515-5p		161	1	0	1	1	HTRA4	0	1	0	0	1	0	3.22739e-05	0.0158958	0.270229	0	0	0	0	0	0
18	9583117	9595102	9583117	9595102	-	circPPP4R1	PPP4R1	up			hsa-miR-515-5p		161	1	0	1	1	IL1RN	0	1	1	1	0	0	2.76614e-05	0.0154406	0.231609	0	0	0	0	0	0
18	9583117	9595102	9583117	9595102	-	circPPP4R1	PPP4R1	up			hsa-miR-515-5p		161	1	0	1	1	INPP5D	0	0	1	1	0	0	0.00018684	0.0319267	1	0	0	0	1	0	0
18	9583117	9595102	9583117	9595102	-	circPPP4R1	PPP4R1	up			hsa-miR-515-5p		161	1	0	1	1	KIAA1324	0	0	1	1	0	0	9.5455e-06	0.0104389	0.0799245	0	0	0	0	0	0
18	9583117	9595102	9583117	9595102	-	circPPP4R1	PPP4R1	up			hsa-miR-515-5p		161	1	0	1	1	LDHC	0	1	0	0	1	0	1.39988e-06	0.00234424	0.0117212	0	0	0	0	0	0
18	9583117	9595102	9583117	9595102	-	circPPP4R1	PPP4R1	up			hsa-miR-515-5p		161	1	0	1	1	LSP1	0	0	1	1	0	0	0.00014831	0.0291852	1	0	0	0	0	0	0
18	9583117	9595102	9583117	9595102	-	circPPP4R1	PPP4R1	up			hsa-miR-515-5p		161	1	0	1	1	MAEL	0	1	0	0	1	0	0.000295173	0.0431315	1	0	0	0	0	0	0
18	9583117	9595102	9583117	9595102	-	circPPP4R1	PPP4R1	up			hsa-miR-515-5p		161	1	0	1	1	MAGEA9	0	1	0	0	1	0	0.00017293	0.0308073	1	0	0	0	0	0	0
18	9583117	9595102	9583117	9595102	-	circPPP4R1	PPP4R1	up			hsa-miR-515-5p		161	1	0	1	1	MAGEA9B	0	1	0	0	1	0	0.000153368	0.0291852	1	0	0	0	0	0	0
18	9583117	9595102	9583117	9595102	-	circPPP4R1	PPP4R1	up			hsa-miR-515-5p		161	1	0	1	1	MAGEB18	0	1	0	0	1	0	0.000324877	0.0438589	1	0	0	0	0	0	0
18	9583117	9595102	9583117	9595102	-	circPPP4R1	PPP4R1	up			hsa-miR-515-5p		161	1	0	1	1	MEIS3	0	0	1	1	0	0	8.30941e-05	0.0210832	0.695747	0	0	0	0	0	0
18	9583117	9595102	9583117	9595102	-	circPPP4R1	PPP4R1	up			hsa-miR-515-5p		161	1	0	1	1	MYH1	0	1	0	0	1	0	7.6994e-05	0.0207958	0.644671	0	0	0	0	0	0
18	9583117	9595102	9583117	9595102	-	circPPP4R1	PPP4R1	up			hsa-miR-515-5p		161	1	0	1	1	MYO18B	0	1	0	0	1	0	0.000108709	0.0239918	0.910221	0	0	0	1	0	0
18	9583117	9595102	9583117	9595102	-	circPPP4R1	PPP4R1	up			hsa-miR-515-5p		161	1	0	1	1	NXPE4	0	1	0	0	1	0	4.62236e-06	0.0064505	0.038703	0	0	0	0	0	0
18	9583117	9595102	9583117	9595102	-	circPPP4R1	PPP4R1	up			hsa-miR-515-5p		161	1	0	1	1	PATL2	0	1	0	0	1	0	0.000216781	0.0355904	1	0	0	0	0	0	0
18	9583117	9595102	9583117	9595102	-	circPPP4R1	PPP4R1	up			hsa-miR-515-5p		161	1	0	1	1	PCNT	0	0	1	1	0	0	0.000314477	0.0438589	1	0	0	0	1	0	0
18	9583117	9595102	9583117	9595102	-	circPPP4R1	PPP4R1	up			hsa-miR-515-5p		161	1	0	1	1	PDK3	0	1	0	0	1	0	2.26584e-05	0.0154406	0.189719	0	1	0	0	0	0
18	9583117	9595102	9583117	9595102	-	circPPP4R1	PPP4R1	up			hsa-miR-515-5p		161	1	0	1	1	PDZD3	0	1	0	0	1	0	7.6994e-05	0.0207958	0.644671	0	0	0	0	0	0
18	9583117	9595102	9583117	9595102	-	circPPP4R1	PPP4R1	up			hsa-miR-515-5p		161	1	0	1	1	PGF	0	1	0	0	1	0	0.000416064	0.0487947	1	0	0	0	0	0	0
18	9583117	9595102	9583117	9595102	-	circPPP4R1	PPP4R1	up			hsa-miR-515-5p		161	1	0	1	1	PLEK2	0	1	1	1	0	0	9.97388e-06	0.0104389	0.0835113	0	0	0	0	0	0
18	9583117	9595102	9583117	9595102	-	circPPP4R1	PPP4R1	up			hsa-miR-515-5p		161	1	0	1	1	PLXDC1	0	1	0	0	1	0	0.000298773	0.0431315	1	0	0	0	0	0	0
18	9583117	9595102	9583117	9595102	-	circPPP4R1	PPP4R1	up			hsa-miR-515-5p		161	1	0	1	1	POLR3H	0	0	1	1	0	0	0.000228397	0.0366801	1	0	0	0	0	0	0
18	9583117	9595102	9583117	9595102	-	circPPP4R1	PPP4R1	up			hsa-miR-515-5p		161	1	0	1	1	PRADC1	0	1	0	0	1	0	4.54491e-05	0.0172975	0.380546	0	0	0	0	0	0
18	9583117	9595102	9583117	9595102	-	circPPP4R1	PPP4R1	up			hsa-miR-515-5p		161	1	0	1	1	PRR18	0	1	0	0	1	0	4.54491e-05	0.0172975	0.380546	0	0	0	0	0	0
18	9583117	9595102	9583117	9595102	-	circPPP4R1	PPP4R1	up			hsa-miR-515-5p		161	1	0	1	1	RCOR2	0	1	0	0	1	0	0.00017293	0.0308073	1	0	0	0	0	0	0
18	9583117	9595102	9583117	9595102	-	circPPP4R1	PPP4R1	up			hsa-miR-515-5p		161	1	0	1	1	RFX8	0	1	0	0	1	0	7.6994e-05	0.0207958	0.644671	0	0	0	0	0	0
18	9583117	9595102	9583117	9595102	-	circPPP4R1	PPP4R1	up			hsa-miR-515-5p		161	1	0	1	1	SDR16C5	1	0	0	1	0	0	5.57555e-05	0.0173492	0.466841	0	0	0	0	0	0
18	9583117	9595102	9583117	9595102	-	circPPP4R1	PPP4R1	up			hsa-miR-515-5p		161	1	0	1	1	SEZ6L2	0	0	1	1	0	0	0.00027107	0.041562	1	1	0	1	0	0	1
18	9583117	9595102	9583117	9595102	-	circPPP4R1	PPP4R1	up			hsa-miR-515-5p		161	1	0	1	1	SLC10A6	0	1	0	0	1	0	9.41522e-05	0.0225239	0.788337	0	0	0	0	0	0
18	9583117	9595102	9583117	9595102	-	circPPP4R1	PPP4R1	up			hsa-miR-515-5p		161	1	0	1	1	SLC8A3	0	1	0	0	1	0	0.000150505	0.0291852	1	0	0	0	0	0	0
18	9583117	9595102	9583117	9595102	-	circPPP4R1	PPP4R1	up			hsa-miR-515-5p		161	1	0	1	1	SOGA1	0	0	1	1	0	0	8.89608e-05	0.0219079	0.744869	0	0	0	0	0	0
18	9583117	9595102	9583117	9595102	-	circPPP4R1	PPP4R1	up			hsa-miR-515-5p		161	1	0	1	1	SYT17	0	1	1	1	0	0	6.11071e-05	0.0182732	0.51165	1	0	0	0	0	0
18	9583117	9595102	9583117	9595102	-	circPPP4R1	PPP4R1	up			hsa-miR-515-5p		161	1	0	1	1	TOMM40	1	0	1	1	0	0	0.000393949	0.0487947	1	0	0	0	0	0	0
18	9583117	9595102	9583117	9595102	-	circPPP4R1	PPP4R1	up			hsa-miR-515-5p		161	1	0	1	1	UCK2	0	1	1	1	0	0	0.000212151	0.0355269	1	0	0	0	1	0	0
18	9583117	9595102	9583117	9595102	-	circPPP4R1	PPP4R1	up			hsa-miR-515-5p		161	1	0	1	1	VWA5B1	0	1	0	0	1	0	1.15789e-07	0.000323168	0.000969504	0	0	0	0	0	0
18	9583117	9595102	9583117	9595102	-	circPPP4R1	PPP4R1	up			hsa-miR-515-5p		161	1	0	1	1	Z84488.2	0	0	1	1	0	0	0.000153368	0.0291852	1	0	0	0	0	0	0
18	9583117	9595102	9583117	9595102	-	circPPP4R1	PPP4R1	up			hsa-miR-515-5p		161	1	0	1	1	ZNF205	0	0	1	1	0	0	2.49634e-05	0.0154406	0.209019	0	0	0	0	0	0
18	9583117	9595102	9583117	9595102	-	circPPP4R1	PPP4R1	up			hsa-miR-515-5p		161	1	0	1	1	ZNF208	0	0	1	1	0	0	0.000182443	0.031825	1	0	0	0	0	0	0
18	9583117	9595102	9583117	9595102	-	circPPP4R1	PPP4R1	up			hsa-miR-515-5p		161	1	0	1	1	ZNF418	0	0	1	1	0	0	0.000435045	0.0492248	1	0	0	0	1	0	0
18	9583117	9595102	9583117	9595102	-	circPPP4R1	PPP4R1	up			hsa-miR-515-5p		161	1	0	1	1	ZNF433	0	0	1	1	0	0	0.000388186	0.0487947	1	0	0	0	0	0	0
18	9583117	9595102	9583117	9595102	-	circPPP4R1	PPP4R1	up			hsa-miR-519d-5p		156	1	0	1	1	ABCC11	0	1	0	0	1	0	3.82098e-05	0.0168384	0.31993	0	0	0	0	0	0
18	9583117	9595102	9583117	9595102	-	circPPP4R1	PPP4R1	up			hsa-miR-519d-5p		156	1	0	1	1	ABCG4	0	1	0	0	1	0	1.5205e-05	0.0127311	0.127311	0	0	0	0	0	0
18	9583117	9595102	9583117	9595102	-	circPPP4R1	PPP4R1	up			hsa-miR-519d-5p		156	1	0	1	1	ANKFY1	0	1	0	0	1	0	5.04557e-05	0.0173492	0.422466	0	1	0	1	0	1
18	9583117	9595102	9583117	9595102	-	circPPP4R1	PPP4R1	up			hsa-miR-519d-5p		156	1	0	1	1	ANKRD30A	0	1	0	0	1	0	0.000118698	0.0248465	0.99386	0	0	0	0	0	0
18	9583117	9595102	9583117	9595102	-	circPPP4R1	PPP4R1	up			hsa-miR-519d-5p		156	1	0	1	1	BIN3	0	1	0	0	1	0	8.3057e-05	0.0210832	0.695436	0	0	0	1	0	0
18	9583117	9595102	9583117	9595102	-	circPPP4R1	PPP4R1	up			hsa-miR-519d-5p		156	1	0	1	1	CA4	0	1	0	0	1	0	3.11247e-05	0.0158958	0.260607	0	1	0	0	0	0
18	9583117	9595102	9583117	9595102	-	circPPP4R1	PPP4R1	up			hsa-miR-519d-5p		156	1	0	1	1	CASTOR2	0	1	0	0	1	0	0.000110271	0.0239918	0.923303	0	0	0	0	0	0
18	9583117	9595102	9583117	9595102	-	circPPP4R1	PPP4R1	up			hsa-miR-519d-5p		156	1	0	1	1	CDC42EP4	0	1	0	0	1	0	0.000107359	0.0239918	0.898917	0	1	0	1	0	1
18	9583117	9595102	9583117	9595102	-	circPPP4R1	PPP4R1	up			hsa-miR-519d-5p		156	1	0	1	1	CDH26	0	1	0	0	1	0	0.000425417	0.0487947	1	0	0	0	0	0	0
18	9583117	9595102	9583117	9595102	-	circPPP4R1	PPP4R1	up			hsa-miR-519d-5p		156	1	0	1	1	CLEC14A	0	1	0	0	1	0	0.000362706	0.0474521	1	0	0	0	0	0	0
18	9583117	9595102	9583117	9595102	-	circPPP4R1	PPP4R1	up			hsa-miR-519d-5p		156	1	0	1	1	DAPK2	1	1	0	1	0	0	0.000330003	0.0438589	1	0	0	0	0	0	0
18	9583117	9595102	9583117	9595102	-	circPPP4R1	PPP4R1	up			hsa-miR-519d-5p		156	1	0	1	1	DTD1	0	1	0	0	1	0	2.56981e-05	0.0154406	0.21517	0	0	0	1	0	0
18	9583117	9595102	9583117	9595102	-	circPPP4R1	PPP4R1	up			hsa-miR-519d-5p		156	1	0	1	1	EBF4	0	1	0	0	1	0	0.000379907	0.0487947	1	0	0	0	0	0	0
18	9583117	9595102	9583117	9595102	-	circPPP4R1	PPP4R1	up			hsa-miR-519d-5p		156	1	0	1	1	EVA1A	0	1	0	0	1	0	5.32206e-05	0.0173492	0.445616	0	0	0	0	0	0
18	9583117	9595102	9583117	9595102	-	circPPP4R1	PPP4R1	up			hsa-miR-519d-5p		156	1	0	1	1	HFE2	1	0	0	1	0	0	7.01725e-07	0.00146889	0.00587555	0	0	0	0	0	0
18	9583117	9595102	9583117	9595102	-	circPPP4R1	PPP4R1	up			hsa-miR-519d-5p		156	1	0	1	1	HTRA4	0	1	0	0	1	0	3.22739e-05	0.0158958	0.270229	0	0	0	0	0	0
18	9583117	9595102	9583117	9595102	-	circPPP4R1	PPP4R1	up			hsa-miR-519d-5p		156	1	0	1	1	IL1RN	0	1	0	0	1	0	2.76614e-05	0.0154406	0.231609	0	0	0	0	0	0
18	9583117	9595102	9583117	9595102	-	circPPP4R1	PPP4R1	up			hsa-miR-519d-5p		156	1	0	1	1	LDHC	0	1	0	0	1	0	1.39988e-06	0.00234424	0.0117212	0	0	0	0	0	0
18	9583117	9595102	9583117	9595102	-	circPPP4R1	PPP4R1	up			hsa-miR-519d-5p		156	1	0	1	1	MAEL	0	1	0	0	1	0	0.000295173	0.0431315	1	0	0	0	0	0	0
18	9583117	9595102	9583117	9595102	-	circPPP4R1	PPP4R1	up			hsa-miR-519d-5p		156	1	0	1	1	MAGEA9	0	1	0	0	1	0	0.00017293	0.0308073	1	0	0	0	0	0	0
18	9583117	9595102	9583117	9595102	-	circPPP4R1	PPP4R1	up			hsa-miR-519d-5p		156	1	0	1	1	MAGEA9B	0	1	0	0	1	0	0.000153368	0.0291852	1	0	0	0	0	0	0
18	9583117	9595102	9583117	9595102	-	circPPP4R1	PPP4R1	up			hsa-miR-519d-5p		156	1	0	1	1	MAGEB18	0	1	0	0	1	0	0.000324877	0.0438589	1	0	0	0	0	0	0
18	9583117	9595102	9583117	9595102	-	circPPP4R1	PPP4R1	up			hsa-miR-519d-5p		156	1	0	1	1	MEIS3	0	1	0	0	1	0	8.30941e-05	0.0210832	0.695747	0	0	0	0	0	0
18	9583117	9595102	9583117	9595102	-	circPPP4R1	PPP4R1	up			hsa-miR-519d-5p		156	1	0	1	1	MYH1	0	1	0	0	1	0	7.6994e-05	0.0207958	0.644671	0	0	0	0	0	0
18	9583117	9595102	9583117	9595102	-	circPPP4R1	PPP4R1	up			hsa-miR-519d-5p		156	1	0	1	1	NXPE4	0	1	0	0	1	0	4.62236e-06	0.0064505	0.038703	0	0	0	0	0	0
18	9583117	9595102	9583117	9595102	-	circPPP4R1	PPP4R1	up			hsa-miR-519d-5p		156	1	0	1	1	PATL2	0	1	0	0	1	0	0.000216781	0.0355904	1	0	0	0	0	0	0
18	9583117	9595102	9583117	9595102	-	circPPP4R1	PPP4R1	up			hsa-miR-519d-5p		156	1	0	1	1	PDZD3	0	1	0	0	1	0	7.6994e-05	0.0207958	0.644671	0	0	0	0	0	0
18	9583117	9595102	9583117	9595102	-	circPPP4R1	PPP4R1	up			hsa-miR-519d-5p		156	1	0	1	1	PLEK2	0	1	0	0	1	0	9.97388e-06	0.0104389	0.0835113	0	0	0	0	0	0
18	9583117	9595102	9583117	9595102	-	circPPP4R1	PPP4R1	up			hsa-miR-519d-5p		156	1	0	1	1	PRADC1	0	1	0	0	1	0	4.54491e-05	0.0172975	0.380546	0	0	0	0	0	0
18	9583117	9595102	9583117	9595102	-	circPPP4R1	PPP4R1	up			hsa-miR-519d-5p		156	1	0	1	1	PRR18	0	1	0	0	1	0	4.54491e-05	0.0172975	0.380546	0	0	0	0	0	0
18	9583117	9595102	9583117	9595102	-	circPPP4R1	PPP4R1	up			hsa-miR-519d-5p		156	1	0	1	1	RFX8	0	1	0	0	1	0	7.6994e-05	0.0207958	0.644671	0	0	0	0	0	0
18	9583117	9595102	9583117	9595102	-	circPPP4R1	PPP4R1	up			hsa-miR-519d-5p		156	1	0	1	1	SDR16C5	1	0	0	1	0	0	5.57555e-05	0.0173492	0.466841	0	0	0	0	0	0
18	9583117	9595102	9583117	9595102	-	circPPP4R1	PPP4R1	up			hsa-miR-519d-5p		156	1	0	1	1	SLC10A6	0	1	0	0	1	0	9.41522e-05	0.0225239	0.788337	0	0	0	0	0	0
18	9583117	9595102	9583117	9595102	-	circPPP4R1	PPP4R1	up			hsa-miR-519d-5p		156	1	0	1	1	SOGA1	0	1	0	0	1	0	8.89608e-05	0.0219079	0.744869	0	0	0	0	0	0
18	9583117	9595102	9583117	9595102	-	circPPP4R1	PPP4R1	up			hsa-miR-519d-5p		156	1	0	1	1	SYT17	0	1	0	0	1	0	6.11071e-05	0.0182732	0.51165	1	0	0	0	0	0
18	9583117	9595102	9583117	9595102	-	circPPP4R1	PPP4R1	up			hsa-miR-519d-5p		156	1	0	1	1	TOMM40	1	0	0	1	0	0	0.000393949	0.0487947	1	0	0	0	0	0	0
18	9583117	9595102	9583117	9595102	-	circPPP4R1	PPP4R1	up			hsa-miR-519e-5p		169	1	0	1	1	ABCC11	0	1	0	0	1	0	3.82098e-05	0.0168384	0.31993	0	0	0	0	0	0
18	9583117	9595102	9583117	9595102	-	circPPP4R1	PPP4R1	up			hsa-miR-519e-5p		169	1	0	1	1	ABCG4	0	1	1	1	0	0	1.5205e-05	0.0127311	0.127311	0	0	0	0	0	0
18	9583117	9595102	9583117	9595102	-	circPPP4R1	PPP4R1	up			hsa-miR-519e-5p		169	1	0	1	1	AC003002.1	0	0	1	1	0	0	5.59452e-05	0.0173492	0.468429	0	0	0	0	0	0
18	9583117	9595102	9583117	9595102	-	circPPP4R1	PPP4R1	up			hsa-miR-519e-5p		169	1	0	1	1	AC003002.3	0	0	1	1	0	0	0	0	0	0	0	0	0	0	0
18	9583117	9595102	9583117	9595102	-	circPPP4R1	PPP4R1	up			hsa-miR-519e-5p		169	1	0	1	1	AC003006.1	0	0	1	1	0	0	0.00011175	0.0239918	0.935682	0	0	0	0	0	0
18	9583117	9595102	9583117	9595102	-	circPPP4R1	PPP4R1	up			hsa-miR-519e-5p		169	1	0	1	1	AC010522.1	0	0	1	1	0	0	0.000277974	0.041562	1	0	0	0	0	0	0
18	9583117	9595102	9583117	9595102	-	circPPP4R1	PPP4R1	up			hsa-miR-519e-5p		169	1	0	1	1	AC068631.2	0	0	1	1	0	0	0	0	0	0	0	0	0	0	0
18	9583117	9595102	9583117	9595102	-	circPPP4R1	PPP4R1	up			hsa-miR-519e-5p		169	1	0	1	1	AC069257.3	0	0	1	1	0	0	0.000277974	0.041562	1	0	0	0	0	0	0
18	9583117	9595102	9583117	9595102	-	circPPP4R1	PPP4R1	up			hsa-miR-519e-5p		169	1	0	1	1	ANKFY1	0	1	1	1	0	0	5.04557e-05	0.0173492	0.422466	0	1	0	1	0	1
18	9583117	9595102	9583117	9595102	-	circPPP4R1	PPP4R1	up			hsa-miR-519e-5p		169	1	0	1	1	ANKRD30A	0	1	0	0	1	0	0.000118698	0.0248465	0.99386	0	0	0	0	0	0
18	9583117	9595102	9583117	9595102	-	circPPP4R1	PPP4R1	up			hsa-miR-519e-5p		169	1	0	1	1	BIN3	0	1	1	1	0	0	8.3057e-05	0.0210832	0.695436	0	0	0	1	0	0
18	9583117	9595102	9583117	9595102	-	circPPP4R1	PPP4R1	up			hsa-miR-519e-5p		169	1	0	1	1	CA4	0	1	0	0	1	0	3.11247e-05	0.0158958	0.260607	0	1	0	0	0	0
18	9583117	9595102	9583117	9595102	-	circPPP4R1	PPP4R1	up			hsa-miR-519e-5p		169	1	0	1	1	CASTOR2	0	1	0	0	1	0	0.000110271	0.0239918	0.923303	0	0	0	0	0	0
18	9583117	9595102	9583117	9595102	-	circPPP4R1	PPP4R1	up			hsa-miR-519e-5p		169	1	0	1	1	CDC42EP4	0	1	1	1	0	0	0.000107359	0.0239918	0.898917	0	1	0	1	0	1
18	9583117	9595102	9583117	9595102	-	circPPP4R1	PPP4R1	up			hsa-miR-519e-5p		169	1	0	1	1	CDH26	0	1	0	0	1	0	0.000425417	0.0487947	1	0	0	0	0	0	0
18	9583117	9595102	9583117	9595102	-	circPPP4R1	PPP4R1	up			hsa-miR-519e-5p		169	1	0	1	1	CLEC14A	0	1	1	1	0	0	0.000362706	0.0474521	1	0	0	0	0	0	0
18	9583117	9595102	9583117	9595102	-	circPPP4R1	PPP4R1	up			hsa-miR-519e-5p		169	1	0	1	1	CTSH	0	0	1	1	0	0	4.18409e-05	0.0172975	0.350334	0	0	0	0	0	0
18	9583117	9595102	9583117	9595102	-	circPPP4R1	PPP4R1	up			hsa-miR-519e-5p		169	1	0	1	1	DAPK2	1	1	0	1	0	0	0.000330003	0.0438589	1	0	0	0	0	0	0
18	9583117	9595102	9583117	9595102	-	circPPP4R1	PPP4R1	up			hsa-miR-519e-5p		169	1	0	1	1	DTD1	0	1	0	0	1	0	2.56981e-05	0.0154406	0.21517	0	0	0	1	0	0
18	9583117	9595102	9583117	9595102	-	circPPP4R1	PPP4R1	up			hsa-miR-519e-5p		169	1	0	1	1	EBF4	0	1	1	1	0	0	0.000379907	0.0487947	1	0	0	0	0	0	0
18	9583117	9595102	9583117	9595102	-	circPPP4R1	PPP4R1	up			hsa-miR-519e-5p		169	1	0	1	1	ESS2	0	1	1	1	0	0	0.000317936	0.0438589	1	0	0	0	0	0	0
18	9583117	9595102	9583117	9595102	-	circPPP4R1	PPP4R1	up			hsa-miR-519e-5p		169	1	0	1	1	EVA1A	0	1	0	0	1	0	5.32206e-05	0.0173492	0.445616	0	0	0	0	0	0
18	9583117	9595102	9583117	9595102	-	circPPP4R1	PPP4R1	up			hsa-miR-519e-5p		169	1	0	1	1	FOXN4	0	1	0	0	1	0	1.13877e-05	0.0105943	0.0953488	0	0	0	0	0	0
18	9583117	9595102	9583117	9595102	-	circPPP4R1	PPP4R1	up			hsa-miR-519e-5p		169	1	0	1	1	HFE2	1	0	0	1	0	0	7.01725e-07	0.00146889	0.00587555	0	0	0	0	0	0
18	9583117	9595102	9583117	9595102	-	circPPP4R1	PPP4R1	up			hsa-miR-519e-5p		169	1	0	1	1	HTRA4	0	1	0	0	1	0	3.22739e-05	0.0158958	0.270229	0	0	0	0	0	0
18	9583117	9595102	9583117	9595102	-	circPPP4R1	PPP4R1	up			hsa-miR-519e-5p		169	1	0	1	1	IL1RN	0	1	1	1	0	0	2.76614e-05	0.0154406	0.231609	0	0	0	0	0	0
18	9583117	9595102	9583117	9595102	-	circPPP4R1	PPP4R1	up			hsa-miR-519e-5p		169	1	0	1	1	INPP5D	0	0	1	1	0	0	0.00018684	0.0319267	1	0	0	0	1	0	0
18	9583117	9595102	9583117	9595102	-	circPPP4R1	PPP4R1	up			hsa-miR-519e-5p		169	1	0	1	1	KIAA1324	0	0	1	1	0	0	9.5455e-06	0.0104389	0.0799245	0	0	0	0	0	0
18	9583117	9595102	9583117	9595102	-	circPPP4R1	PPP4R1	up			hsa-miR-519e-5p		169	1	0	1	1	LDHC	0	1	0	0	1	0	1.39988e-06	0.00234424	0.0117212	0	0	0	0	0	0
18	9583117	9595102	9583117	9595102	-	circPPP4R1	PPP4R1	up			hsa-miR-519e-5p		169	1	0	1	1	MAEL	0	1	0	0	1	0	0.000295173	0.0431315	1	0	0	0	0	0	0
18	9583117	9595102	9583117	9595102	-	circPPP4R1	PPP4R1	up			hsa-miR-519e-5p		169	1	0	1	1	MAGEA9	0	1	0	0	1	0	0.00017293	0.0308073	1	0	0	0	0	0	0
18	9583117	9595102	9583117	9595102	-	circPPP4R1	PPP4R1	up			hsa-miR-519e-5p		169	1	0	1	1	MAGEA9B	0	1	0	0	1	0	0.000153368	0.0291852	1	0	0	0	0	0	0
18	9583117	9595102	9583117	9595102	-	circPPP4R1	PPP4R1	up			hsa-miR-519e-5p		169	1	0	1	1	MAGEB18	0	1	0	0	1	0	0.000324877	0.0438589	1	0	0	0	0	0	0
18	9583117	9595102	9583117	9595102	-	circPPP4R1	PPP4R1	up			hsa-miR-519e-5p		169	1	0	1	1	MEIS3	0	0	1	1	0	0	8.30941e-05	0.0210832	0.695747	0	0	0	0	0	0
18	9583117	9595102	9583117	9595102	-	circPPP4R1	PPP4R1	up			hsa-miR-519e-5p		169	1	0	1	1	MYH1	0	1	0	0	1	0	7.6994e-05	0.0207958	0.644671	0	0	0	0	0	0
18	9583117	9595102	9583117	9595102	-	circPPP4R1	PPP4R1	up			hsa-miR-519e-5p		169	1	0	1	1	MYO18B	0	1	0	0	1	0	0.000108709	0.0239918	0.910221	0	0	0	1	0	0
18	9583117	9595102	9583117	9595102	-	circPPP4R1	PPP4R1	up			hsa-miR-519e-5p		169	1	0	1	1	NXPE4	0	1	0	0	1	0	4.62236e-06	0.0064505	0.038703	0	0	0	0	0	0
18	9583117	9595102	9583117	9595102	-	circPPP4R1	PPP4R1	up			hsa-miR-519e-5p		169	1	0	1	1	PATL2	0	1	0	0	1	0	0.000216781	0.0355904	1	0	0	0	0	0	0
18	9583117	9595102	9583117	9595102	-	circPPP4R1	PPP4R1	up			hsa-miR-519e-5p		169	1	0	1	1	PCNT	0	0	1	1	0	0	0.000314477	0.0438589	1	0	0	0	1	0	0
18	9583117	9595102	9583117	9595102	-	circPPP4R1	PPP4R1	up			hsa-miR-519e-5p		169	1	0	1	1	PDK3	0	1	0	0	1	0	2.26584e-05	0.0154406	0.189719	0	1	0	0	0	0
18	9583117	9595102	9583117	9595102	-	circPPP4R1	PPP4R1	up			hsa-miR-519e-5p		169	1	0	1	1	PDZD3	0	1	0	0	1	0	7.6994e-05	0.0207958	0.644671	0	0	0	0	0	0
18	9583117	9595102	9583117	9595102	-	circPPP4R1	PPP4R1	up			hsa-miR-519e-5p		169	1	0	1	1	PGF	0	1	0	0	1	0	0.000416064	0.0487947	1	0	0	0	0	0	0
18	9583117	9595102	9583117	9595102	-	circPPP4R1	PPP4R1	up			hsa-miR-519e-5p		169	1	0	1	1	PLEK2	0	1	1	1	0	0	9.97388e-06	0.0104389	0.0835113	0	0	0	0	0	0
18	9583117	9595102	9583117	9595102	-	circPPP4R1	PPP4R1	up			hsa-miR-519e-5p		169	1	0	1	1	PLXDC1	0	1	0	0	1	0	0.000298773	0.0431315	1	0	0	0	0	0	0
18	9583117	9595102	9583117	9595102	-	circPPP4R1	PPP4R1	up			hsa-miR-519e-5p		169	1	0	1	1	POLR3H	0	0	1	1	0	0	0.000228397	0.0366801	1	0	0	0	0	0	0
18	9583117	9595102	9583117	9595102	-	circPPP4R1	PPP4R1	up			hsa-miR-519e-5p		169	1	0	1	1	PRADC1	0	1	0	0	1	0	4.54491e-05	0.0172975	0.380546	0	0	0	0	0	0
18	9583117	9595102	9583117	9595102	-	circPPP4R1	PPP4R1	up			hsa-miR-519e-5p		169	1	0	1	1	PRR18	0	1	0	0	1	0	4.54491e-05	0.0172975	0.380546	0	0	0	0	0	0
18	9583117	9595102	9583117	9595102	-	circPPP4R1	PPP4R1	up			hsa-miR-519e-5p		169	1	0	1	1	RCOR2	0	1	0	0	1	0	0.00017293	0.0308073	1	0	0	0	0	0	0
18	9583117	9595102	9583117	9595102	-	circPPP4R1	PPP4R1	up			hsa-miR-519e-5p		169	1	0	1	1	RFX8	0	1	0	0	1	0	7.6994e-05	0.0207958	0.644671	0	0	0	0	0	0
18	9583117	9595102	9583117	9595102	-	circPPP4R1	PPP4R1	up			hsa-miR-519e-5p		169	1	0	1	1	SDR16C5	1	0	0	1	0	0	5.57555e-05	0.0173492	0.466841	0	0	0	0	0	0
18	9583117	9595102	9583117	9595102	-	circPPP4R1	PPP4R1	up			hsa-miR-519e-5p		169	1	0	1	1	SLC10A6	0	1	0	0	1	0	9.41522e-05	0.0225239	0.788337	0	0	0	0	0	0
18	9583117	9595102	9583117	9595102	-	circPPP4R1	PPP4R1	up			hsa-miR-519e-5p		169	1	0	1	1	SLC8A3	0	1	0	0	1	0	0.000150505	0.0291852	1	0	0	0	0	0	0
18	9583117	9595102	9583117	9595102	-	circPPP4R1	PPP4R1	up			hsa-miR-519e-5p		169	1	0	1	1	SOGA1	0	0	1	1	0	0	8.89608e-05	0.0219079	0.744869	0	0	0	0	0	0
18	9583117	9595102	9583117	9595102	-	circPPP4R1	PPP4R1	up			hsa-miR-519e-5p		169	1	0	1	1	SYT17	0	1	1	1	0	0	6.11071e-05	0.0182732	0.51165	1	0	0	0	0	0
18	9583117	9595102	9583117	9595102	-	circPPP4R1	PPP4R1	up			hsa-miR-519e-5p		169	1	0	1	1	TOMM40	1	0	1	1	0	0	0.000393949	0.0487947	1	0	0	0	0	0	0
18	9583117	9595102	9583117	9595102	-	circPPP4R1	PPP4R1	up			hsa-miR-519e-5p		169	1	0	1	1	UCK2	0	1	0	0	1	0	0.000212151	0.0355269	1	0	0	0	1	0	0
18	9583117	9595102	9583117	9595102	-	circPPP4R1	PPP4R1	up			hsa-miR-519e-5p		169	1	0	1	1	VWA5B1	0	1	0	0	1	0	1.15789e-07	0.000323168	0.000969504	0	0	0	0	0	0
18	9583117	9595102	9583117	9595102	-	circPPP4R1	PPP4R1	up			hsa-miR-519e-5p		169	1	0	1	1	Z84488.2	0	0	1	1	0	0	0.000153368	0.0291852	1	0	0	0	0	0	0
18	9583117	9595102	9583117	9595102	-	circPPP4R1	PPP4R1	up			hsa-miR-519e-5p		169	1	0	1	1	ZNF205	0	0	1	1	0	0	2.49634e-05	0.0154406	0.209019	0	0	0	0	0	0
18	9583117	9595102	9583117	9595102	-	circPPP4R1	PPP4R1	up			hsa-miR-519e-5p		169	1	0	1	1	ZNF208	0	0	1	1	0	0	0.000182443	0.031825	1	0	0	0	0	0	0
18	9583117	9595102	9583117	9595102	-	circPPP4R1	PPP4R1	up			hsa-miR-519e-5p		169	1	0	1	1	ZNF418	0	1	1	1	0	0	0.000435045	0.0492248	1	0	0	0	1	0	0
18	9583117	9595102	9583117	9595102	-	circPPP4R1	PPP4R1	up			hsa-miR-519e-5p		169	1	0	1	1	ZNF433	0	0	1	1	0	0	0.000388186	0.0487947	1	0	0	0	0	0	0
18	9583117	9595102	9583117	9595102	-	circPPP4R1	PPP4R1	up			hsa-miR-548s		167	1	0	1	1	ANKFY1	0	1	0	0	1	0	5.04557e-05	0.0173492	0.422466	0	1	0	1	0	1
18	9583117	9595102	9583117	9595102	-	circPPP4R1	PPP4R1	up			hsa-miR-548s		167	1	0	1	1	CASTOR2	0	1	0	0	1	0	0.000110271	0.0239918	0.923303	0	0	0	0	0	0
18	9583117	9595102	9583117	9595102	-	circPPP4R1	PPP4R1	up			hsa-miR-548s		167	1	0	1	1	EVA1A	0	1	0	0	1	0	5.32206e-05	0.0173492	0.445616	0	0	0	0	0	0
18	9583117	9595102	9583117	9595102	-	circPPP4R1	PPP4R1	up			hsa-miR-548s		167	1	0	1	1	KIAA1324	1	0	0	1	0	0	9.5455e-06	0.0104389	0.0799245	0	0	0	0	0	0
18	9583117	9595102	9583117	9595102	-	circPPP4R1	PPP4R1	up			hsa-miR-548s		167	1	0	1	1	LSP1	0	1	0	0	1	0	0.00014831	0.0291852	1	0	0	0	0	0	0
18	9583117	9595102	9583117	9595102	-	circPPP4R1	PPP4R1	up			hsa-miR-548s		167	1	0	1	1	NDUFA2	0	1	0	0	1	0	0.000232181	0.0366801	1	0	1	0	0	0	0
18	9583117	9595102	9583117	9595102	-	circPPP4R1	PPP4R1	up			hsa-miR-548s		167	1	0	1	1	PDK3	1	0	0	1	0	0	2.26584e-05	0.0154406	0.189719	0	1	0	0	0	0
18	9583117	9595102	9583117	9595102	-	circPPP4R1	PPP4R1	up			hsa-miR-548s		167	1	0	1	1	PLXDC1	0	1	0	0	1	0	0.000298773	0.0431315	1	0	0	0	0	0	0
18	9583117	9595102	9583117	9595102	-	circPPP4R1	PPP4R1	up			hsa-miR-548s		167	1	0	1	1	SLC10A6	1	0	0	1	0	0	9.41522e-05	0.0225239	0.788337	0	0	0	0	0	0
18	9583117	9595102	9583117	9595102	-	circPPP4R1	PPP4R1	up			hsa-miR-548s		167	1	0	1	1	SOGA1	0	1	0	0	1	0	8.89608e-05	0.0219079	0.744869	0	0	0	0	0	0
18	9583117	9595102	9583117	9595102	-	circPPP4R1	PPP4R1	up			hsa-miR-548s		167	1	0	1	1	TOMM40	1	0	0	1	0	0	0.000393949	0.0487947	1	0	0	0	0	0	0
18	9583117	9595102	9583117	9595102	-	circPPP4R1	PPP4R1	up			hsa-miR-548s		167	1	0	1	1	UCK2	0	1	0	0	1	0	0.000212151	0.0355269	1	0	0	0	1	0	0
18	9583117	9595102	9583117	9595102	-	circPPP4R1	PPP4R1	up			hsa-miR-617		156	1	0	0	0	ABCG4	0	1	0	0	0	1	1.5205e-05	0.0127311	0.127311	0	0	0	0	0	0
18	9583117	9595102	9583117	9595102	-	circPPP4R1	PPP4R1	up			hsa-miR-617		156	1	0	0	0	ANKFY1	0	1	0	0	0	1	5.04557e-05	0.0173492	0.422466	0	1	0	1	0	1
18	9583117	9595102	9583117	9595102	-	circPPP4R1	PPP4R1	up			hsa-miR-617		156	1	0	0	0	INPP5D	0	1	0	0	0	1	0.00018684	0.0319267	1	0	0	0	1	0	0
18	9583117	9595102	9583117	9595102	-	circPPP4R1	PPP4R1	up			hsa-miR-617		156	1	0	0	0	MYO18B	0	1	0	0	0	1	0.000108709	0.0239918	0.910221	0	0	0	1	0	0
18	9583117	9595102	9583117	9595102	-	circPPP4R1	PPP4R1	up			hsa-miR-617		156	1	0	0	0	NFAM1	1	0	0	0	1	0	0.000424364	0.0487947	1	0	0	0	0	0	0
18	9583117	9595102	9583117	9595102	-	circPPP4R1	PPP4R1	up			hsa-miR-617		156	1	0	0	0	NXPE4	0	1	0	0	0	1	4.62236e-06	0.0064505	0.038703	0	0	0	0	0	0
18	9583117	9595102	9583117	9595102	-	circPPP4R1	PPP4R1	up			hsa-miR-617		156	1	0	0	0	SELENOV	0	1	0	0	0	1	3.82098e-05	0.0168384	0.31993	0	0	0	0	0	0
18	9583117	9595102	9583117	9595102	-	circPPP4R1	PPP4R1	up			hsa-miR-617		156	1	0	0	0	ZNF208	0	1	0	0	0	1	0.000182443	0.031825	1	0	0	0	0	0	0
18	9583117	9595102	9583117	9595102	-	circPPP4R1	PPP4R1	up			hsa-miR-6736-3p		160	1	0	1	1	ANKFY1	0	1	0	0	1	0	5.04557e-05	0.0173492	0.422466	0	1	0	1	0	1
18	9583117	9595102	9583117	9595102	-	circPPP4R1	PPP4R1	up			hsa-miR-6736-3p		160	1	0	1	1	CASTOR2	0	1	0	0	1	0	0.000110271	0.0239918	0.923303	0	0	0	0	0	0
18	9583117	9595102	9583117	9595102	-	circPPP4R1	PPP4R1	up			hsa-miR-6736-3p		160	1	0	1	1	CLEC14A	1	0	0	1	0	0	0.000362706	0.0474521	1	0	0	0	0	0	0
18	9583117	9595102	9583117	9595102	-	circPPP4R1	PPP4R1	up			hsa-miR-6736-3p		160	1	0	1	1	CLEC4G	0	1	0	0	1	0	0.000425417	0.0487947	1	0	0	0	0	0	0
18	9583117	9595102	9583117	9595102	-	circPPP4R1	PPP4R1	up			hsa-miR-6736-3p		160	1	0	1	1	DAPK2	0	1	0	0	1	0	0.000330003	0.0438589	1	0	0	0	0	0	0
18	9583117	9595102	9583117	9595102	-	circPPP4R1	PPP4R1	up			hsa-miR-6736-3p		160	1	0	1	1	EVPLL	0	1	0	0	1	0	0.000324877	0.0438589	1	0	0	0	0	0	0
18	9583117	9595102	9583117	9595102	-	circPPP4R1	PPP4R1	up			hsa-miR-6736-3p		160	1	0	1	1	HTRA4	0	1	0	0	1	0	3.22739e-05	0.0158958	0.270229	0	0	0	0	0	0
18	9583117	9595102	9583117	9595102	-	circPPP4R1	PPP4R1	up			hsa-miR-6736-3p		160	1	0	1	1	INPP5D	0	1	0	0	1	0	0.00018684	0.0319267	1	0	0	0	1	0	0
18	9583117	9595102	9583117	9595102	-	circPPP4R1	PPP4R1	up			hsa-miR-6736-3p		160	1	0	1	1	NFAM1	0	1	0	0	1	0	0.000424364	0.0487947	1	0	0	0	0	0	0
18	9583117	9595102	9583117	9595102	-	circPPP4R1	PPP4R1	up			hsa-miR-6736-3p		160	1	0	1	1	PDK3	0	1	0	0	1	0	2.26584e-05	0.0154406	0.189719	0	1	0	0	0	0
18	9583117	9595102	9583117	9595102	-	circPPP4R1	PPP4R1	up			hsa-miR-6736-3p		160	1	0	1	1	POLR3H	0	1	0	0	1	0	0.000228397	0.0366801	1	0	0	0	0	0	0
18	9583117	9595102	9583117	9595102	-	circPPP4R1	PPP4R1	up			hsa-miR-6736-3p		160	1	0	1	1	PRADC1	0	1	0	0	1	0	4.54491e-05	0.0172975	0.380546	0	0	0	0	0	0
18	9583117	9595102	9583117	9595102	-	circPPP4R1	PPP4R1	up			hsa-miR-6736-3p		160	1	0	1	1	PRR18	0	1	0	0	1	0	4.54491e-05	0.0172975	0.380546	0	0	0	0	0	0
18	9583117	9595102	9583117	9595102	-	circPPP4R1	PPP4R1	up			hsa-miR-6736-3p		160	1	0	1	1	RCOR2	0	1	0	0	1	0	0.00017293	0.0308073	1	0	0	0	0	0	0
18	9583117	9595102	9583117	9595102	-	circPPP4R1	PPP4R1	up			hsa-miR-6736-3p		160	1	0	1	1	TRIM7	0	1	0	0	1	0	0.000416064	0.0487947	1	0	0	0	1	0	0
18	9583117	9595102	9583117	9595102	-	circPPP4R1	PPP4R1	up			hsa-miR-6736-3p		160	1	0	1	1	UCK2	0	1	0	0	1	0	0.000212151	0.0355269	1	0	0	0	1	0	0
18	9583117	9595102	9583117	9595102	-	circPPP4R1	PPP4R1	up			hsa-miR-6736-3p		160	1	0	1	1	VWA5B1	0	1	0	0	1	0	1.15789e-07	0.000323168	0.000969504	0	0	0	0	0	0
18	9583117	9595102	9583117	9595102	-	circPPP4R1	PPP4R1	up			hsa-miR-6736-3p		160	1	0	1	1	ZNF418	0	1	0	0	1	0	0.000435045	0.0492248	1	0	0	0	1	0	0
18	9583117	9595102	9583117	9595102	-	circPPP4R1	PPP4R1	up			hsa-miR-6837-5p		164	1	1	0	0	ABCG4	1	1	0	0	1	0	1.5205e-05	0.0127311	0.127311	0	0	0	0	0	0
18	9583117	9595102	9583117	9595102	-	circPPP4R1	PPP4R1	up			hsa-miR-6837-5p		164	1	1	0	0	AVPR2	0	1	0	0	0	1	2.68625e-05	0.0154406	0.224919	0	0	0	0	0	0
18	9583117	9595102	9583117	9595102	-	circPPP4R1	PPP4R1	up			hsa-miR-6837-5p		164	1	1	0	0	BIN3	0	1	0	0	0	1	8.3057e-05	0.0210832	0.695436	0	0	0	1	0	0
18	9583117	9595102	9583117	9595102	-	circPPP4R1	PPP4R1	up			hsa-miR-6837-5p		164	1	1	0	0	CASTOR2	1	1	0	0	1	0	0.000110271	0.0239918	0.923303	0	0	0	0	0	0
18	9583117	9595102	9583117	9595102	-	circPPP4R1	PPP4R1	up			hsa-miR-6837-5p		164	1	1	0	0	CDC42EP4	0	1	0	0	0	1	0.000107359	0.0239918	0.898917	0	1	0	1	0	1
18	9583117	9595102	9583117	9595102	-	circPPP4R1	PPP4R1	up			hsa-miR-6837-5p		164	1	1	0	0	CLEC4G	0	1	0	0	0	1	0.000425417	0.0487947	1	0	0	0	0	0	0
18	9583117	9595102	9583117	9595102	-	circPPP4R1	PPP4R1	up			hsa-miR-6837-5p		164	1	1	0	0	CPA6	0	1	0	0	0	1	0.00017293	0.0308073	1	0	0	0	0	0	0
18	9583117	9595102	9583117	9595102	-	circPPP4R1	PPP4R1	up			hsa-miR-6837-5p		164	1	1	0	0	CTSH	0	1	0	0	0	1	4.18409e-05	0.0172975	0.350334	0	0	0	0	0	0
18	9583117	9595102	9583117	9595102	-	circPPP4R1	PPP4R1	up			hsa-miR-6837-5p		164	1	1	0	0	DTD1	0	1	0	0	0	1	2.56981e-05	0.0154406	0.21517	0	0	0	1	0	0
18	9583117	9595102	9583117	9595102	-	circPPP4R1	PPP4R1	up			hsa-miR-6837-5p		164	1	1	0	0	ESS2	0	1	0	0	0	1	0.000317936	0.0438589	1	0	0	0	0	0	0
18	9583117	9595102	9583117	9595102	-	circPPP4R1	PPP4R1	up			hsa-miR-6837-5p		164	1	1	0	0	EVPLL	0	1	0	0	0	1	0.000324877	0.0438589	1	0	0	0	0	0	0
18	9583117	9595102	9583117	9595102	-	circPPP4R1	PPP4R1	up			hsa-miR-6837-5p		164	1	1	0	0	FOXN4	0	1	0	0	0	1	1.13877e-05	0.0105943	0.0953488	0	0	0	0	0	0
18	9583117	9595102	9583117	9595102	-	circPPP4R1	PPP4R1	up			hsa-miR-6837-5p		164	1	1	0	0	IL1RN	0	1	0	0	0	1	2.76614e-05	0.0154406	0.231609	0	0	0	0	0	0
18	9583117	9595102	9583117	9595102	-	circPPP4R1	PPP4R1	up			hsa-miR-6837-5p		164	1	1	0	0	IL9R	0	1	0	0	0	1	0.000425417	0.0487947	1	0	0	0	0	0	0
18	9583117	9595102	9583117	9595102	-	circPPP4R1	PPP4R1	up			hsa-miR-6837-5p		164	1	1	0	0	KIAA1324	0	1	0	0	0	1	9.5455e-06	0.0104389	0.0799245	0	0	0	0	0	0
18	9583117	9595102	9583117	9595102	-	circPPP4R1	PPP4R1	up			hsa-miR-6837-5p		164	1	1	0	0	LSP1	1	0	0	0	1	0	0.00014831	0.0291852	1	0	0	0	0	0	0
18	9583117	9595102	9583117	9595102	-	circPPP4R1	PPP4R1	up			hsa-miR-6837-5p		164	1	1	0	0	NDUFA2	0	1	0	0	0	1	0.000232181	0.0366801	1	0	1	0	0	0	0
18	9583117	9595102	9583117	9595102	-	circPPP4R1	PPP4R1	up			hsa-miR-6837-5p		164	1	1	0	0	NFAM1	0	1	0	0	0	1	0.000424364	0.0487947	1	0	0	0	0	0	0
18	9583117	9595102	9583117	9595102	-	circPPP4R1	PPP4R1	up			hsa-miR-6837-5p		164	1	1	0	0	PDK3	0	1	0	0	0	1	2.26584e-05	0.0154406	0.189719	0	1	0	0	0	0
18	9583117	9595102	9583117	9595102	-	circPPP4R1	PPP4R1	up			hsa-miR-6837-5p		164	1	1	0	0	PGF	0	1	0	0	0	1	0.000416064	0.0487947	1	0	0	0	0	0	0
18	9583117	9595102	9583117	9595102	-	circPPP4R1	PPP4R1	up			hsa-miR-6837-5p		164	1	1	0	0	PLXDC1	0	1	0	0	0	1	0.000298773	0.0431315	1	0	0	0	0	0	0
18	9583117	9595102	9583117	9595102	-	circPPP4R1	PPP4R1	up			hsa-miR-6837-5p		164	1	1	0	0	POLR3H	0	1	0	0	0	1	0.000228397	0.0366801	1	0	0	0	0	0	0
18	9583117	9595102	9583117	9595102	-	circPPP4R1	PPP4R1	up			hsa-miR-6837-5p		164	1	1	0	0	RGL4	0	1	0	0	0	1	5.53936e-05	0.0173492	0.463811	0	0	0	0	0	0
18	9583117	9595102	9583117	9595102	-	circPPP4R1	PPP4R1	up			hsa-miR-6837-5p		164	1	1	0	0	SDR16C5	0	1	0	0	0	1	5.57555e-05	0.0173492	0.466841	0	0	0	0	0	0
18	9583117	9595102	9583117	9595102	-	circPPP4R1	PPP4R1	up			hsa-miR-6837-5p		164	1	1	0	0	SELENOV	0	1	0	0	0	1	3.82098e-05	0.0168384	0.31993	0	0	0	0	0	0
18	9583117	9595102	9583117	9595102	-	circPPP4R1	PPP4R1	up			hsa-miR-6837-5p		164	1	1	0	0	SEZ6L2	0	1	0	0	0	1	0.00027107	0.041562	1	1	0	1	0	0	1
18	9583117	9595102	9583117	9595102	-	circPPP4R1	PPP4R1	up			hsa-miR-6837-5p		164	1	1	0	0	SLC8A3	0	1	0	0	0	1	0.000150505	0.0291852	1	0	0	0	0	0	0
18	9583117	9595102	9583117	9595102	-	circPPP4R1	PPP4R1	up			hsa-miR-6837-5p		164	1	1	0	0	SOGA1	0	1	0	0	0	1	8.89608e-05	0.0219079	0.744869	0	0	0	0	0	0
18	9583117	9595102	9583117	9595102	-	circPPP4R1	PPP4R1	up			hsa-miR-6837-5p		164	1	1	0	0	TRIM7	0	1	0	0	0	1	0.000416064	0.0487947	1	0	0	0	1	0	0
18	9583117	9595102	9583117	9595102	-	circPPP4R1	PPP4R1	up			hsa-miR-6837-5p		164	1	1	0	0	UCK2	0	1	0	0	0	1	0.000212151	0.0355269	1	0	0	0	1	0	0
18	9583117	9595102	9583117	9595102	-	circPPP4R1	PPP4R1	up			hsa-miR-6837-5p		164	1	1	0	0	VWA5B1	0	1	0	0	0	1	1.15789e-07	0.000323168	0.000969504	0	0	0	0	0	0
18	9583117	9595102	9583117	9595102	-	circPPP4R1	PPP4R1	up			hsa-miR-6837-5p		164	1	1	0	0	ZNF208	0	1	0	0	0	1	0.000182443	0.031825	1	0	0	0	0	0	0
18	9583117	9595102	9583117	9595102	-	circPPP4R1	PPP4R1	up			hsa-miR-8060		169	1	0	1	1	EVA1A	0	1	0	0	1	0	5.32206e-05	0.0173492	0.445616	0	0	0	0	0	0
18	9583117	9595102	9583117	9595102	-	circPPP4R1	PPP4R1	up			hsa-miR-8060		169	1	0	1	1	PDK3	0	1	0	0	1	0	2.26584e-05	0.0154406	0.189719	0	1	0	0	0	0
18	9583117	9595102	9583117	9595102	-	circPPP4R1	PPP4R1	up			hsa-miR-8060		169	1	0	1	1	PLEK2	0	1	0	0	1	0	9.97388e-06	0.0104389	0.0835113	0	0	0	0	0	0
18	9583117	9595102	9583117	9595102	-	circPPP4R1	PPP4R1	up			hsa-miR-8060		169	1	0	1	1	SLC8A3	0	1	0	0	1	0	0.000150505	0.0291852	1	0	0	0	0	0	0
18	9583117	9595102	9583117	9595102	-	circPPP4R1	PPP4R1	up			hsa-miR-8060		169	1	0	1	1	SOGA1	0	1	0	0	1	0	8.89608e-05	0.0219079	0.744869	0	0	0	0	0	0
5	109713520	109716264	109716264	109713520	+	circMAN2A1	MAN2A1	up	circMan2a1	Man2a1	hsa-miR-212-5p		166	1	0	0	0	ABCE1	0	0	1	0	1	0	0.00465817	0.0210806	1	0	0	0	1	0	0
5	109713520	109716264	109716264	109713520	+	circMAN2A1	MAN2A1	up	circMan2a1	Man2a1	hsa-miR-212-5p		166	1	0	0	0	ABR	0	0	1	0	1	0	0.00524424	0.0229347	1	0	1	1	1	0	1
5	109713520	109716264	109716264	109713520	+	circMAN2A1	MAN2A1	up	circMan2a1	Man2a1	hsa-miR-212-5p		166	1	0	0	0	AC008695.1	0	0	1	0	1	0	0.00031967	0.00328906	1	0	0	0	0	0	0
5	109713520	109716264	109716264	109713520	+	circMAN2A1	MAN2A1	up	circMan2a1	Man2a1	hsa-miR-212-5p		166	1	0	0	0	AC008763.3	0	0	1	0	1	0	0	0	0	0	0	0	0	0	0
5	109713520	109716264	109716264	109713520	+	circMAN2A1	MAN2A1	up	circMan2a1	Man2a1	hsa-miR-212-5p		166	1	0	0	0	AC048338.1	0	0	1	0	1	0	1.71365e-05	0.000503844	0.133699	0	0	0	0	0	0
5	109713520	109716264	109716264	109713520	+	circMAN2A1	MAN2A1	up	circMan2a1	Man2a1	hsa-miR-212-5p		166	1	0	0	0	ACVR2B	0	1	1	0	1	0	0.0118278	0.0418887	1	0	0	0	0	0	0
5	109713520	109716264	109716264	109713520	+	circMAN2A1	MAN2A1	up	circMan2a1	Man2a1	hsa-miR-212-5p		166	1	0	0	0	ADAM9	0	0	1	0	1	0	0.00481363	0.0215467	1	0	0	0	1	0	0
5	109713520	109716264	109716264	109713520	+	circMAN2A1	MAN2A1	up	circMan2a1	Man2a1	hsa-miR-212-5p		166	1	0	0	0	ADARB1	0	0	1	0	1	0	0.00303529	0.0154881	1	0	0	1	1	0	1
5	109713520	109716264	109716264	109713520	+	circMAN2A1	MAN2A1	up	circMan2a1	Man2a1	hsa-miR-212-5p		166	1	0	0	0	ADD1	0	0	1	0	1	0	1.30752e-05	0.000426045	0.102013	0	1	1	1	1	1
5	109713520	109716264	109716264	109713520	+	circMAN2A1	MAN2A1	up	circMan2a1	Man2a1	hsa-miR-212-5p		166	1	0	0	0	ADGRG6	0	0	1	0	1	0	0.000657242	0.00550784	1	0	0	0	0	0	0
5	109713520	109716264	109716264	109713520	+	circMAN2A1	MAN2A1	up	circMan2a1	Man2a1	hsa-miR-212-5p		166	1	0	0	0	ADRA2A	0	0	1	0	1	0	0.000858926	0.00662843	1	0	0	0	0	0	0
5	109713520	109716264	109716264	109713520	+	circMAN2A1	MAN2A1	up	circMan2a1	Man2a1	hsa-miR-212-5p		166	1	0	0	0	AGO3	1	0	0	0	1	0	0.0131783	0.0454541	1	1	0	0	0	0	0
5	109713520	109716264	109716264	109713520	+	circMAN2A1	MAN2A1	up	circMan2a1	Man2a1	hsa-miR-212-5p		166	1	0	0	0	AGPS	0	0	1	0	1	0	0.000725836	0.00591742	1	0	0	0	1	0	0
5	109713520	109716264	109716264	109713520	+	circMAN2A1	MAN2A1	up	circMan2a1	Man2a1	hsa-miR-212-5p		166	1	0	0	0	ALS2	0	0	1	0	1	0	0.00387024	0.018412	1	0	0	1	1	0	1
5	109713520	109716264	109716264	109713520	+	circMAN2A1	MAN2A1	up	circMan2a1	Man2a1	hsa-miR-212-5p		166	1	0	0	0	AMER1	0	0	1	0	1	0	0.00179879	0.01099	1	0	0	0	0	0	0
5	109713520	109716264	109716264	109713520	+	circMAN2A1	MAN2A1	up	circMan2a1	Man2a1	hsa-miR-212-5p		166	1	0	0	0	ANO4	0	1	0	0	0	1	2.00033e-05	0.00055571	0.156066	0	0	0	0	0	0
5	109713520	109716264	109716264	109713520	+	circMAN2A1	MAN2A1	up	circMan2a1	Man2a1	hsa-miR-212-5p		166	1	0	0	0	ANXA11	0	0	1	0	1	0	3.74785e-05	0.000821368	0.292407	0	1	0	0	0	0
5	109713520	109716264	109716264	109713520	+	circMAN2A1	MAN2A1	up	circMan2a1	Man2a1	hsa-miR-212-5p		166	1	0	0	0	APAF1	0	0	1	0	1	0	0.00907977	0.0345226	1	0	0	0	1	0	0
5	109713520	109716264	109716264	109713520	+	circMAN2A1	MAN2A1	up	circMan2a1	Man2a1	hsa-miR-212-5p		166	1	0	0	0	APC	0	0	1	0	1	0	0.00353462	0.0172138	1	0	1	1	0	1	1
5	109713520	109716264	109716264	109713520	+	circMAN2A1	MAN2A1	up	circMan2a1	Man2a1	hsa-miR-212-5p		166	1	0	0	0	ARAF	0	1	1	0	1	0	7.05302e-05	0.00119625	0.550277	0	0	0	1	0	0
5	109713520	109716264	109716264	109713520	+	circMAN2A1	MAN2A1	up	circMan2a1	Man2a1	hsa-miR-212-5p		166	1	0	0	0	ARF4	0	1	1	0	1	0	0.000310306	0.00322371	1	0	0	0	1	0	0
5	109713520	109716264	109716264	109713520	+	circMAN2A1	MAN2A1	up	circMan2a1	Man2a1	hsa-miR-212-5p		166	1	0	0	0	ARHGAP29	0	0	1	0	1	0	0.00299847	0.0154009	1	0	0	0	1	0	0
5	109713520	109716264	109716264	109713520	+	circMAN2A1	MAN2A1	up	circMan2a1	Man2a1	hsa-miR-212-5p		166	1	0	0	0	ARHGAP30	0	0	1	0	1	0	1.2401e-05	0.000411997	0.0967523	0	0	0	0	0	0
5	109713520	109716264	109716264	109713520	+	circMAN2A1	MAN2A1	up	circMan2a1	Man2a1	hsa-miR-212-5p		166	1	0	0	0	ARID3A	0	0	1	0	1	0	4.2881e-05	0.000892739	0.334558	0	0	0	0	0	0
5	109713520	109716264	109716264	109713520	+	circMAN2A1	MAN2A1	up	circMan2a1	Man2a1	hsa-miR-212-5p		166	1	0	0	0	ARRDC4	0	0	1	0	1	0	0.0117371	0.0417379	1	0	0	0	1	0	0
5	109713520	109716264	109716264	109713520	+	circMAN2A1	MAN2A1	up	circMan2a1	Man2a1	hsa-miR-212-5p		166	1	0	0	0	ASB1	0	1	0	0	0	1	0.000138893	0.00189117	1	0	0	0	1	0	0
5	109713520	109716264	109716264	109713520	+	circMAN2A1	MAN2A1	up	circMan2a1	Man2a1	hsa-miR-212-5p		166	1	0	0	0	ATG12	0	0	1	0	1	0	0.00148558	0.00957557	1	0	0	0	0	0	0
5	109713520	109716264	109716264	109713520	+	circMAN2A1	MAN2A1	up	circMan2a1	Man2a1	hsa-miR-212-5p		166	1	0	0	0	ATG13	0	0	1	0	1	0	5.37586e-05	0.00105114	0.419424	0	0	0	0	0	0
5	109713520	109716264	109716264	109713520	+	circMAN2A1	MAN2A1	up	circMan2a1	Man2a1	hsa-miR-212-5p		166	1	0	0	0	ATM	0	1	1	0	1	0	0.00179525	0.0109889	1	0	0	0	1	0	0
5	109713520	109716264	109716264	109713520	+	circMAN2A1	MAN2A1	up	circMan2a1	Man2a1	hsa-miR-212-5p		166	1	0	0	0	ATP6V0A2	0	0	1	0	1	0	5.80496e-05	0.00108876	0.452903	1	0	0	1	0	1
5	109713520	109716264	109716264	109713520	+	circMAN2A1	MAN2A1	up	circMan2a1	Man2a1	hsa-miR-212-5p		166	1	0	0	0	ATP7A	0	1	1	0	1	0	0.00428621	0.019941	1	0	0	0	1	0	0
5	109713520	109716264	109716264	109713520	+	circMAN2A1	MAN2A1	up	circMan2a1	Man2a1	hsa-miR-212-5p		166	1	0	0	0	B4GALT1	0	0	1	0	1	0	0.00282033	0.0147878	1	0	0	0	1	0	0
5	109713520	109716264	109716264	109713520	+	circMAN2A1	MAN2A1	up	circMan2a1	Man2a1	hsa-miR-212-5p		166	1	0	0	0	B4GALT4	0	0	1	0	1	0	5.74356e-05	0.00108765	0.448113	0	0	0	1	0	0
5	109713520	109716264	109716264	109713520	+	circMAN2A1	MAN2A1	up	circMan2a1	Man2a1	hsa-miR-212-5p		166	1	0	0	0	BCL2L1	0	0	1	0	1	0	2.78286e-07	3.87712e-05	0.00217119	0	0	0	0	0	0
5	109713520	109716264	109716264	109713520	+	circMAN2A1	MAN2A1	up	circMan2a1	Man2a1	hsa-miR-212-5p		166	1	0	0	0	BDKRB2	0	1	1	0	1	0	3.7541e-07	4.64912e-05	0.00292895	0	0	0	0	0	0
5	109713520	109716264	109716264	109713520	+	circMAN2A1	MAN2A1	up	circMan2a1	Man2a1	hsa-miR-212-5p		166	1	0	0	0	BSN	0	0	1	0	1	0	2.47005e-06	0.000140667	0.0192714	0	1	1	0	0	1
5	109713520	109716264	109716264	109713520	+	circMAN2A1	MAN2A1	up	circMan2a1	Man2a1	hsa-miR-212-5p		166	1	0	0	0	BTBD11	0	1	0	0	0	1	6.31138e-05	0.00112681	0.492414	0	0	0	0	0	0
5	109713520	109716264	109716264	109713520	+	circMAN2A1	MAN2A1	up	circMan2a1	Man2a1	hsa-miR-212-5p		166	1	0	0	0	BTBD9	0	1	0	0	0	1	0.00664569	0.0274773	1	0	0	0	1	0	0
5	109713520	109716264	109716264	109713520	+	circMAN2A1	MAN2A1	up	circMan2a1	Man2a1	hsa-miR-212-5p		166	1	0	0	0	C15orf40	1	0	0	0	1	0	0.00236586	0.0132035	1	0	0	0	0	0	0
5	109713520	109716264	109716264	109713520	+	circMAN2A1	MAN2A1	up	circMan2a1	Man2a1	hsa-miR-212-5p		166	1	0	0	0	C16orf87	0	0	1	0	1	0	0.00148209	0.00957557	1	0	0	0	0	0	0
5	109713520	109716264	109716264	109713520	+	circMAN2A1	MAN2A1	up	circMan2a1	Man2a1	hsa-miR-212-5p		166	1	0	0	0	C4orf3	0	0	1	0	1	0	0.000124098	0.00176044	0.968213	0	0	0	0	0	0
5	109713520	109716264	109716264	109713520	+	circMAN2A1	MAN2A1	up	circMan2a1	Man2a1	hsa-miR-212-5p		166	1	0	0	0	CABLES2	0	1	0	0	0	1	0.00210389	0.012168	1	0	0	0	0	0	0
5	109713520	109716264	109716264	109713520	+	circMAN2A1	MAN2A1	up	circMan2a1	Man2a1	hsa-miR-212-5p		166	1	0	0	0	CACNA1C	0	1	0	0	0	1	0.00959775	0.0358973	1	1	0	0	1	1	1
5	109713520	109716264	109716264	109713520	+	circMAN2A1	MAN2A1	up	circMan2a1	Man2a1	hsa-miR-212-5p		166	1	0	0	0	CALM1	0	1	1	0	1	0	0.000829965	0.00652103	1	0	1	0	1	0	1
5	109713520	109716264	109716264	109713520	+	circMAN2A1	MAN2A1	up	circMan2a1	Man2a1	hsa-miR-212-5p		166	1	0	0	0	CAMK2D	0	0	1	0	1	0	0.00241152	0.0133552	1	0	1	0	1	1	1
5	109713520	109716264	109716264	109713520	+	circMAN2A1	MAN2A1	up	circMan2a1	Man2a1	hsa-miR-212-5p		166	1	0	0	0	CATSPERG	0	0	1	0	1	0	4.0748e-10	4.54165e-07	3.17916e-06	0	0	0	0	0	0
5	109713520	109716264	109716264	109713520	+	circMAN2A1	MAN2A1	up	circMan2a1	Man2a1	hsa-miR-212-5p		166	1	0	0	0	CBX1	0	0	1	0	1	0	0.0014506	0.00943915	1	0	0	0	1	0	0
5	109713520	109716264	109716264	109713520	+	circMAN2A1	MAN2A1	up	circMan2a1	Man2a1	hsa-miR-212-5p		166	1	0	0	0	CBX8	0	0	1	0	1	0	1.17405e-05	0.000399997	0.0915993	0	0	0	1	0	0
5	109713520	109716264	109716264	109713520	+	circMAN2A1	MAN2A1	up	circMan2a1	Man2a1	hsa-miR-212-5p		166	1	0	0	0	CCDC50	0	0	1	0	1	0	4.01959e-06	0.000192986	0.0313609	0	0	0	1	0	0
5	109713520	109716264	109716264	109713520	+	circMAN2A1	MAN2A1	up	circMan2a1	Man2a1	hsa-miR-212-5p		166	1	0	0	0	CCNT2	0	0	1	0	1	0	0.00101721	0.00744232	1	0	0	0	1	0	0
5	109713520	109716264	109716264	109713520	+	circMAN2A1	MAN2A1	up	circMan2a1	Man2a1	hsa-miR-212-5p		166	1	0	0	0	CD47	0	1	1	0	1	0	0.00213369	0.0123312	1	0	0	0	1	1	1
5	109713520	109716264	109716264	109713520	+	circMAN2A1	MAN2A1	up	circMan2a1	Man2a1	hsa-miR-212-5p		166	1	0	0	0	CHRM3	0	0	1	0	1	0	1.53893e-06	0.000105322	0.0120067	1	0	0	1	0	1
5	109713520	109716264	109716264	109713520	+	circMAN2A1	MAN2A1	up	circMan2a1	Man2a1	hsa-miR-212-5p		166	1	0	0	0	CHURC1-FNTB	0	0	1	0	1	0	2.32482e-05	0.000607562	0.181382	0	0	0	0	0	0
5	109713520	109716264	109716264	109713520	+	circMAN2A1	MAN2A1	up	circMan2a1	Man2a1	hsa-miR-212-5p		166	1	0	0	0	CISD2	1	0	0	0	1	0	0.000757328	0.0060977	1	0	0	0	1	0	0
5	109713520	109716264	109716264	109713520	+	circMAN2A1	MAN2A1	up	circMan2a1	Man2a1	hsa-miR-212-5p		166	1	0	0	0	CIT	0	0	1	0	1	0	0.00237339	0.0132265	1	0	1	1	1	0	1
5	109713520	109716264	109716264	109713520	+	circMAN2A1	MAN2A1	up	circMan2a1	Man2a1	hsa-miR-212-5p		166	1	0	0	0	CLUAP1	1	0	0	0	1	0	7.81933e-05	0.00126641	0.610064	0	0	0	1	0	0
5	109713520	109716264	109716264	109713520	+	circMAN2A1	MAN2A1	up	circMan2a1	Man2a1	hsa-miR-212-5p		166	1	0	0	0	CMC4	0	0	1	0	1	0	4.39343e-06	0.000202826	0.0342775	0	0	0	0	0	0
5	109713520	109716264	109716264	109713520	+	circMAN2A1	MAN2A1	up	circMan2a1	Man2a1	hsa-miR-212-5p		166	1	0	0	0	CNOT2	0	1	0	0	0	1	0.000903805	0.00685943	1	0	0	0	1	1	1
5	109713520	109716264	109716264	109713520	+	circMAN2A1	MAN2A1	up	circMan2a1	Man2a1	hsa-miR-212-5p		166	1	0	0	0	CNR1	0	1	0	0	0	1	0.00639625	0.0266436	1	1	0	0	0	0	0
5	109713520	109716264	109716264	109713520	+	circMAN2A1	MAN2A1	up	circMan2a1	Man2a1	hsa-miR-212-5p		166	1	0	0	0	CNTRL	0	0	1	0	1	0	9.32392e-06	0.000341527	0.0727452	0	0	0	0	0	0
5	109713520	109716264	109716264	109713520	+	circMAN2A1	MAN2A1	up	circMan2a1	Man2a1	hsa-miR-212-5p		166	1	0	0	0	CTTNBP2NL	0	0	1	0	1	0	0.00444653	0.020431	1	0	0	0	1	0	0
5	109713520	109716264	109716264	109713520	+	circMAN2A1	MAN2A1	up	circMan2a1	Man2a1	hsa-miR-212-5p		166	1	0	0	0	CWC25	0	0	1	0	1	0	0.000164363	0.0021196	1	0	0	0	0	0	0
5	109713520	109716264	109716264	109713520	+	circMAN2A1	MAN2A1	up	circMan2a1	Man2a1	hsa-miR-212-5p		166	1	0	0	0	CYCS	1	0	1	0	1	0	0.0126843	0.0442786	1	0	1	0	1	0	1
5	109713520	109716264	109716264	109713520	+	circMAN2A1	MAN2A1	up	circMan2a1	Man2a1	hsa-miR-212-5p		166	1	0	0	0	CYP1B1	0	0	1	0	1	0	0.00273446	0.0144836	1	0	0	0	0	0	0
5	109713520	109716264	109716264	109713520	+	circMAN2A1	MAN2A1	up	circMan2a1	Man2a1	hsa-miR-212-5p		166	1	0	0	0	CYTH1	0	0	1	0	1	0	0.00280527	0.0147584	1	0	0	0	1	0	0
5	109713520	109716264	109716264	109713520	+	circMAN2A1	MAN2A1	up	circMan2a1	Man2a1	hsa-miR-212-5p		166	1	0	0	0	DACT1	0	0	1	0	1	0	0.000175808	0.00219114	1	0	0	0	0	0	0
5	109713520	109716264	109716264	109713520	+	circMAN2A1	MAN2A1	up	circMan2a1	Man2a1	hsa-miR-212-5p		166	1	0	0	0	DAPP1	0	1	0	0	0	1	1.8224e-06	0.000115161	0.0142183	1	0	0	0	0	0
5	109713520	109716264	109716264	109713520	+	circMAN2A1	MAN2A1	up	circMan2a1	Man2a1	hsa-miR-212-5p		166	1	0	0	0	DCUN1D3	0	0	1	0	1	0	0.000946166	0.00708444	1	0	0	0	1	0	0
5	109713520	109716264	109716264	109713520	+	circMAN2A1	MAN2A1	up	circMan2a1	Man2a1	hsa-miR-212-5p		166	1	0	0	0	DDI2	0	0	1	0	1	0	2.28164e-05	0.000607554	0.178013	0	0	0	1	0	0
5	109713520	109716264	109716264	109713520	+	circMAN2A1	MAN2A1	up	circMan2a1	Man2a1	hsa-miR-212-5p		166	1	0	0	0	DENND5B	0	0	1	0	1	0	0.00506419	0.0223857	1	0	0	0	1	0	0
5	109713520	109716264	109716264	109713520	+	circMAN2A1	MAN2A1	up	circMan2a1	Man2a1	hsa-miR-212-5p		166	1	0	0	0	DERL1	0	0	1	0	1	0	2.06004e-05	0.00056593	0.160724	0	0	0	0	0	0
5	109713520	109716264	109716264	109713520	+	circMAN2A1	MAN2A1	up	circMan2a1	Man2a1	hsa-miR-212-5p		166	1	0	0	0	DHTKD1	1	0	0	0	1	0	0.000133735	0.00184021	1	0	0	0	1	0	0
5	109713520	109716264	109716264	109713520	+	circMAN2A1	MAN2A1	up	circMan2a1	Man2a1	hsa-miR-212-5p		166	1	0	0	0	DHX36	0	0	1	0	1	0	0.000476062	0.00442803	1	0	0	0	1	0	0
5	109713520	109716264	109716264	109713520	+	circMAN2A1	MAN2A1	up	circMan2a1	Man2a1	hsa-miR-212-5p		166	1	0	0	0	DIABLO	0	0	1	0	1	0	7.05302e-05	0.00119625	0.550277	0	0	0	0	0	0
5	109713520	109716264	109716264	109713520	+	circMAN2A1	MAN2A1	up	circMan2a1	Man2a1	hsa-miR-212-5p		166	1	0	0	0	DIP2C	0	0	1	0	1	0	2.6845e-05	0.000655067	0.209445	1	0	1	1	0	1
5	109713520	109716264	109716264	109713520	+	circMAN2A1	MAN2A1	up	circMan2a1	Man2a1	hsa-miR-212-5p		166	1	0	0	0	DMTF1	0	0	1	0	1	0	0.00127241	0.00861002	1	0	0	0	1	0	0
5	109713520	109716264	109716264	109713520	+	circMAN2A1	MAN2A1	up	circMan2a1	Man2a1	hsa-miR-212-5p		166	1	0	0	0	DNAJB4	1	0	0	0	1	0	0.00215454	0.012351	1	0	1	0	1	0	1
5	109713520	109716264	109716264	109713520	+	circMAN2A1	MAN2A1	up	circMan2a1	Man2a1	hsa-miR-212-5p		166	1	0	0	0	DOCK5	0	1	1	0	1	0	0.00873505	0.0336547	1	0	1	0	1	0	1
5	109713520	109716264	109716264	109713520	+	circMAN2A1	MAN2A1	up	circMan2a1	Man2a1	hsa-miR-212-5p		166	1	0	0	0	EBF3	0	1	1	0	1	0	0.00140904	0.00925364	1	1	0	0	1	0	1
5	109713520	109716264	109716264	109713520	+	circMAN2A1	MAN2A1	up	circMan2a1	Man2a1	hsa-miR-212-5p		166	1	0	0	0	EDAR	0	1	0	0	0	1	0.000164363	0.0021196	1	0	0	0	0	0	0
5	109713520	109716264	109716264	109713520	+	circMAN2A1	MAN2A1	up	circMan2a1	Man2a1	hsa-miR-212-5p		166	1	0	0	0	EDC3	0	0	1	0	1	0	0.00210389	0.012168	1	0	0	0	1	0	0
5	109713520	109716264	109716264	109713520	+	circMAN2A1	MAN2A1	up	circMan2a1	Man2a1	hsa-miR-212-5p		166	1	0	0	0	EDIL3	0	0	1	0	1	0	0.00700219	0.028528	1	0	0	0	1	0	0
5	109713520	109716264	109716264	109713520	+	circMAN2A1	MAN2A1	up	circMan2a1	Man2a1	hsa-miR-212-5p		166	1	0	0	0	EDNRA	0	0	1	0	1	0	0.00265236	0.0141157	1	0	0	0	0	0	0
5	109713520	109716264	109716264	109713520	+	circMAN2A1	MAN2A1	up	circMan2a1	Man2a1	hsa-miR-212-5p		166	1	0	0	0	EEPD1	0	0	1	0	1	0	0.000292233	0.00311051	1	0	0	0	0	0	0
5	109713520	109716264	109716264	109713520	+	circMAN2A1	MAN2A1	up	circMan2a1	Man2a1	hsa-miR-212-5p		166	1	0	0	0	EGR3	0	1	1	0	1	0	0.00489931	0.0218425	1	1	0	0	0	0	0
5	109713520	109716264	109716264	109713520	+	circMAN2A1	MAN2A1	up	circMan2a1	Man2a1	hsa-miR-212-5p		166	1	0	0	0	EIF2B1	0	0	1	0	1	0	0.000148321	0.00198151	1	0	0	0	1	0	0
5	109713520	109716264	109716264	109713520	+	circMAN2A1	MAN2A1	up	circMan2a1	Man2a1	hsa-miR-212-5p		166	1	0	0	0	ELMSAN1	0	0	1	0	1	0	0.0125226	0.0438124	1	0	0	0	0	0	0
5	109713520	109716264	109716264	109713520	+	circMAN2A1	MAN2A1	up	circMan2a1	Man2a1	hsa-miR-212-5p		166	1	0	0	0	ELOVL5	0	0	1	0	1	0	0.000852637	0.00662577	1	0	0	0	1	0	0
5	109713520	109716264	109716264	109713520	+	circMAN2A1	MAN2A1	up	circMan2a1	Man2a1	hsa-miR-212-5p		166	1	0	0	0	EML4	0	0	1	0	1	0	0.00810654	0.0318626	1	0	0	0	1	1	1
5	109713520	109716264	109716264	109713520	+	circMAN2A1	MAN2A1	up	circMan2a1	Man2a1	hsa-miR-212-5p		166	1	0	0	0	EPB41L4B	0	0	1	0	1	0	0.0013598	0.0090754	1	0	0	0	1	0	0
5	109713520	109716264	109716264	109713520	+	circMAN2A1	MAN2A1	up	circMan2a1	Man2a1	hsa-miR-212-5p		166	1	0	0	0	EPC2	0	0	1	0	1	0	0.00465817	0.0210806	1	1	0	0	1	0	1
5	109713520	109716264	109716264	109713520	+	circMAN2A1	MAN2A1	up	circMan2a1	Man2a1	hsa-miR-212-5p		166	1	0	0	0	ERCC3	0	0	1	0	1	0	1.32835e-06	9.94685e-05	0.0103638	0	0	0	1	0	0
5	109713520	109716264	109716264	109713520	+	circMAN2A1	MAN2A1	up	circMan2a1	Man2a1	hsa-miR-212-5p		166	1	0	0	0	ETF1	0	1	1	0	1	0	0.00450912	0.0206093	1	0	0	0	1	0	0
5	109713520	109716264	109716264	109713520	+	circMAN2A1	MAN2A1	up	circMan2a1	Man2a1	hsa-miR-212-5p		166	1	0	0	0	ETS2	0	0	1	0	1	0	0.00202176	0.0119408	1	0	0	0	1	0	0
5	109713520	109716264	109716264	109713520	+	circMAN2A1	MAN2A1	up	circMan2a1	Man2a1	hsa-miR-212-5p		166	1	0	0	0	EVL	0	0	1	0	1	0	7.79884e-06	0.000305761	0.0608465	0	1	0	1	0	1
5	109713520	109716264	109716264	109713520	+	circMAN2A1	MAN2A1	up	circMan2a1	Man2a1	hsa-miR-212-5p		166	1	0	0	0	FAF2	0	1	1	0	1	0	0.00510406	0.0224855	1	0	0	0	1	0	0
5	109713520	109716264	109716264	109713520	+	circMAN2A1	MAN2A1	up	circMan2a1	Man2a1	hsa-miR-212-5p		166	1	0	0	0	FAM104A	0	0	1	0	1	0	0.0106991	0.0388615	1	0	0	0	1	0	0
5	109713520	109716264	109716264	109713520	+	circMAN2A1	MAN2A1	up	circMan2a1	Man2a1	hsa-miR-212-5p		166	1	0	0	0	FAM46C	0	0	1	0	1	0	0.00505416	0.0223541	1	0	0	0	0	0	0
5	109713520	109716264	109716264	109713520	+	circMAN2A1	MAN2A1	up	circMan2a1	Man2a1	hsa-miR-212-5p		166	1	0	0	0	FAM81A	0	1	0	0	0	1	0.0015798	0.00998021	1	0	1	0	1	0	1
5	109713520	109716264	109716264	109713520	+	circMAN2A1	MAN2A1	up	circMan2a1	Man2a1	hsa-miR-212-5p		166	1	0	0	0	FBXO21	0	0	1	0	1	0	0.00907977	0.0345226	1	0	0	0	1	0	0
5	109713520	109716264	109716264	109713520	+	circMAN2A1	MAN2A1	up	circMan2a1	Man2a1	hsa-miR-212-5p		166	1	0	0	0	FBXO45	0	0	1	0	1	0	0.00412088	0.0194032	1	0	0	0	1	0	0
5	109713520	109716264	109716264	109713520	+	circMAN2A1	MAN2A1	up	circMan2a1	Man2a1	hsa-miR-212-5p		166	1	0	0	0	FOXN3	0	0	1	0	1	0	3.26048e-05	0.000751368	0.254382	0	0	0	1	0	0
5	109713520	109716264	109716264	109713520	+	circMAN2A1	MAN2A1	up	circMan2a1	Man2a1	hsa-miR-212-5p		166	1	0	0	0	FOXP4	0	0	1	0	1	0	0.0128474	0.0446285	1	0	0	0	1	0	0
5	109713520	109716264	109716264	109713520	+	circMAN2A1	MAN2A1	up	circMan2a1	Man2a1	hsa-miR-212-5p		166	1	0	0	0	FUT4	0	0	1	0	1	0	0.00882872	0.0339318	1	0	0	0	0	0	0
5	109713520	109716264	109716264	109713520	+	circMAN2A1	MAN2A1	up	circMan2a1	Man2a1	hsa-miR-212-5p		166	1	0	0	0	FYCO1	1	1	1	0	1	0	0.00754086	0.0301248	1	0	0	0	1	0	0
5	109713520	109716264	109716264	109713520	+	circMAN2A1	MAN2A1	up	circMan2a1	Man2a1	hsa-miR-212-5p		166	1	0	0	0	FZD3	0	1	1	0	1	0	0.0142467	0.0483272	1	0	0	0	1	0	0
5	109713520	109716264	109716264	109713520	+	circMAN2A1	MAN2A1	up	circMan2a1	Man2a1	hsa-miR-212-5p		166	1	0	0	0	FZD5	0	0	1	0	1	0	0.0120857	0.0426085	1	0	0	0	1	0	0
5	109713520	109716264	109716264	109713520	+	circMAN2A1	MAN2A1	up	circMan2a1	Man2a1	hsa-miR-212-5p		166	1	0	0	0	GALNT7	0	0	1	0	1	0	0.0014597	0.0094826	1	0	0	0	1	0	0
5	109713520	109716264	109716264	109713520	+	circMAN2A1	MAN2A1	up	circMan2a1	Man2a1	hsa-miR-212-5p		166	1	0	0	0	GAN	0	0	1	0	1	0	6.3358e-05	0.00112858	0.494319	0	0	0	1	0	0
5	109713520	109716264	109716264	109713520	+	circMAN2A1	MAN2A1	up	circMan2a1	Man2a1	hsa-miR-212-5p		166	1	0	0	0	GATD1	0	0	1	0	1	0	0.000922876	0.00695679	1	0	0	0	0	0	0
5	109713520	109716264	109716264	109713520	+	circMAN2A1	MAN2A1	up	circMan2a1	Man2a1	hsa-miR-212-5p		166	1	0	0	0	GBP3	0	0	1	0	1	0	0.000207231	0.00244232	1	0	0	0	0	0	0
5	109713520	109716264	109716264	109713520	+	circMAN2A1	MAN2A1	up	circMan2a1	Man2a1	hsa-miR-212-5p		166	1	0	0	0	GCSAM	0	0	1	0	1	0	2.6395e-05	0.000655067	0.205933	0	0	0	0	0	0
5	109713520	109716264	109716264	109713520	+	circMAN2A1	MAN2A1	up	circMan2a1	Man2a1	hsa-miR-212-5p		166	1	0	0	0	GDA	0	0	1	0	1	0	0.0111353	0.0401097	1	1	0	0	0	0	0
5	109713520	109716264	109716264	109713520	+	circMAN2A1	MAN2A1	up	circMan2a1	Man2a1	hsa-miR-212-5p		166	1	0	0	0	GDNF	0	0	1	0	1	0	5.65882e-05	0.00107946	0.441501	0	0	0	1	0	0
5	109713520	109716264	109716264	109713520	+	circMAN2A1	MAN2A1	up	circMan2a1	Man2a1	hsa-miR-212-5p		166	1	0	0	0	GID4	0	0	1	0	1	0	0.00402727	0.0190083	1	0	0	0	0	0	0
5	109713520	109716264	109716264	109713520	+	circMAN2A1	MAN2A1	up	circMan2a1	Man2a1	hsa-miR-212-5p		166	1	0	0	0	GM2A	0	0	1	0	1	0	0.00135922	0.0090754	1	0	0	0	1	0	0
5	109713520	109716264	109716264	109713520	+	circMAN2A1	MAN2A1	up	circMan2a1	Man2a1	hsa-miR-212-5p		166	1	0	0	0	GNPDA1	0	0	1	0	1	0	0.000858926	0.00662843	1	0	0	0	1	0	0
5	109713520	109716264	109716264	109713520	+	circMAN2A1	MAN2A1	up	circMan2a1	Man2a1	hsa-miR-212-5p		166	1	0	0	0	GOLT1B	0	1	1	0	1	0	0.00179525	0.0109889	1	0	0	0	1	0	0
5	109713520	109716264	109716264	109713520	+	circMAN2A1	MAN2A1	up	circMan2a1	Man2a1	hsa-miR-212-5p		166	1	0	0	0	GPATCH2L	0	1	0	0	0	1	0.0121704	0.0428298	1	0	0	0	0	0	0
5	109713520	109716264	109716264	109713520	+	circMAN2A1	MAN2A1	up	circMan2a1	Man2a1	hsa-miR-212-5p		166	1	0	0	0	GPR161	0	1	0	0	0	1	0.011777	0.0417844	1	0	0	0	1	0	0
5	109713520	109716264	109716264	109713520	+	circMAN2A1	MAN2A1	up	circMan2a1	Man2a1	hsa-miR-212-5p		166	1	0	0	0	GPR180	0	0	1	0	1	0	0.0106697	0.0388615	1	0	0	0	1	0	0
5	109713520	109716264	109716264	109713520	+	circMAN2A1	MAN2A1	up	circMan2a1	Man2a1	hsa-miR-212-5p		166	1	0	0	0	GPRIN3	1	0	0	0	1	0	0.00105249	0.00759624	1	0	0	0	1	0	0
5	109713520	109716264	109716264	109713520	+	circMAN2A1	MAN2A1	up	circMan2a1	Man2a1	hsa-miR-212-5p		166	1	0	0	0	GREB1	0	0	1	0	1	0	0.0142085	0.0482259	1	0	0	0	0	0	0
5	109713520	109716264	109716264	109713520	+	circMAN2A1	MAN2A1	up	circMan2a1	Man2a1	hsa-miR-212-5p		166	1	0	0	0	HNF4G	0	1	1	0	1	0	0.000620899	0.00532837	1	0	0	0	0	0	0
5	109713520	109716264	109716264	109713520	+	circMAN2A1	MAN2A1	up	circMan2a1	Man2a1	hsa-miR-212-5p		166	1	0	0	0	HNRNPUL2	0	0	1	0	1	0	0.000530367	0.0047693	1	1	0	0	1	0	1
5	109713520	109716264	109716264	109713520	+	circMAN2A1	MAN2A1	up	circMan2a1	Man2a1	hsa-miR-212-5p		166	1	0	0	0	HOXA13	0	0	1	0	1	0	0.000556293	0.00495457	1	0	0	0	1	0	0
5	109713520	109716264	109716264	109713520	+	circMAN2A1	MAN2A1	up	circMan2a1	Man2a1	hsa-miR-212-5p		166	1	0	0	0	HSPA4L	1	0	0	0	1	0	0.00521951	0.022865	1	0	1	0	1	0	1
5	109713520	109716264	109716264	109713520	+	circMAN2A1	MAN2A1	up	circMan2a1	Man2a1	hsa-miR-212-5p		166	1	0	0	0	HTRA3	0	0	1	0	1	0	4.52227e-08	1.47012e-05	0.000352828	0	0	0	0	0	0
5	109713520	109716264	109716264	109713520	+	circMAN2A1	MAN2A1	up	circMan2a1	Man2a1	hsa-miR-212-5p		166	1	0	0	0	IFFO2	0	0	1	0	1	0	0.000189394	0.00232701	1	0	0	0	0	0	0
5	109713520	109716264	109716264	109713520	+	circMAN2A1	MAN2A1	up	circMan2a1	Man2a1	hsa-miR-212-5p		166	1	0	0	0	IFIT1	0	1	0	0	0	1	0.00010367	0.00154949	0.808832	0	0	0	0	0	0
5	109713520	109716264	109716264	109713520	+	circMAN2A1	MAN2A1	up	circMan2a1	Man2a1	hsa-miR-212-5p		166	1	0	0	0	IGF1R	0	0	1	0	1	0	0.00929119	0.0350701	1	0	0	0	1	0	0
5	109713520	109716264	109716264	109713520	+	circMAN2A1	MAN2A1	up	circMan2a1	Man2a1	hsa-miR-212-5p		166	1	0	0	0	IGSF3	0	0	1	0	1	0	0.00420296	0.0196619	1	0	0	0	1	0	0
5	109713520	109716264	109716264	109713520	+	circMAN2A1	MAN2A1	up	circMan2a1	Man2a1	hsa-miR-212-5p		166	1	0	0	0	INPP4A	0	0	1	0	1	0	0.00194214	0.0116155	1	0	0	1	1	0	1
5	109713520	109716264	109716264	109713520	+	circMAN2A1	MAN2A1	up	circMan2a1	Man2a1	hsa-miR-212-5p		166	1	0	0	0	ITGAV	0	0	1	0	1	0	0.00385741	0.0183958	1	0	0	0	1	0	0
5	109713520	109716264	109716264	109713520	+	circMAN2A1	MAN2A1	up	circMan2a1	Man2a1	hsa-miR-212-5p		166	1	0	0	0	ITSN2	0	1	1	0	1	0	0.00135922	0.0090754	1	0	1	0	1	0	1
5	109713520	109716264	109716264	109713520	+	circMAN2A1	MAN2A1	up	circMan2a1	Man2a1	hsa-miR-212-5p		166	1	0	0	0	JDP2	0	0	1	0	1	0	5.56399e-05	0.00106659	0.434102	0	0	0	0	0	0
5	109713520	109716264	109716264	109713520	+	circMAN2A1	MAN2A1	up	circMan2a1	Man2a1	hsa-miR-212-5p		166	1	0	0	0	JPT2	0	0	1	0	1	0	0.00122031	0.00835899	1	0	0	0	0	0	0
5	109713520	109716264	109716264	109713520	+	circMAN2A1	MAN2A1	up	circMan2a1	Man2a1	hsa-miR-212-5p		166	1	0	0	0	JUN	0	0	1	0	1	0	0.000349119	0.00349208	1	0	0	0	0	0	0
5	109713520	109716264	109716264	109713520	+	circMAN2A1	MAN2A1	up	circMan2a1	Man2a1	hsa-miR-212-5p		166	1	0	0	0	KCTD7	0	0	1	0	1	0	0.000134787	0.00185142	1	0	0	0	1	0	0
5	109713520	109716264	109716264	109713520	+	circMAN2A1	MAN2A1	up	circMan2a1	Man2a1	hsa-miR-212-5p		166	1	0	0	0	KDELC2	0	0	1	0	1	0	3.95178e-06	0.000191502	0.0308318	0	0	0	1	0	0
5	109713520	109716264	109716264	109713520	+	circMAN2A1	MAN2A1	up	circMan2a1	Man2a1	hsa-miR-212-5p		166	1	0	0	0	KDM5A	0	1	1	0	1	0	0.00638776	0.0266436	1	1	0	0	1	0	1
5	109713520	109716264	109716264	109713520	+	circMAN2A1	MAN2A1	up	circMan2a1	Man2a1	hsa-miR-212-5p		166	1	0	0	0	KIAA0040	0	0	1	0	1	0	0.000162706	0.00211221	1	0	0	0	0	0	0
5	109713520	109716264	109716264	109713520	+	circMAN2A1	MAN2A1	up	circMan2a1	Man2a1	hsa-miR-212-5p		166	1	0	0	0	KIAA1522	0	0	1	0	1	0	0.00138424	0.0091992	1	0	0	0	0	0	0
5	109713520	109716264	109716264	109713520	+	circMAN2A1	MAN2A1	up	circMan2a1	Man2a1	hsa-miR-212-5p		166	1	0	0	0	KLF12	0	0	1	0	1	0	0.00964996	0.0360062	1	0	0	0	1	0	0
5	109713520	109716264	109716264	109713520	+	circMAN2A1	MAN2A1	up	circMan2a1	Man2a1	hsa-miR-212-5p		166	1	0	0	0	KLF4	0	1	1	0	1	0	0.00182729	0.0111553	1	0	0	0	1	0	0
5	109713520	109716264	109716264	109713520	+	circMAN2A1	MAN2A1	up	circMan2a1	Man2a1	hsa-miR-212-5p		166	1	0	0	0	KLHL29	0	0	1	0	1	0	0.00227589	0.0128021	1	0	0	0	1	0	0
5	109713520	109716264	109716264	109713520	+	circMAN2A1	MAN2A1	up	circMan2a1	Man2a1	hsa-miR-212-5p		166	1	0	0	0	KLHL6	0	1	0	0	0	1	0.000175808	0.00219114	1	0	0	0	0	0	0
5	109713520	109716264	109716264	109713520	+	circMAN2A1	MAN2A1	up	circMan2a1	Man2a1	hsa-miR-212-5p		166	1	0	0	0	KPNA6	0	0	1	0	1	0	0.00197072	0.011755	1	0	0	0	1	0	0
5	109713520	109716264	109716264	109713520	+	circMAN2A1	MAN2A1	up	circMan2a1	Man2a1	hsa-miR-212-5p		166	1	0	0	0	LCE3E	0	1	0	0	0	1	0.00299684	0.0154009	1	0	0	0	0	0	0
5	109713520	109716264	109716264	109713520	+	circMAN2A1	MAN2A1	up	circMan2a1	Man2a1	hsa-miR-212-5p		166	1	0	0	0	LCP1	0	1	1	0	1	0	2.13371e-06	0.000126042	0.0166472	0	1	0	1	0	1
5	109713520	109716264	109716264	109713520	+	circMAN2A1	MAN2A1	up	circMan2a1	Man2a1	hsa-miR-212-5p		166	1	0	0	0	LIMK2	0	1	0	0	0	1	1.80937e-05	0.000520912	0.141167	0	0	0	1	0	0
5	109713520	109716264	109716264	109713520	+	circMAN2A1	MAN2A1	up	circMan2a1	Man2a1	hsa-miR-212-5p		166	1	0	0	0	LIN52	0	0	1	0	1	0	0.000329257	0.00334924	1	0	0	0	1	0	0
5	109713520	109716264	109716264	109713520	+	circMAN2A1	MAN2A1	up	circMan2a1	Man2a1	hsa-miR-212-5p		166	1	0	0	0	LMBR1	0	0	1	0	1	0	0.000484908	0.00450091	1	0	0	0	1	0	0
5	109713520	109716264	109716264	109713520	+	circMAN2A1	MAN2A1	up	circMan2a1	Man2a1	hsa-miR-212-5p		166	1	0	0	0	LMO3	0	0	1	0	1	0	0.00012758	0.00179025	0.995381	0	0	0	0	0	0
5	109713520	109716264	109716264	109713520	+	circMAN2A1	MAN2A1	up	circMan2a1	Man2a1	hsa-miR-212-5p		166	1	0	0	0	LRRC8C	0	0	1	0	1	0	0.0015798	0.00998021	1	0	0	0	1	0	0
5	109713520	109716264	109716264	109713520	+	circMAN2A1	MAN2A1	up	circMan2a1	Man2a1	hsa-miR-212-5p		166	1	0	0	0	MAF	1	0	0	0	1	0	0.0117371	0.0417379	1	0	0	0	1	0	0
5	109713520	109716264	109716264	109713520	+	circMAN2A1	MAN2A1	up	circMan2a1	Man2a1	hsa-miR-212-5p		166	1	0	0	0	MAML1	0	1	1	0	1	0	0.000857843	0.00662843	1	0	0	0	1	0	0
5	109713520	109716264	109716264	109713520	+	circMAN2A1	MAN2A1	up	circMan2a1	Man2a1	hsa-miR-212-5p		166	1	0	0	0	MAP1LC3B	1	0	1	0	1	0	0.00198164	0.0117931	1	0	0	0	1	0	0
5	109713520	109716264	109716264	109713520	+	circMAN2A1	MAN2A1	up	circMan2a1	Man2a1	hsa-miR-212-5p		166	1	0	0	0	MAP3K21	0	0	1	0	1	0	0.00776246	0.0307894	1	0	0	0	0	0	0
5	109713520	109716264	109716264	109713520	+	circMAN2A1	MAN2A1	up	circMan2a1	Man2a1	hsa-miR-212-5p		166	1	0	0	0	MAP7D3	0	1	0	0	0	1	0.00027501	0.00297178	1	0	0	0	1	0	0
5	109713520	109716264	109716264	109713520	+	circMAN2A1	MAN2A1	up	circMan2a1	Man2a1	hsa-miR-212-5p		166	1	0	0	0	MAPRE2	0	1	1	0	1	0	0.000975863	0.00725113	1	0	1	0	1	0	1
5	109713520	109716264	109716264	109713520	+	circMAN2A1	MAN2A1	up	circMan2a1	Man2a1	hsa-miR-212-5p		166	1	0	0	0	MARK3	0	1	1	0	1	0	5.06938e-05	0.00101414	0.395513	0	0	0	1	1	1
5	109713520	109716264	109716264	109713520	+	circMAN2A1	MAN2A1	up	circMan2a1	Man2a1	hsa-miR-212-5p		166	1	0	0	0	MAT2A	0	0	1	0	1	0	0.00277713	0.01464	1	0	0	0	1	0	0
5	109713520	109716264	109716264	109713520	+	circMAN2A1	MAN2A1	up	circMan2a1	Man2a1	hsa-miR-212-5p		166	1	0	0	0	MBOAT1	0	1	0	0	0	1	1.3714e-06	9.94685e-05	0.0106996	0	0	0	0	0	0
5	109713520	109716264	109716264	109713520	+	circMAN2A1	MAN2A1	up	circMan2a1	Man2a1	hsa-miR-212-5p		166	1	0	0	0	MDM4	0	0	1	0	1	0	0.0141109	0.0480757	1	0	0	0	1	0	0
5	109713520	109716264	109716264	109713520	+	circMAN2A1	MAN2A1	up	circMan2a1	Man2a1	hsa-miR-212-5p		166	1	0	0	0	MED12L	0	1	1	0	1	0	0.00776246	0.0307894	1	1	0	0	1	0	1
5	109713520	109716264	109716264	109713520	+	circMAN2A1	MAN2A1	up	circMan2a1	Man2a1	hsa-miR-212-5p		166	1	0	0	0	MED6	0	0	1	0	1	0	0.000200278	0.00238388	1	0	0	0	1	0	0
5	109713520	109716264	109716264	109713520	+	circMAN2A1	MAN2A1	up	circMan2a1	Man2a1	hsa-miR-212-5p		166	1	0	0	0	MFHAS1	0	0	1	0	1	0	0.00291091	0.0151004	1	0	0	1	1	0	1
5	109713520	109716264	109716264	109713520	+	circMAN2A1	MAN2A1	up	circMan2a1	Man2a1	hsa-miR-212-5p		166	1	0	0	0	MIEF1	0	1	0	0	0	1	6.77154e-06	0.000281019	0.0528315	0	0	0	0	0	0
5	109713520	109716264	109716264	109713520	+	circMAN2A1	MAN2A1	up	circMan2a1	Man2a1	hsa-miR-212-5p		166	1	0	0	0	MIGA1	0	1	1	0	1	0	0.00553361	0.0238395	1	0	0	0	0	0	0
5	109713520	109716264	109716264	109713520	+	circMAN2A1	MAN2A1	up	circMan2a1	Man2a1	hsa-miR-212-5p		166	1	0	0	0	MLPH	0	1	1	0	1	0	7.65932e-06	0.00030334	0.059758	0	0	0	0	0	0
5	109713520	109716264	109716264	109713520	+	circMAN2A1	MAN2A1	up	circMan2a1	Man2a1	hsa-miR-212-5p		166	1	0	0	0	MNT	0	0	1	0	1	0	0.00503508	0.0223076	1	1	0	0	1	0	1
5	109713520	109716264	109716264	109713520	+	circMAN2A1	MAN2A1	up	circMan2a1	Man2a1	hsa-miR-212-5p		166	1	0	0	0	MOCS2	0	0	1	0	1	0	0.00210389	0.012168	1	0	0	0	1	0	0
5	109713520	109716264	109716264	109713520	+	circMAN2A1	MAN2A1	up	circMan2a1	Man2a1	hsa-miR-212-5p		166	1	0	0	0	MON2	0	1	0	0	0	1	0.0136402	0.0467783	1	0	0	1	1	1	1
5	109713520	109716264	109716264	109713520	+	circMAN2A1	MAN2A1	up	circMan2a1	Man2a1	hsa-miR-212-5p		166	1	0	0	0	MRPL35	0	0	1	0	1	0	0.000139829	0.0019006	1	0	0	0	0	0	0
5	109713520	109716264	109716264	109713520	+	circMAN2A1	MAN2A1	up	circMan2a1	Man2a1	hsa-miR-212-5p		166	1	0	0	0	MTCP1	0	0	1	0	1	0	0.000258606	0.00286858	1	0	0	0	0	0	0
5	109713520	109716264	109716264	109713520	+	circMAN2A1	MAN2A1	up	circMan2a1	Man2a1	hsa-miR-212-5p		166	1	0	0	0	MYD88	0	1	1	0	1	0	6.13747e-07	6.13905e-05	0.00478846	0	0	0	0	0	0
5	109713520	109716264	109716264	109713520	+	circMAN2A1	MAN2A1	up	circMan2a1	Man2a1	hsa-miR-212-5p		166	1	0	0	0	MYO18A	0	0	1	0	1	0	0.00052186	0.00473987	1	0	1	1	0	1	1
5	109713520	109716264	109716264	109713520	+	circMAN2A1	MAN2A1	up	circMan2a1	Man2a1	hsa-miR-212-5p		166	1	0	0	0	MYO1E	0	0	1	0	1	0	0.000158449	0.00207419	1	1	1	0	1	0	1
5	109713520	109716264	109716264	109713520	+	circMAN2A1	MAN2A1	up	circMan2a1	Man2a1	hsa-miR-212-5p		166	1	0	0	0	MYO1F	1	0	0	0	1	0	0.000530367	0.0047693	1	0	1	0	0	0	0
5	109713520	109716264	109716264	109713520	+	circMAN2A1	MAN2A1	up	circMan2a1	Man2a1	hsa-miR-212-5p		166	1	0	0	0	MYO9B	0	0	1	0	1	0	1.49653e-05	0.000467038	0.116759	1	0	0	1	1	1
5	109713520	109716264	109716264	109713520	+	circMAN2A1	MAN2A1	up	circMan2a1	Man2a1	hsa-miR-212-5p		166	1	0	0	0	MYPN	0	1	0	0	0	1	0.000838403	0.00655433	1	0	0	0	0	0	0
5	109713520	109716264	109716264	109713520	+	circMAN2A1	MAN2A1	up	circMan2a1	Man2a1	hsa-miR-212-5p		166	1	0	0	0	NAA25	0	0	1	0	1	0	0.0117371	0.0417379	1	0	0	0	0	0	0
5	109713520	109716264	109716264	109713520	+	circMAN2A1	MAN2A1	up	circMan2a1	Man2a1	hsa-miR-212-5p		166	1	0	0	0	NAALADL1	0	1	0	0	0	1	0.0133929	0.0460113	1	0	0	0	0	0	0
5	109713520	109716264	109716264	109713520	+	circMAN2A1	MAN2A1	up	circMan2a1	Man2a1	hsa-miR-212-5p		166	1	0	0	0	NAB1	0	1	1	0	1	0	0.00363975	0.0176162	1	0	0	0	1	0	0
5	109713520	109716264	109716264	109713520	+	circMAN2A1	MAN2A1	up	circMan2a1	Man2a1	hsa-miR-212-5p		166	1	0	0	0	NACC2	1	0	1	0	1	0	0.000621879	0.00532837	1	0	0	0	0	0	0
5	109713520	109716264	109716264	109713520	+	circMAN2A1	MAN2A1	up	circMan2a1	Man2a1	hsa-miR-212-5p		166	1	0	0	0	NAV1	0	1	1	0	1	0	0.000167543	0.0021429	1	0	0	1	0	0	0
5	109713520	109716264	109716264	109713520	+	circMAN2A1	MAN2A1	up	circMan2a1	Man2a1	hsa-miR-212-5p		166	1	0	0	0	NAV3	0	0	1	0	1	0	0.00907977	0.0345226	1	0	0	1	0	1	1
5	109713520	109716264	109716264	109713520	+	circMAN2A1	MAN2A1	up	circMan2a1	Man2a1	hsa-miR-212-5p		166	1	0	0	0	NCR3LG1	0	0	1	0	1	0	0.00565081	0.0242506	1	0	0	0	0	0	0
5	109713520	109716264	109716264	109713520	+	circMAN2A1	MAN2A1	up	circMan2a1	Man2a1	hsa-miR-212-5p		166	1	0	0	0	NECAP1	0	0	1	0	1	0	0.00513633	0.0226149	1	0	0	0	1	0	0
5	109713520	109716264	109716264	109713520	+	circMAN2A1	MAN2A1	up	circMan2a1	Man2a1	hsa-miR-212-5p		166	1	0	0	0	NEIL2	0	0	1	0	1	0	0.000250702	0.00280628	1	0	0	0	1	0	0
5	109713520	109716264	109716264	109713520	+	circMAN2A1	MAN2A1	up	circMan2a1	Man2a1	hsa-miR-212-5p		166	1	0	0	0	NFATC2IP	0	0	1	0	1	0	0.00639625	0.0266436	1	0	0	0	1	0	0
5	109713520	109716264	109716264	109713520	+	circMAN2A1	MAN2A1	up	circMan2a1	Man2a1	hsa-miR-212-5p		166	1	0	0	0	NFIX	1	0	0	0	1	0	0.000659645	0.00552205	1	1	0	1	1	1	1
5	109713520	109716264	109716264	109713520	+	circMAN2A1	MAN2A1	up	circMan2a1	Man2a1	hsa-miR-212-5p		166	1	0	0	0	NIPAL1	1	0	0	0	1	0	0.00367419	0.0177719	1	0	0	0	1	0	0
5	109713520	109716264	109716264	109713520	+	circMAN2A1	MAN2A1	up	circMan2a1	Man2a1	hsa-miR-212-5p		166	1	0	0	0	NIPAL4	0	0	1	0	1	0	0.000414481	0.0039874	1	0	0	0	0	0	0
5	109713520	109716264	109716264	109713520	+	circMAN2A1	MAN2A1	up	circMan2a1	Man2a1	hsa-miR-212-5p		166	1	0	0	0	NKTR	0	0	1	0	1	0	0.00148558	0.00957557	1	0	0	0	1	0	0
5	109713520	109716264	109716264	109713520	+	circMAN2A1	MAN2A1	up	circMan2a1	Man2a1	hsa-miR-212-5p		166	1	0	0	0	NLE1	0	1	0	0	0	1	0.0085706	0.033156	1	0	0	0	1	0	0
5	109713520	109716264	109716264	109713520	+	circMAN2A1	MAN2A1	up	circMan2a1	Man2a1	hsa-miR-212-5p		166	1	0	0	0	NPEPPS	1	1	1	0	1	0	0.00206251	0.0120899	1	0	1	0	1	0	1
5	109713520	109716264	109716264	109713520	+	circMAN2A1	MAN2A1	up	circMan2a1	Man2a1	hsa-miR-212-5p		166	1	0	0	0	NPTXR	0	1	0	0	0	1	0.00248925	0.0136313	1	0	0	1	0	0	0
5	109713520	109716264	109716264	109713520	+	circMAN2A1	MAN2A1	up	circMan2a1	Man2a1	hsa-miR-212-5p		166	1	0	0	0	NR2F2	0	1	1	0	1	0	0.000869426	0.00669629	1	0	0	0	1	0	0
5	109713520	109716264	109716264	109713520	+	circMAN2A1	MAN2A1	up	circMan2a1	Man2a1	hsa-miR-212-5p		166	1	0	0	0	NR6A1	0	0	1	0	1	0	0.00139911	0.00923733	1	0	0	0	1	0	0
5	109713520	109716264	109716264	109713520	+	circMAN2A1	MAN2A1	up	circMan2a1	Man2a1	hsa-miR-212-5p		166	1	0	0	0	NRBF2	1	0	0	0	1	0	5.56399e-05	0.00106659	0.434102	0	0	0	1	0	0
5	109713520	109716264	109716264	109713520	+	circMAN2A1	MAN2A1	up	circMan2a1	Man2a1	hsa-miR-212-5p		166	1	0	0	0	NRP1	0	1	1	0	1	0	0.00153843	0.00983033	1	0	0	0	1	0	0
5	109713520	109716264	109716264	109713520	+	circMAN2A1	MAN2A1	up	circMan2a1	Man2a1	hsa-miR-212-5p		166	1	0	0	0	NSD1	0	1	1	0	1	0	0.00560787	0.0241035	1	1	0	1	1	0	1
5	109713520	109716264	109716264	109713520	+	circMAN2A1	MAN2A1	up	circMan2a1	Man2a1	hsa-miR-212-5p		166	1	0	0	0	NSUN4	1	0	0	0	1	0	0.00164767	0.010315	1	0	0	0	0	0	0
5	109713520	109716264	109716264	109713520	+	circMAN2A1	MAN2A1	up	circMan2a1	Man2a1	hsa-miR-212-5p		166	1	0	0	0	OPHN1	0	1	0	0	0	1	0.00497299	0.022064	1	1	0	0	1	0	1
5	109713520	109716264	109716264	109713520	+	circMAN2A1	MAN2A1	up	circMan2a1	Man2a1	hsa-miR-212-5p		166	1	0	0	0	PACSIN3	0	0	1	0	1	0	2.88816e-08	1.07981e-05	0.000225334	0	0	0	0	0	0
5	109713520	109716264	109716264	109713520	+	circMAN2A1	MAN2A1	up	circMan2a1	Man2a1	hsa-miR-212-5p		166	1	0	0	0	PAFAH1B2	0	1	1	0	1	0	0.00127683	0.00863245	1	1	0	0	1	0	1
5	109713520	109716264	109716264	109713520	+	circMAN2A1	MAN2A1	up	circMan2a1	Man2a1	hsa-miR-212-5p		166	1	0	0	0	PAG1	0	0	1	0	1	0	0.00797355	0.0314626	1	0	0	0	1	0	0
5	109713520	109716264	109716264	109713520	+	circMAN2A1	MAN2A1	up	circMan2a1	Man2a1	hsa-miR-212-5p		166	1	0	0	0	PAQR4	0	0	1	0	1	0	0.0131874	0.0454652	1	0	0	0	0	0	0
5	109713520	109716264	109716264	109713520	+	circMAN2A1	MAN2A1	up	circMan2a1	Man2a1	hsa-miR-212-5p		166	1	0	0	0	PAQR8	0	0	1	0	1	0	0.000723224	0.0059023	1	0	0	0	0	0	0
5	109713520	109716264	109716264	109713520	+	circMAN2A1	MAN2A1	up	circMan2a1	Man2a1	hsa-miR-212-5p		166	1	0	0	0	PAWR	0	0	1	0	1	0	0.0011339	0.00800607	1	0	0	0	1	0	0
5	109713520	109716264	109716264	109713520	+	circMAN2A1	MAN2A1	up	circMan2a1	Man2a1	hsa-miR-212-5p		166	1	0	0	0	PDCL	0	0	1	0	1	0	0.000798514	0.00634421	1	0	0	0	1	0	0
5	109713520	109716264	109716264	109713520	+	circMAN2A1	MAN2A1	up	circMan2a1	Man2a1	hsa-miR-212-5p		166	1	0	0	0	PDE4DIP	0	0	1	0	1	0	0.00497299	0.022064	1	0	0	0	1	0	0
5	109713520	109716264	109716264	109713520	+	circMAN2A1	MAN2A1	up	circMan2a1	Man2a1	hsa-miR-212-5p		166	1	0	0	0	PDLIM4	0	1	1	0	1	0	3.29194e-07	4.35318e-05	0.00256837	0	0	0	0	0	0
5	109713520	109716264	109716264	109713520	+	circMAN2A1	MAN2A1	up	circMan2a1	Man2a1	hsa-miR-212-5p		166	1	0	0	0	PGP	0	0	1	0	1	0	8.80726e-05	0.00136338	0.687142	0	0	0	0	0	0
5	109713520	109716264	109716264	109713520	+	circMAN2A1	MAN2A1	up	circMan2a1	Man2a1	hsa-miR-212-5p		166	1	0	0	0	PGPEP1	0	0	1	0	1	0	0.00524424	0.0229347	1	0	0	0	1	0	0
5	109713520	109716264	109716264	109713520	+	circMAN2A1	MAN2A1	up	circMan2a1	Man2a1	hsa-miR-212-5p		166	1	0	0	0	PHF13	0	0	1	0	1	0	0.00530371	0.02313	1	0	0	0	0	0	0
5	109713520	109716264	109716264	109713520	+	circMAN2A1	MAN2A1	up	circMan2a1	Man2a1	hsa-miR-212-5p		166	1	0	0	0	PHF6	0	0	1	0	1	0	0.0134929	0.0463344	1	0	0	0	1	0	0
5	109713520	109716264	109716264	109713520	+	circMAN2A1	MAN2A1	up	circMan2a1	Man2a1	hsa-miR-212-5p		166	1	0	0	0	PIEZO2	0	0	1	0	1	0	0.000289934	0.00309448	1	0	0	0	0	0	0
5	109713520	109716264	109716264	109713520	+	circMAN2A1	MAN2A1	up	circMan2a1	Man2a1	hsa-miR-212-5p		166	1	0	0	0	PIK3C2B	0	1	1	0	1	0	0.000742319	0.00599541	1	0	0	0	0	0	0
5	109713520	109716264	109716264	109713520	+	circMAN2A1	MAN2A1	up	circMan2a1	Man2a1	hsa-miR-212-5p		166	1	0	0	0	PIK3CB	0	0	1	0	1	0	0.000836112	0.00654298	1	0	0	0	1	0	0
5	109713520	109716264	109716264	109713520	+	circMAN2A1	MAN2A1	up	circMan2a1	Man2a1	hsa-miR-212-5p		166	1	0	0	0	PIMREG	0	0	1	0	1	0	0.00829296	0.0323509	1	0	0	0	0	0	0
5	109713520	109716264	109716264	109713520	+	circMAN2A1	MAN2A1	up	circMan2a1	Man2a1	hsa-miR-212-5p		166	1	0	0	0	PIRT	0	1	0	0	0	1	8.79073e-06	0.000328159	0.0685852	0	0	0	0	0	0
5	109713520	109716264	109716264	109713520	+	circMAN2A1	MAN2A1	up	circMan2a1	Man2a1	hsa-miR-212-5p		166	1	0	0	0	PITPNM2	0	1	0	0	0	1	0.0128474	0.0446285	1	0	0	1	0	0	0
5	109713520	109716264	109716264	109713520	+	circMAN2A1	MAN2A1	up	circMan2a1	Man2a1	hsa-miR-212-5p		166	1	0	0	0	PLXNC1	0	0	1	0	1	0	0.000994583	0.00732742	1	0	0	0	0	0	0
5	109713520	109716264	109716264	109713520	+	circMAN2A1	MAN2A1	up	circMan2a1	Man2a1	hsa-miR-212-5p		166	1	0	0	0	PPAN-P2RY11	1	0	0	0	1	0	0.0105472	0.0385444	1	0	0	0	0	0	0
5	109713520	109716264	109716264	109713520	+	circMAN2A1	MAN2A1	up	circMan2a1	Man2a1	hsa-miR-212-5p		166	1	0	0	0	PPP1R14C	0	0	1	0	1	0	0.000200278	0.00238388	1	0	0	0	1	0	0
5	109713520	109716264	109716264	109713520	+	circMAN2A1	MAN2A1	up	circMan2a1	Man2a1	hsa-miR-212-5p		166	1	0	0	0	PPP2CA	0	0	1	0	1	0	0.00895359	0.0342431	1	1	0	0	1	0	1
5	109713520	109716264	109716264	109713520	+	circMAN2A1	MAN2A1	up	circMan2a1	Man2a1	hsa-miR-212-5p		166	1	0	0	0	PPP3CB	0	0	1	0	1	0	0.00629923	0.0263266	1	0	1	0	1	1	1
5	109713520	109716264	109716264	109713520	+	circMAN2A1	MAN2A1	up	circMan2a1	Man2a1	hsa-miR-212-5p		166	1	0	0	0	PPP6R3	0	0	1	0	1	0	0.0128474	0.0446285	1	0	0	0	0	1	0
5	109713520	109716264	109716264	109713520	+	circMAN2A1	MAN2A1	up	circMan2a1	Man2a1	hsa-miR-212-5p		166	1	0	0	0	PRPF40A	0	1	1	0	1	0	0.00112761	0.0079833	1	0	0	0	1	1	1
5	109713520	109716264	109716264	109713520	+	circMAN2A1	MAN2A1	up	circMan2a1	Man2a1	hsa-miR-212-5p		166	1	0	0	0	PRR14L	0	0	1	0	1	0	0.00538741	0.0233376	1	0	0	0	0	0	0
5	109713520	109716264	109716264	109713520	+	circMAN2A1	MAN2A1	up	circMan2a1	Man2a1	hsa-miR-212-5p		166	1	0	0	0	PRRX1	0	0	1	0	1	0	0.0102757	0.0378701	1	0	0	0	1	0	0
5	109713520	109716264	109716264	109713520	+	circMAN2A1	MAN2A1	up	circMan2a1	Man2a1	hsa-miR-212-5p		166	1	0	0	0	PTPN11	0	0	1	0	1	0	0.00133682	0.00895268	1	1	1	1	1	0	1
5	109713520	109716264	109716264	109713520	+	circMAN2A1	MAN2A1	up	circMan2a1	Man2a1	hsa-miR-212-5p		166	1	0	0	0	RAB3IP	0	0	1	0	1	0	0.0101876	0.0375632	1	0	0	0	1	0	0
5	109713520	109716264	109716264	109713520	+	circMAN2A1	MAN2A1	up	circMan2a1	Man2a1	hsa-miR-212-5p		166	1	0	0	0	RABGAP1L	0	0	1	0	1	0	0.00444653	0.020431	1	0	0	0	1	0	0
5	109713520	109716264	109716264	109713520	+	circMAN2A1	MAN2A1	up	circMan2a1	Man2a1	hsa-miR-212-5p		166	1	0	0	0	RALGDS	0	1	1	0	1	0	7.63567e-05	0.00124892	0.595735	0	0	1	0	0	0
5	109713520	109716264	109716264	109713520	+	circMAN2A1	MAN2A1	up	circMan2a1	Man2a1	hsa-miR-212-5p		166	1	0	0	0	RAPGEF6	0	1	1	0	1	0	0.00343191	0.0169252	1	0	0	0	1	1	1
5	109713520	109716264	109716264	109713520	+	circMAN2A1	MAN2A1	up	circMan2a1	Man2a1	hsa-miR-212-5p		166	1	0	0	0	RARB	0	0	1	0	1	0	0.000818267	0.0064421	1	0	0	0	1	0	0
5	109713520	109716264	109716264	109713520	+	circMAN2A1	MAN2A1	up	circMan2a1	Man2a1	hsa-miR-212-5p		166	1	0	0	0	RASA2	0	0	1	0	1	0	0.00407418	0.0191949	1	0	0	0	1	0	0
5	109713520	109716264	109716264	109713520	+	circMAN2A1	MAN2A1	up	circMan2a1	Man2a1	hsa-miR-212-5p		166	1	0	0	0	RASD1	0	0	1	0	1	0	0.000143263	0.00193715	1	0	0	0	0	0	0
5	109713520	109716264	109716264	109713520	+	circMAN2A1	MAN2A1	up	circMan2a1	Man2a1	hsa-miR-212-5p		166	1	0	0	0	RC3H2	0	0	1	0	1	0	0.00285771	0.0149536	1	0	0	1	1	0	1
5	109713520	109716264	109716264	109713520	+	circMAN2A1	MAN2A1	up	circMan2a1	Man2a1	hsa-miR-212-5p		166	1	0	0	0	RCAN1	0	0	1	0	1	0	0.000401004	0.00390591	1	0	0	0	1	0	0
5	109713520	109716264	109716264	109713520	+	circMAN2A1	MAN2A1	up	circMan2a1	Man2a1	hsa-miR-212-5p		166	1	0	0	0	RCOR3	0	0	1	0	1	0	0.00669406	0.0275459	1	0	0	0	1	0	0
5	109713520	109716264	109716264	109713520	+	circMAN2A1	MAN2A1	up	circMan2a1	Man2a1	hsa-miR-212-5p		166	1	0	0	0	RET	0	0	1	0	1	0	0.00119823	0.00829511	1	0	0	0	0	0	0
5	109713520	109716264	109716264	109713520	+	circMAN2A1	MAN2A1	up	circMan2a1	Man2a1	hsa-miR-212-5p		166	1	0	0	0	REV3L	0	0	1	0	1	0	0.00450912	0.0206093	1	0	0	1	1	0	1
5	109713520	109716264	109716264	109713520	+	circMAN2A1	MAN2A1	up	circMan2a1	Man2a1	hsa-miR-212-5p		166	1	0	0	0	RFFL	0	0	1	0	1	0	0.000181521	0.00225817	1	0	0	0	1	0	0
5	109713520	109716264	109716264	109713520	+	circMAN2A1	MAN2A1	up	circMan2a1	Man2a1	hsa-miR-212-5p		166	1	0	0	0	RHOB	0	1	0	0	0	1	0.00232054	0.012997	1	0	1	1	1	0	1
5	109713520	109716264	109716264	109713520	+	circMAN2A1	MAN2A1	up	circMan2a1	Man2a1	hsa-miR-212-5p		166	1	0	0	0	RHOBTB1	0	1	1	0	1	0	0.00639625	0.0266436	1	0	0	0	0	0	0
5	109713520	109716264	109716264	109713520	+	circMAN2A1	MAN2A1	up	circMan2a1	Man2a1	hsa-miR-212-5p		166	1	0	0	0	RHOG	0	0	1	0	1	0	0.00918045	0.0348038	1	0	1	0	0	0	0
5	109713520	109716264	109716264	109713520	+	circMAN2A1	MAN2A1	up	circMan2a1	Man2a1	hsa-miR-212-5p		166	1	0	0	0	RIMS1	0	1	0	0	0	1	3.14469e-05	0.000732385	0.245349	1	1	0	0	0	1
5	109713520	109716264	109716264	109713520	+	circMAN2A1	MAN2A1	up	circMan2a1	Man2a1	hsa-miR-212-5p		166	1	0	0	0	RND3	0	0	1	0	1	0	0.00400531	0.0189161	1	0	0	0	1	0	0
5	109713520	109716264	109716264	109713520	+	circMAN2A1	MAN2A1	up	circMan2a1	Man2a1	hsa-miR-212-5p		166	1	0	0	0	RNF150	0	0	1	0	1	0	0.000499883	0.00458834	1	0	0	0	1	0	0
5	109713520	109716264	109716264	109713520	+	circMAN2A1	MAN2A1	up	circMan2a1	Man2a1	hsa-miR-212-5p		166	1	0	0	0	RNMT	0	0	1	0	1	0	0.0103065	0.0379658	1	0	0	0	1	0	0
5	109713520	109716264	109716264	109713520	+	circMAN2A1	MAN2A1	up	circMan2a1	Man2a1	hsa-miR-212-5p		166	1	0	0	0	RP9	0	1	0	0	0	1	0.0118226	0.0418887	1	0	0	0	0	0	0
5	109713520	109716264	109716264	109713520	+	circMAN2A1	MAN2A1	up	circMan2a1	Man2a1	hsa-miR-212-5p		166	1	0	0	0	RPIA	0	0	1	0	1	0	0.000250702	0.00280628	1	0	0	0	1	0	0
5	109713520	109716264	109716264	109713520	+	circMAN2A1	MAN2A1	up	circMan2a1	Man2a1	hsa-miR-212-5p		166	1	0	0	0	RPL22	0	1	1	0	1	0	0.000990508	0.00731121	1	0	0	0	1	0	0
5	109713520	109716264	109716264	109713520	+	circMAN2A1	MAN2A1	up	circMan2a1	Man2a1	hsa-miR-212-5p		166	1	0	0	0	RPLP0	0	0	1	0	1	0	0.00538623	0.0233376	1	0	1	0	0	0	0
5	109713520	109716264	109716264	109713520	+	circMAN2A1	MAN2A1	up	circMan2a1	Man2a1	hsa-miR-212-5p		166	1	0	0	0	RPRD2	0	1	1	0	1	0	0.000293569	0.00312047	1	0	0	0	1	0	0
5	109713520	109716264	109716264	109713520	+	circMAN2A1	MAN2A1	up	circMan2a1	Man2a1	hsa-miR-212-5p		166	1	0	0	0	RRP1B	0	0	1	0	1	0	0.000173925	0.00219114	1	0	0	0	1	0	0
5	109713520	109716264	109716264	109713520	+	circMAN2A1	MAN2A1	up	circMan2a1	Man2a1	hsa-miR-212-5p		166	1	0	0	0	RSF1	0	0	1	0	1	0	0.00233573	0.0130634	1	0	0	0	1	0	0
5	109713520	109716264	109716264	109713520	+	circMAN2A1	MAN2A1	up	circMan2a1	Man2a1	hsa-miR-212-5p		166	1	0	0	0	RTN4IP1	0	1	0	0	0	1	1.12139e-06	8.83743e-05	0.00874906	0	0	0	1	0	0
5	109713520	109716264	109716264	109713520	+	circMAN2A1	MAN2A1	up	circMan2a1	Man2a1	hsa-miR-212-5p		166	1	0	0	0	RUNX1	0	0	1	0	1	0	0.0105476	0.0385444	1	0	0	0	0	0	0
5	109713520	109716264	109716264	109713520	+	circMAN2A1	MAN2A1	up	circMan2a1	Man2a1	hsa-miR-212-5p		166	1	0	0	0	SATB2	0	1	1	0	1	0	0.0110426	0.0398756	1	1	0	0	1	0	1
5	109713520	109716264	109716264	109713520	+	circMAN2A1	MAN2A1	up	circMan2a1	Man2a1	hsa-miR-212-5p		166	1	0	0	0	SDK2	0	0	1	0	1	0	0.000939276	0.00704637	1	0	0	0	0	0	0
5	109713520	109716264	109716264	109713520	+	circMAN2A1	MAN2A1	up	circMan2a1	Man2a1	hsa-miR-212-5p		166	1	0	0	0	SEC24D	1	1	1	0	1	0	0.000605019	0.00523355	1	0	0	0	1	0	0
5	109713520	109716264	109716264	109713520	+	circMAN2A1	MAN2A1	up	circMan2a1	Man2a1	hsa-miR-212-5p		166	1	0	0	0	SEC31A	0	0	1	0	1	0	7.33968e-05	0.00121791	0.572642	0	1	0	1	1	1
5	109713520	109716264	109716264	109713520	+	circMAN2A1	MAN2A1	up	circMan2a1	Man2a1	hsa-miR-212-5p		166	1	0	0	0	SELENOS	0	0	1	0	1	0	0.000194164	0.00235594	1	0	0	0	0	0	0
5	109713520	109716264	109716264	109713520	+	circMAN2A1	MAN2A1	up	circMan2a1	Man2a1	hsa-miR-212-5p		166	1	0	0	0	SENP8	1	0	0	0	1	0	1.41752e-09	1.10595e-06	1.10595e-05	0	0	0	1	0	0
5	109713520	109716264	109716264	109713520	+	circMAN2A1	MAN2A1	up	circMan2a1	Man2a1	hsa-miR-212-5p		166	1	0	0	0	SERINC3	0	1	0	0	0	1	0.00373868	0.0179724	1	0	0	0	1	0	0
5	109713520	109716264	109716264	109713520	+	circMAN2A1	MAN2A1	up	circMan2a1	Man2a1	hsa-miR-212-5p		166	1	0	0	0	SF3A1	0	0	1	0	1	0	0.00195209	0.0116528	1	0	0	0	1	0	0
5	109713520	109716264	109716264	109713520	+	circMAN2A1	MAN2A1	up	circMan2a1	Man2a1	hsa-miR-212-5p		166	1	0	0	0	SH3BP2	0	0	1	0	1	0	0.00343191	0.0169252	1	0	0	0	0	0	0
5	109713520	109716264	109716264	109713520	+	circMAN2A1	MAN2A1	up	circMan2a1	Man2a1	hsa-miR-212-5p		166	1	0	0	0	SH3BP5L	0	1	1	0	1	0	0.000114119	0.00166733	0.890355	0	0	0	0	0	0
5	109713520	109716264	109716264	109713520	+	circMAN2A1	MAN2A1	up	circMan2a1	Man2a1	hsa-miR-212-5p		166	1	0	0	0	SLC12A6	0	1	0	0	0	1	0.00742943	0.029792	1	0	0	1	1	0	1
5	109713520	109716264	109716264	109713520	+	circMAN2A1	MAN2A1	up	circMan2a1	Man2a1	hsa-miR-212-5p		166	1	0	0	0	SLC31A1	0	1	1	0	1	0	0.00177295	0.0109262	1	0	0	0	1	0	0
5	109713520	109716264	109716264	109713520	+	circMAN2A1	MAN2A1	up	circMan2a1	Man2a1	hsa-miR-212-5p		166	1	0	0	0	SLC38A6	0	0	1	0	1	0	3.58692e-07	4.53524e-05	0.00279851	0	0	0	1	0	0
5	109713520	109716264	109716264	109713520	+	circMAN2A1	MAN2A1	up	circMan2a1	Man2a1	hsa-miR-212-5p		166	1	0	0	0	SLC38A7	0	0	1	0	1	0	0.000510775	0.00465002	1	0	0	0	0	0	0
5	109713520	109716264	109716264	109713520	+	circMAN2A1	MAN2A1	up	circMan2a1	Man2a1	hsa-miR-212-5p		166	1	0	0	0	SLC41A2	0	0	1	0	1	0	0.000653646	0.00550134	1	0	0	0	1	0	0
5	109713520	109716264	109716264	109713520	+	circMAN2A1	MAN2A1	up	circMan2a1	Man2a1	hsa-miR-212-5p		166	1	0	0	0	SNAPC4	0	0	1	0	1	0	0.00109242	0.00781217	1	0	0	0	0	0	0
5	109713520	109716264	109716264	109713520	+	circMAN2A1	MAN2A1	up	circMan2a1	Man2a1	hsa-miR-212-5p		166	1	0	0	0	SNTB2	0	0	1	0	1	0	0.00985627	0.036601	1	0	1	0	1	0	1
5	109713520	109716264	109716264	109713520	+	circMAN2A1	MAN2A1	up	circMan2a1	Man2a1	hsa-miR-212-5p		166	1	0	0	0	SNX1	0	0	1	0	1	0	0.00207459	0.0121425	1	0	1	0	1	0	1
5	109713520	109716264	109716264	109713520	+	circMAN2A1	MAN2A1	up	circMan2a1	Man2a1	hsa-miR-212-5p		166	1	0	0	0	SOX13	0	0	1	0	1	0	2.73086e-05	0.000661682	0.213061	0	0	0	0	0	0
5	109713520	109716264	109716264	109713520	+	circMAN2A1	MAN2A1	up	circMan2a1	Man2a1	hsa-miR-212-5p		166	1	0	0	0	SP1	0	0	1	0	1	0	0.00576477	0.0245909	1	0	0	0	1	0	0
5	109713520	109716264	109716264	109713520	+	circMAN2A1	MAN2A1	up	circMan2a1	Man2a1	hsa-miR-212-5p		166	1	0	0	0	SPART	0	0	1	0	1	0	0.000276365	0.0029823	1	0	0	0	0	0	0
5	109713520	109716264	109716264	109713520	+	circMAN2A1	MAN2A1	up	circMan2a1	Man2a1	hsa-miR-212-5p		166	1	0	0	0	SPAST	0	0	1	0	1	0	0.00122031	0.00835899	1	1	0	0	0	0	0
5	109713520	109716264	109716264	109713520	+	circMAN2A1	MAN2A1	up	circMan2a1	Man2a1	hsa-miR-212-5p		166	1	0	0	0	SPEN	0	1	0	0	0	1	0.0030196	0.0154375	1	1	0	1	1	0	1
5	109713520	109716264	109716264	109713520	+	circMAN2A1	MAN2A1	up	circMan2a1	Man2a1	hsa-miR-212-5p		166	1	0	0	0	SPTLC2	0	0	1	0	1	0	0.00361656	0.0175366	1	0	0	0	1	0	0
5	109713520	109716264	109716264	109713520	+	circMAN2A1	MAN2A1	up	circMan2a1	Man2a1	hsa-miR-212-5p		166	1	0	0	0	SSR3	0	0	1	0	1	0	0.000689694	0.00568815	1	0	0	0	1	0	0
5	109713520	109716264	109716264	109713520	+	circMAN2A1	MAN2A1	up	circMan2a1	Man2a1	hsa-miR-212-5p		166	1	0	0	0	STK19	0	0	1	0	1	0	0.00243642	0.0134624	1	0	0	0	0	0	0
5	109713520	109716264	109716264	109713520	+	circMAN2A1	MAN2A1	up	circMan2a1	Man2a1	hsa-miR-212-5p		166	1	0	0	0	STOX2	0	1	0	0	0	1	0.00222491	0.0126378	1	0	0	1	1	0	1
5	109713520	109716264	109716264	109713520	+	circMAN2A1	MAN2A1	up	circMan2a1	Man2a1	hsa-miR-212-5p		166	1	0	0	0	STRN3	0	1	1	0	1	0	0.0079906	0.0314626	1	0	0	0	1	0	0
5	109713520	109716264	109716264	109713520	+	circMAN2A1	MAN2A1	up	circMan2a1	Man2a1	hsa-miR-212-5p		166	1	0	0	0	STX12	0	0	1	0	1	0	0.00241187	0.0133552	1	0	1	0	1	0	1
5	109713520	109716264	109716264	109713520	+	circMAN2A1	MAN2A1	up	circMan2a1	Man2a1	hsa-miR-212-5p		166	1	0	0	0	STX16	0	1	1	0	1	0	0.00104187	0.00758274	1	0	0	0	1	0	0
5	109713520	109716264	109716264	109713520	+	circMAN2A1	MAN2A1	up	circMan2a1	Man2a1	hsa-miR-212-5p		166	1	0	0	0	STX17	0	0	1	0	1	0	0.000530601	0.0047693	1	0	0	0	0	0	0
5	109713520	109716264	109716264	109713520	+	circMAN2A1	MAN2A1	up	circMan2a1	Man2a1	hsa-miR-212-5p		166	1	0	0	0	SUPT4H1	0	1	1	0	1	0	1.91288e-09	1.24369e-06	1.49243e-05	0	0	0	1	0	0
5	109713520	109716264	109716264	109713520	+	circMAN2A1	MAN2A1	up	circMan2a1	Man2a1	hsa-miR-212-5p		166	1	0	0	0	SUSD6	0	1	0	0	0	1	6.93207e-05	0.00119116	0.54084	0	0	0	0	0	0
5	109713520	109716264	109716264	109713520	+	circMAN2A1	MAN2A1	up	circMan2a1	Man2a1	hsa-miR-212-5p		166	1	0	0	0	SYPL1	0	0	1	0	1	0	0.00154669	0.00985887	1	0	0	0	1	0	0
5	109713520	109716264	109716264	109713520	+	circMAN2A1	MAN2A1	up	circMan2a1	Man2a1	hsa-miR-212-5p		166	1	0	0	0	TANC2	0	1	1	0	1	0	0.01081	0.0392461	1	1	0	1	1	1	1
5	109713520	109716264	109716264	109713520	+	circMAN2A1	MAN2A1	up	circMan2a1	Man2a1	hsa-miR-212-5p		166	1	0	0	0	TBRG1	0	0	1	0	1	0	0.00414395	0.0194648	1	0	0	0	0	0	0
5	109713520	109716264	109716264	109713520	+	circMAN2A1	MAN2A1	up	circMan2a1	Man2a1	hsa-miR-212-5p		166	1	0	0	0	TCEA1	0	1	1	0	1	0	0.000723224	0.0059023	1	0	0	0	0	0	0
5	109713520	109716264	109716264	109713520	+	circMAN2A1	MAN2A1	up	circMan2a1	Man2a1	hsa-miR-212-5p		166	1	0	0	0	TGFBI	0	0	1	0	1	0	0.0100377	0.0371159	1	0	0	0	0	0	0
5	109713520	109716264	109716264	109713520	+	circMAN2A1	MAN2A1	up	circMan2a1	Man2a1	hsa-miR-212-5p		166	1	0	0	0	TGFBR2	0	0	1	0	1	0	0.00333156	0.0165454	1	0	0	0	1	0	0
5	109713520	109716264	109716264	109713520	+	circMAN2A1	MAN2A1	up	circMan2a1	Man2a1	hsa-miR-212-5p		166	1	0	0	0	TKT	0	0	1	0	1	0	0.000888952	0.00680628	1	0	1	0	0	1	1
5	109713520	109716264	109716264	109713520	+	circMAN2A1	MAN2A1	up	circMan2a1	Man2a1	hsa-miR-212-5p		166	1	0	0	0	TMEM121	0	0	1	0	1	0	1.62933e-07	3.12969e-05	0.0012712	0	0	0	0	0	0
5	109713520	109716264	109716264	109713520	+	circMAN2A1	MAN2A1	up	circMan2a1	Man2a1	hsa-miR-212-5p		166	1	0	0	0	TMEM181	1	0	0	0	1	0	0.0123625	0.0432911	1	0	0	0	1	0	0
5	109713520	109716264	109716264	109713520	+	circMAN2A1	MAN2A1	up	circMan2a1	Man2a1	hsa-miR-212-5p		166	1	0	0	0	TMEM56	0	0	1	0	1	0	5.05299e-05	0.00101414	0.394234	0	0	0	1	0	0
5	109713520	109716264	109716264	109713520	+	circMAN2A1	MAN2A1	up	circMan2a1	Man2a1	hsa-miR-212-5p		166	1	0	0	0	TMEM67	0	0	1	0	1	0	0.000292233	0.00311051	1	0	0	0	1	0	0
5	109713520	109716264	109716264	109713520	+	circMAN2A1	MAN2A1	up	circMan2a1	Man2a1	hsa-miR-212-5p		166	1	0	0	0	TNFAIP2	0	0	1	0	1	0	0.00250019	0.0136313	1	0	0	0	0	0	0
5	109713520	109716264	109716264	109713520	+	circMAN2A1	MAN2A1	up	circMan2a1	Man2a1	hsa-miR-212-5p		166	1	0	0	0	TNFSF9	0	0	1	0	1	0	0.000170008	0.00216026	1	0	0	0	0	0	0
5	109713520	109716264	109716264	109713520	+	circMAN2A1	MAN2A1	up	circMan2a1	Man2a1	hsa-miR-212-5p		166	1	0	0	0	TNRC6C	0	0	1	0	1	0	0.00363975	0.0176162	1	0	0	0	1	0	0
5	109713520	109716264	109716264	109713520	+	circMAN2A1	MAN2A1	up	circMan2a1	Man2a1	hsa-miR-212-5p		166	1	0	0	0	TRIM71	0	1	1	0	1	0	7.10034e-06	0.000288525	0.0553968	0	0	0	1	0	0
5	109713520	109716264	109716264	109713520	+	circMAN2A1	MAN2A1	up	circMan2a1	Man2a1	hsa-miR-212-5p		166	1	0	0	0	TRIO	0	0	1	0	1	0	0.00101359	0.0074346	1	1	1	1	1	0	1
5	109713520	109716264	109716264	109713520	+	circMAN2A1	MAN2A1	up	circMan2a1	Man2a1	hsa-miR-212-5p		166	1	0	0	0	TRPC5OS	0	1	0	0	0	1	1.80523e-05	0.000520912	0.140844	0	0	0	0	0	0
5	109713520	109716264	109716264	109713520	+	circMAN2A1	MAN2A1	up	circMan2a1	Man2a1	hsa-miR-212-5p		166	1	0	0	0	TSPYL1	0	0	1	0	1	0	0.00218985	0.0124983	1	0	0	0	1	0	0
5	109713520	109716264	109716264	109713520	+	circMAN2A1	MAN2A1	up	circMan2a1	Man2a1	hsa-miR-212-5p		166	1	0	0	0	TTC17	0	1	1	0	1	0	2.37422e-06	0.000137212	0.0185237	0	0	0	1	0	0
5	109713520	109716264	109716264	109713520	+	circMAN2A1	MAN2A1	up	circMan2a1	Man2a1	hsa-miR-212-5p		166	1	0	0	0	TTC39A	0	0	1	0	1	0	1.63088e-06	0.000106035	0.0127241	0	0	0	0	0	0
5	109713520	109716264	109716264	109713520	+	circMAN2A1	MAN2A1	up	circMan2a1	Man2a1	hsa-miR-212-5p		166	1	0	0	0	TTLL12	0	0	1	0	1	0	0.000104812	0.00155464	0.817743	0	0	0	0	0	0
5	109713520	109716264	109716264	109713520	+	circMAN2A1	MAN2A1	up	circMan2a1	Man2a1	hsa-miR-212-5p		166	1	0	0	0	UAP1	0	1	1	0	1	0	4.1061e-06	0.000192986	0.0320358	0	0	0	1	1	1
5	109713520	109716264	109716264	109713520	+	circMAN2A1	MAN2A1	up	circMan2a1	Man2a1	hsa-miR-212-5p		166	1	0	0	0	UBE2R2	0	1	1	0	1	0	0.00237339	0.0132265	1	0	0	0	1	0	0
5	109713520	109716264	109716264	109713520	+	circMAN2A1	MAN2A1	up	circMan2a1	Man2a1	hsa-miR-212-5p		166	1	0	0	0	UBE3A	0	1	0	0	0	1	0.00834217	0.0324455	1	1	0	0	1	0	1
5	109713520	109716264	109716264	109713520	+	circMAN2A1	MAN2A1	up	circMan2a1	Man2a1	hsa-miR-212-5p		166	1	0	0	0	UHRF1BP1	0	1	1	0	1	0	7.57676e-05	0.00124886	0.591139	0	0	0	1	0	0
5	109713520	109716264	109716264	109713520	+	circMAN2A1	MAN2A1	up	circMan2a1	Man2a1	hsa-miR-212-5p		166	1	0	0	0	UST	0	0	1	0	1	0	0.00710722	0.0288504	1	0	0	0	1	0	0
5	109713520	109716264	109716264	109713520	+	circMAN2A1	MAN2A1	up	circMan2a1	Man2a1	hsa-miR-212-5p		166	1	0	0	0	UVRAG	0	1	1	0	1	0	2.36429e-05	0.000611293	0.184462	0	0	0	1	0	0
5	109713520	109716264	109716264	109713520	+	circMAN2A1	MAN2A1	up	circMan2a1	Man2a1	hsa-miR-212-5p		166	1	0	0	0	VAT1	0	1	1	0	1	0	6.5846e-05	0.00115705	0.513731	0	1	0	0	0	0
5	109713520	109716264	109716264	109713520	+	circMAN2A1	MAN2A1	up	circMan2a1	Man2a1	hsa-miR-212-5p		166	1	0	0	0	VBP1	0	0	1	0	1	0	0.000250702	0.00280628	1	0	0	0	1	0	0
5	109713520	109716264	109716264	109713520	+	circMAN2A1	MAN2A1	up	circMan2a1	Man2a1	hsa-miR-212-5p		166	1	0	0	0	VCL	0	0	1	0	1	0	0.0142085	0.0482259	1	0	1	0	1	0	1
5	109713520	109716264	109716264	109713520	+	circMAN2A1	MAN2A1	up	circMan2a1	Man2a1	hsa-miR-212-5p		166	1	0	0	0	WDR19	0	0	1	0	1	0	1.54182e-05	0.000473593	0.120293	0	0	0	1	0	0
5	109713520	109716264	109716264	109713520	+	circMAN2A1	MAN2A1	up	circMan2a1	Man2a1	hsa-miR-212-5p		166	1	0	0	0	WDR36	0	0	1	0	1	0	0.0109885	0.0397092	1	0	0	0	1	0	0
5	109713520	109716264	109716264	109713520	+	circMAN2A1	MAN2A1	up	circMan2a1	Man2a1	hsa-miR-212-5p		166	1	0	0	0	WDR43	0	0	1	0	1	0	0.00108667	0.00777815	1	0	0	0	1	0	0
5	109713520	109716264	109716264	109713520	+	circMAN2A1	MAN2A1	up	circMan2a1	Man2a1	hsa-miR-212-5p		166	1	0	0	0	WDR7	0	0	1	0	1	0	0.00296487	0.0152585	1	0	1	0	1	0	1
5	109713520	109716264	109716264	109713520	+	circMAN2A1	MAN2A1	up	circMan2a1	Man2a1	hsa-miR-212-5p		166	1	0	0	0	WDR75	0	0	1	0	1	0	2.95979e-05	0.000699766	0.230923	0	0	0	1	0	0
5	109713520	109716264	109716264	109713520	+	circMAN2A1	MAN2A1	up	circMan2a1	Man2a1	hsa-miR-212-5p		166	1	0	0	0	YLPM1	0	0	1	0	1	0	0.000574223	0.00506797	1	0	0	0	1	0	0
5	109713520	109716264	109716264	109713520	+	circMAN2A1	MAN2A1	up	circMan2a1	Man2a1	hsa-miR-212-5p		166	1	0	0	0	YME1L1	0	0	1	0	1	0	0.00959775	0.0358973	1	0	0	0	1	0	0
5	109713520	109716264	109716264	109713520	+	circMAN2A1	MAN2A1	up	circMan2a1	Man2a1	hsa-miR-212-5p		166	1	0	0	0	ZBED4	0	0	1	0	1	0	0.00151412	0.00973079	1	0	0	0	1	0	0
5	109713520	109716264	109716264	109713520	+	circMAN2A1	MAN2A1	up	circMan2a1	Man2a1	hsa-miR-212-5p		166	1	0	0	0	ZBTB38	0	0	1	0	1	0	0.00438463	0.0202909	1	0	0	0	1	0	0
5	109713520	109716264	109716264	109713520	+	circMAN2A1	MAN2A1	up	circMan2a1	Man2a1	hsa-miR-212-5p		166	1	0	0	0	ZCCHC3	0	0	1	0	1	0	0.00481363	0.0215467	1	0	0	0	1	0	0
5	109713520	109716264	109716264	109713520	+	circMAN2A1	MAN2A1	up	circMan2a1	Man2a1	hsa-miR-212-5p		166	1	0	0	0	ZCRB1	0	1	1	0	1	0	2.52678e-08	1.06633e-05	0.000197139	0	0	0	0	0	0
5	109713520	109716264	109716264	109713520	+	circMAN2A1	MAN2A1	up	circMan2a1	Man2a1	hsa-miR-212-5p		166	1	0	0	0	ZDHHC20	0	0	1	0	1	0	0.00592221	0.0251662	1	0	0	0	1	0	0
5	109713520	109716264	109716264	109713520	+	circMAN2A1	MAN2A1	up	circMan2a1	Man2a1	hsa-miR-212-5p		166	1	0	0	0	ZFYVE26	0	0	1	0	1	0	0.0128474	0.0446285	1	1	0	0	0	0	0
5	109713520	109716264	109716264	109713520	+	circMAN2A1	MAN2A1	up	circMan2a1	Man2a1	hsa-miR-212-5p		166	1	0	0	0	ZHX3	0	0	1	0	1	0	0.000335562	0.0033825	1	0	0	1	1	0	1
5	109713520	109716264	109716264	109713520	+	circMAN2A1	MAN2A1	up	circMan2a1	Man2a1	hsa-miR-212-5p		166	1	0	0	0	ZNF12	0	0	1	0	1	0	0.00198473	0.0118025	1	0	0	0	1	0	0
5	109713520	109716264	109716264	109713520	+	circMAN2A1	MAN2A1	up	circMan2a1	Man2a1	hsa-miR-212-5p		166	1	0	0	0	ZNF263	0	0	1	0	1	0	0.000329257	0.00334924	1	0	0	0	0	0	0
5	109713520	109716264	109716264	109713520	+	circMAN2A1	MAN2A1	up	circMan2a1	Man2a1	hsa-miR-212-5p		166	1	0	0	0	ZNF280B	0	0	1	0	1	0	0.00313783	0.0158661	1	0	0	0	1	0	0
5	109713520	109716264	109716264	109713520	+	circMAN2A1	MAN2A1	up	circMan2a1	Man2a1	hsa-miR-212-5p		166	1	0	0	0	ZNF473	0	0	1	0	1	0	0.00236586	0.0132035	1	0	0	0	0	0	0
5	109713520	109716264	109716264	109713520	+	circMAN2A1	MAN2A1	up	circMan2a1	Man2a1	hsa-miR-212-5p		166	1	0	0	0	ZNF518A	0	1	1	0	1	0	0.0123625	0.0432911	1	0	0	0	1	0	0
5	109713520	109716264	109716264	109713520	+	circMAN2A1	MAN2A1	up	circMan2a1	Man2a1	hsa-miR-212-5p		166	1	0	0	0	ZNF594	0	0	1	0	1	0	0.00168244	0.0104676	1	0	0	0	1	0	0
5	109713520	109716264	109716264	109713520	+	circMAN2A1	MAN2A1	up	circMan2a1	Man2a1	hsa-miR-212-5p		166	1	0	0	0	ZNF649	0	0	1	0	1	0	0.00031967	0.00328906	1	0	0	0	1	0	0
5	109713520	109716264	109716264	109713520	+	circMAN2A1	MAN2A1	up	circMan2a1	Man2a1	hsa-miR-212-5p		166	1	0	0	0	ZNF720	0	0	1	0	1	0	0.00054468	0.00485668	1	0	0	0	1	0	0
5	109713520	109716264	109716264	109713520	+	circMAN2A1	MAN2A1	up	circMan2a1	Man2a1	hsa-miR-212-5p		166	1	0	0	0	ZNF736	0	1	0	0	0	1	0.000657242	0.00550784	1	0	0	0	0	0	0
5	109713520	109716264	109716264	109713520	+	circMAN2A1	MAN2A1	up	circMan2a1	Man2a1	hsa-miR-212-5p		166	1	0	0	0	ZNF81	0	1	1	0	1	0	0.0106991	0.0388615	1	0	0	0	1	0	0
5	109713520	109716264	109716264	109713520	+	circMAN2A1	MAN2A1	up	circMan2a1	Man2a1	hsa-miR-212-5p		166	1	0	0	0	ZNF827	0	1	0	0	0	1	0.0045724	0.0208228	1	1	0	1	1	0	1
5	109713520	109716264	109716264	109713520	+	circMAN2A1	MAN2A1	up	circMan2a1	Man2a1	hsa-miR-212-5p		166	1	0	0	0	ZSWIM5	0	0	1	0	1	0	0.000357927	0.00357354	1	0	0	0	1	0	0
5	109713520	109716264	109716264	109713520	+	circMAN2A1	MAN2A1	up	circMan2a1	Man2a1	hsa-miR-212-5p		166	1	0	0	0	ZXDC	0	1	1	0	1	0	0.000207231	0.00244232	1	0	0	0	1	0	0
5	109713520	109716264	109716264	109713520	+	circMAN2A1	MAN2A1	up	circMan2a1	Man2a1	hsa-miR-30a-5p		163	1	0	0	0	ABCA12	0	1	1	0	1	0	0.000210227	0.00245905	1	0	0	0	1	0	0
5	109713520	109716264	109716264	109713520	+	circMAN2A1	MAN2A1	up	circMan2a1	Man2a1	hsa-miR-30a-5p		163	1	0	0	0	ABCA3	0	0	1	0	1	0	8.28267e-06	0.000313696	0.0646214	0	0	1	1	0	1
5	109713520	109716264	109716264	109713520	+	circMAN2A1	MAN2A1	up	circMan2a1	Man2a1	hsa-miR-30a-5p		163	1	0	0	0	ABCB10	1	0	1	0	1	0	0.00497726	0.022064	1	0	0	0	1	0	0
5	109713520	109716264	109716264	109713520	+	circMAN2A1	MAN2A1	up	circMan2a1	Man2a1	hsa-miR-30a-5p		163	1	0	0	0	ABCB5	0	1	0	0	0	1	0.00404	0.0190569	1	0	0	0	1	0	0
5	109713520	109716264	109716264	109713520	+	circMAN2A1	MAN2A1	up	circMan2a1	Man2a1	hsa-miR-30a-5p		163	1	0	0	0	ABCC10	0	0	1	0	1	0	3.78245e-05	0.000822024	0.295107	0	0	0	0	0	0
5	109713520	109716264	109716264	109713520	+	circMAN2A1	MAN2A1	up	circMan2a1	Man2a1	hsa-miR-30a-5p		163	1	0	0	0	ABCC4	0	0	1	0	1	0	0.00111181	0.00789631	1	0	0	0	1	0	0
5	109713520	109716264	109716264	109713520	+	circMAN2A1	MAN2A1	up	circMan2a1	Man2a1	hsa-miR-30a-5p		163	1	0	0	0	ABCC9	0	1	1	0	1	0	0.000589462	0.00513841	1	0	0	0	0	0	0
5	109713520	109716264	109716264	109713520	+	circMAN2A1	MAN2A1	up	circMan2a1	Man2a1	hsa-miR-30a-5p		163	1	0	0	0	ABCD2	0	1	0	0	0	1	0.000310306	0.00322371	1	0	0	0	0	0	0
5	109713520	109716264	109716264	109713520	+	circMAN2A1	MAN2A1	up	circMan2a1	Man2a1	hsa-miR-30a-5p		163	1	0	0	0	ABCE1	0	0	1	0	1	0	0.00465817	0.0210806	1	0	0	0	1	0	0
5	109713520	109716264	109716264	109713520	+	circMAN2A1	MAN2A1	up	circMan2a1	Man2a1	hsa-miR-30a-5p		163	1	0	0	0	ABCG5	0	1	0	0	0	1	4.54037e-06	0.000207158	0.035424	0	0	0	0	0	0
5	109713520	109716264	109716264	109713520	+	circMAN2A1	MAN2A1	up	circMan2a1	Man2a1	hsa-miR-30a-5p		163	1	0	0	0	ABHD10	0	1	1	0	1	0	0.00148209	0.00957557	1	0	0	0	1	0	0
5	109713520	109716264	109716264	109713520	+	circMAN2A1	MAN2A1	up	circMan2a1	Man2a1	hsa-miR-30a-5p		163	1	0	0	0	ABHD13	0	0	1	0	1	0	0.0111353	0.0401097	1	0	0	0	1	0	0
5	109713520	109716264	109716264	109713520	+	circMAN2A1	MAN2A1	up	circMan2a1	Man2a1	hsa-miR-30a-5p		163	1	0	0	0	ABHD6	0	0	1	0	1	0	5.99521e-05	0.00110578	0.467746	0	0	0	1	0	0
5	109713520	109716264	109716264	109713520	+	circMAN2A1	MAN2A1	up	circMan2a1	Man2a1	hsa-miR-30a-5p		163	1	0	0	0	ABI3BP	0	0	1	0	1	0	0.00528693	0.0230826	1	0	0	0	1	0	0
5	109713520	109716264	109716264	109713520	+	circMAN2A1	MAN2A1	up	circMan2a1	Man2a1	hsa-miR-30a-5p		163	1	0	0	0	ABL1	1	1	1	0	1	0	0.000903805	0.00685943	1	0	0	0	1	0	0
5	109713520	109716264	109716264	109713520	+	circMAN2A1	MAN2A1	up	circMan2a1	Man2a1	hsa-miR-30a-5p		163	1	0	0	0	ABR	0	0	1	0	1	0	0.00524424	0.0229347	1	0	1	1	1	0	1
5	109713520	109716264	109716264	109713520	+	circMAN2A1	MAN2A1	up	circMan2a1	Man2a1	hsa-miR-30a-5p		163	1	0	0	0	ABRACL	0	0	1	0	1	0	0.00020105	0.00238388	1	0	0	0	0	0	0
5	109713520	109716264	109716264	109713520	+	circMAN2A1	MAN2A1	up	circMan2a1	Man2a1	hsa-miR-30a-5p		163	1	0	0	0	AC007192.1	0	0	1	0	1	0	0.00121754	0.00835899	1	0	0	0	0	0	0
5	109713520	109716264	109716264	109713520	+	circMAN2A1	MAN2A1	up	circMan2a1	Man2a1	hsa-miR-30a-5p		163	1	0	0	0	AC008560.1	0	0	1	0	1	0	5.94552e-07	6.02428e-05	0.00463869	0	0	0	0	0	0
5	109713520	109716264	109716264	109713520	+	circMAN2A1	MAN2A1	up	circMan2a1	Man2a1	hsa-miR-30a-5p		163	1	0	0	0	AC008695.1	0	0	1	0	1	0	0.00031967	0.00328906	1	0	0	0	0	0	0
5	109713520	109716264	109716264	109713520	+	circMAN2A1	MAN2A1	up	circMan2a1	Man2a1	hsa-miR-30a-5p		163	1	0	0	0	AC010463.1	0	0	1	0	1	0	6.83063e-08	1.77642e-05	0.000532926	0	0	0	0	0	0
5	109713520	109716264	109716264	109713520	+	circMAN2A1	MAN2A1	up	circMan2a1	Man2a1	hsa-miR-30a-5p		163	1	0	0	0	AC015688.5	0	0	1	0	1	0	3.09585e-05	0.000724658	0.241538	0	0	0	0	0	0
5	109713520	109716264	109716264	109713520	+	circMAN2A1	MAN2A1	up	circMan2a1	Man2a1	hsa-miR-30a-5p		163	1	0	0	0	AC019117.3	0	0	1	0	1	0	5.55774e-06	0.000239566	0.0433615	0	0	0	0	0	0
5	109713520	109716264	109716264	109713520	+	circMAN2A1	MAN2A1	up	circMan2a1	Man2a1	hsa-miR-30a-5p		163	1	0	0	0	AC022498.1	0	0	1	0	1	0	0.0089489	0.0342419	1	0	0	0	0	0	0
5	109713520	109716264	109716264	109713520	+	circMAN2A1	MAN2A1	up	circMan2a1	Man2a1	hsa-miR-30a-5p		163	1	0	0	0	AC048338.1	0	0	1	0	1	0	1.71365e-05	0.000503844	0.133699	0	0	0	0	0	0
5	109713520	109716264	109716264	109713520	+	circMAN2A1	MAN2A1	up	circMan2a1	Man2a1	hsa-miR-30a-5p		163	1	0	0	0	AC073508.2	0	0	1	0	1	0	0.000454207	0.00427469	1	0	0	0	0	0	0
5	109713520	109716264	109716264	109713520	+	circMAN2A1	MAN2A1	up	circMan2a1	Man2a1	hsa-miR-30a-5p		163	1	0	0	0	AC079594.2	0	0	1	0	1	0	1.3651e-07	2.87852e-05	0.00106505	0	0	0	0	0	0
5	109713520	109716264	109716264	109713520	+	circMAN2A1	MAN2A1	up	circMan2a1	Man2a1	hsa-miR-30a-5p		163	1	0	0	0	AC087632.1	0	0	1	0	1	0	5.29492e-08	1.53004e-05	0.00041311	0	0	0	0	0	0
5	109713520	109716264	109716264	109713520	+	circMAN2A1	MAN2A1	up	circMan2a1	Man2a1	hsa-miR-30a-5p		163	1	0	0	0	AC093423.3	0	0	1	0	1	0	1.63585e-11	2.55257e-08	1.27629e-07	0	0	0	0	0	0
5	109713520	109716264	109716264	109713520	+	circMAN2A1	MAN2A1	up	circMan2a1	Man2a1	hsa-miR-30a-5p		163	1	0	0	0	AC098850.3	0	0	1	0	1	0	2.69516e-05	0.000655067	0.210276	0	0	0	0	0	0
5	109713520	109716264	109716264	109713520	+	circMAN2A1	MAN2A1	up	circMan2a1	Man2a1	hsa-miR-30a-5p		163	1	0	0	0	AC099850.2	0	0	1	0	1	0	8.08099e-07	7.08403e-05	0.00630479	0	0	0	0	0	0
5	109713520	109716264	109716264	109713520	+	circMAN2A1	MAN2A1	up	circMan2a1	Man2a1	hsa-miR-30a-5p		163	1	0	0	0	AC118553.2	0	0	1	0	1	0	7.63567e-05	0.00124892	0.595735	0	0	0	0	0	0
5	109713520	109716264	109716264	109713520	+	circMAN2A1	MAN2A1	up	circMan2a1	Man2a1	hsa-miR-30a-5p		163	1	0	0	0	AC126283.2	0	0	1	0	1	0	5.02884e-06	0.000220421	0.039235	0	0	0	0	0	0
5	109713520	109716264	109716264	109713520	+	circMAN2A1	MAN2A1	up	circMan2a1	Man2a1	hsa-miR-30a-5p		163	1	0	0	0	AC135178.2	0	0	1	0	1	0	0.00190228	0.0114754	1	0	0	0	0	0	0
5	109713520	109716264	109716264	109713520	+	circMAN2A1	MAN2A1	up	circMan2a1	Man2a1	hsa-miR-30a-5p		163	1	0	0	0	ACACA	0	0	1	0	1	0	0.00245014	0.0135095	1	0	1	0	1	0	1
5	109713520	109716264	109716264	109713520	+	circMAN2A1	MAN2A1	up	circMan2a1	Man2a1	hsa-miR-30a-5p		163	1	0	0	0	ACAT2	0	0	1	0	1	0	5.84712e-05	0.00108876	0.456193	0	0	0	1	0	0
5	109713520	109716264	109716264	109713520	+	circMAN2A1	MAN2A1	up	circMan2a1	Man2a1	hsa-miR-30a-5p		163	1	0	0	0	ACER2	0	0	1	0	1	0	0.00594789	0.0252204	1	0	0	0	0	0	0
5	109713520	109716264	109716264	109713520	+	circMAN2A1	MAN2A1	up	circMan2a1	Man2a1	hsa-miR-30a-5p		163	1	0	0	0	ACKR3	0	0	1	0	1	0	0.00114796	0.00801823	1	0	0	0	0	0	0
5	109713520	109716264	109716264	109713520	+	circMAN2A1	MAN2A1	up	circMan2a1	Man2a1	hsa-miR-30a-5p		163	1	0	0	0	ACOT13	0	0	1	0	1	0	1.08045e-05	0.000374651	0.0842965	0	0	0	0	0	0
5	109713520	109716264	109716264	109713520	+	circMAN2A1	MAN2A1	up	circMan2a1	Man2a1	hsa-miR-30a-5p		163	1	0	0	0	ACP1	0	0	1	0	1	0	0.00262415	0.0140134	1	0	1	0	1	0	1
5	109713520	109716264	109716264	109713520	+	circMAN2A1	MAN2A1	up	circMan2a1	Man2a1	hsa-miR-30a-5p		163	1	0	0	0	ACP2	1	0	1	0	1	0	0.000192185	0.00233919	1	0	0	0	1	0	0
5	109713520	109716264	109716264	109713520	+	circMAN2A1	MAN2A1	up	circMan2a1	Man2a1	hsa-miR-30a-5p		163	1	0	0	0	ACSM2A	0	0	1	0	1	0	0.00140537	0.00923733	1	0	0	0	0	0	0
5	109713520	109716264	109716264	109713520	+	circMAN2A1	MAN2A1	up	circMan2a1	Man2a1	hsa-miR-30a-5p		163	1	0	0	0	ACTBL2	0	1	0	0	0	1	6.96194e-05	0.00119116	0.54317	0	0	0	1	0	0
5	109713520	109716264	109716264	109713520	+	circMAN2A1	MAN2A1	up	circMan2a1	Man2a1	hsa-miR-30a-5p		163	1	0	0	0	ACTC1	1	1	1	0	1	0	0.00114796	0.00801823	1	0	0	0	0	0	0
5	109713520	109716264	109716264	109713520	+	circMAN2A1	MAN2A1	up	circMan2a1	Man2a1	hsa-miR-30a-5p		163	1	0	0	0	ACTN1	0	1	1	0	1	0	0.000506934	0.00462045	1	0	1	0	0	1	1
5	109713520	109716264	109716264	109713520	+	circMAN2A1	MAN2A1	up	circMan2a1	Man2a1	hsa-miR-30a-5p		163	1	0	0	0	ACTR10	0	0	1	0	1	0	0.00140537	0.00923733	1	0	0	0	1	0	0
5	109713520	109716264	109716264	109713520	+	circMAN2A1	MAN2A1	up	circMan2a1	Man2a1	hsa-miR-30a-5p		163	1	0	0	0	ACTR3C	0	1	0	0	0	1	2.94629e-06	0.000153446	0.0229869	0	0	0	0	0	0
5	109713520	109716264	109716264	109713520	+	circMAN2A1	MAN2A1	up	circMan2a1	Man2a1	hsa-miR-30a-5p		163	1	0	0	0	ACVR1	0	1	1	0	1	0	0.00164767	0.010315	1	0	0	0	1	0	0
5	109713520	109716264	109716264	109713520	+	circMAN2A1	MAN2A1	up	circMan2a1	Man2a1	hsa-miR-30a-5p		163	1	0	0	0	ACVR2B	0	0	1	0	1	0	0.0118278	0.0418887	1	0	0	0	0	0	0
5	109713520	109716264	109716264	109713520	+	circMAN2A1	MAN2A1	up	circMan2a1	Man2a1	hsa-miR-30a-5p		163	1	0	0	0	ADAM10	0	1	1	0	1	0	0.00343191	0.0169252	1	0	0	0	1	0	0
5	109713520	109716264	109716264	109713520	+	circMAN2A1	MAN2A1	up	circMan2a1	Man2a1	hsa-miR-30a-5p		163	1	0	0	0	ADAM19	0	1	1	0	1	0	0.0126843	0.0442786	1	0	0	0	0	0	0
5	109713520	109716264	109716264	109713520	+	circMAN2A1	MAN2A1	up	circMan2a1	Man2a1	hsa-miR-30a-5p		163	1	0	0	0	ADAM28	0	1	0	0	0	1	2.22987e-05	0.00059785	0.173974	0	0	0	1	0	0
5	109713520	109716264	109716264	109713520	+	circMAN2A1	MAN2A1	up	circMan2a1	Man2a1	hsa-miR-30a-5p		163	1	0	0	0	ADAM9	1	1	1	0	1	0	0.00481363	0.0215467	1	0	0	0	1	0	0
5	109713520	109716264	109716264	109713520	+	circMAN2A1	MAN2A1	up	circMan2a1	Man2a1	hsa-miR-30a-5p		163	1	0	0	0	ADAMTS3	0	1	0	0	0	1	0.000670523	0.00556208	1	0	0	0	0	0	0
5	109713520	109716264	109716264	109713520	+	circMAN2A1	MAN2A1	up	circMan2a1	Man2a1	hsa-miR-30a-5p		163	1	0	0	0	ADAMTS6	0	1	1	0	1	0	0.00907977	0.0345226	1	0	0	0	0	0	0
5	109713520	109716264	109716264	109713520	+	circMAN2A1	MAN2A1	up	circMan2a1	Man2a1	hsa-miR-30a-5p		163	1	0	0	0	ADAMTS9	0	1	0	0	0	1	0.000310306	0.00322371	1	0	0	0	0	0	0
5	109713520	109716264	109716264	109713520	+	circMAN2A1	MAN2A1	up	circMan2a1	Man2a1	hsa-miR-30a-5p		163	1	0	0	0	ADAMTSL5	0	0	1	0	1	0	0.00295393	0.0152525	1	0	0	0	0	0	0
5	109713520	109716264	109716264	109713520	+	circMAN2A1	MAN2A1	up	circMan2a1	Man2a1	hsa-miR-30a-5p		163	1	0	0	0	ADARB1	0	0	1	0	1	0	0.00303529	0.0154881	1	0	0	1	1	0	1
5	109713520	109716264	109716264	109713520	+	circMAN2A1	MAN2A1	up	circMan2a1	Man2a1	hsa-miR-30a-5p		163	1	0	0	0	ADD1	0	0	1	0	1	0	1.30752e-05	0.000426045	0.102013	0	1	1	1	1	1
5	109713520	109716264	109716264	109713520	+	circMAN2A1	MAN2A1	up	circMan2a1	Man2a1	hsa-miR-30a-5p		163	1	0	0	0	ADGRA2	0	1	1	0	1	0	0.00439784	0.0202909	1	0	0	0	0	0	0
5	109713520	109716264	109716264	109713520	+	circMAN2A1	MAN2A1	up	circMan2a1	Man2a1	hsa-miR-30a-5p		163	1	0	0	0	ADGRA3	0	1	1	0	1	0	0.00011909	0.00171428	0.929141	0	0	0	0	0	0
5	109713520	109716264	109716264	109713520	+	circMAN2A1	MAN2A1	up	circMan2a1	Man2a1	hsa-miR-30a-5p		163	1	0	0	0	ADGRF1	0	1	0	0	0	1	0.00020105	0.00238388	1	0	0	0	0	0	0
5	109713520	109716264	109716264	109713520	+	circMAN2A1	MAN2A1	up	circMan2a1	Man2a1	hsa-miR-30a-5p		163	1	0	0	0	ADGRG6	0	0	1	0	1	0	0.000657242	0.00550784	1	0	0	0	0	0	0
5	109713520	109716264	109716264	109713520	+	circMAN2A1	MAN2A1	up	circMan2a1	Man2a1	hsa-miR-30a-5p		163	1	0	0	0	ADNP	0	0	1	0	1	0	0.00245856	0.0135369	1	1	0	1	1	1	1
5	109713520	109716264	109716264	109713520	+	circMAN2A1	MAN2A1	up	circMan2a1	Man2a1	hsa-miR-30a-5p		163	1	0	0	0	ADNP2	0	0	1	0	1	0	0.00539319	0.0233376	1	0	0	0	1	0	0
5	109713520	109716264	109716264	109713520	+	circMAN2A1	MAN2A1	up	circMan2a1	Man2a1	hsa-miR-30a-5p		163	1	0	0	0	ADPRH	0	0	1	0	1	0	0.00151412	0.00973079	1	0	0	0	0	0	0
5	109713520	109716264	109716264	109713520	+	circMAN2A1	MAN2A1	up	circMan2a1	Man2a1	hsa-miR-30a-5p		163	1	0	0	0	ADPRHL1	1	0	1	0	1	0	5.18478e-05	0.0010293	0.404517	0	0	0	0	0	0
5	109713520	109716264	109716264	109713520	+	circMAN2A1	MAN2A1	up	circMan2a1	Man2a1	hsa-miR-30a-5p		163	1	0	0	0	ADRA1D	0	1	0	0	0	1	1.79181e-07	3.18395e-05	0.00139797	0	0	0	0	0	0
5	109713520	109716264	109716264	109713520	+	circMAN2A1	MAN2A1	up	circMan2a1	Man2a1	hsa-miR-30a-5p		163	1	0	0	0	ADRA2A	0	1	1	0	1	0	0.000858926	0.00662843	1	0	0	0	0	0	0
5	109713520	109716264	109716264	109713520	+	circMAN2A1	MAN2A1	up	circMan2a1	Man2a1	hsa-miR-30a-5p		163	1	0	0	0	ADRB1	0	1	1	0	1	0	0.00904157	0.0344782	1	0	0	0	0	0	0
5	109713520	109716264	109716264	109713520	+	circMAN2A1	MAN2A1	up	circMan2a1	Man2a1	hsa-miR-30a-5p		163	1	0	0	0	ADRB2	0	1	1	0	1	0	0.000741065	0.005995	1	1	0	0	0	0	0
5	109713520	109716264	109716264	109713520	+	circMAN2A1	MAN2A1	up	circMan2a1	Man2a1	hsa-miR-30a-5p		163	1	0	0	0	ADSSL1	0	0	1	0	1	0	8.70049e-08	2.05701e-05	0.000678812	0	0	0	0	0	0
5	109713520	109716264	109716264	109713520	+	circMAN2A1	MAN2A1	up	circMan2a1	Man2a1	hsa-miR-30a-5p		163	1	0	0	0	AFAP1L2	0	1	0	0	0	1	8.69743e-05	0.00135174	0.678573	0	0	0	0	0	0
5	109713520	109716264	109716264	109713520	+	circMAN2A1	MAN2A1	up	circMan2a1	Man2a1	hsa-miR-30a-5p		163	1	0	0	0	AGFG2	0	0	1	0	1	0	0.00171779	0.0106451	1	0	0	0	0	0	0
5	109713520	109716264	109716264	109713520	+	circMAN2A1	MAN2A1	up	circMan2a1	Man2a1	hsa-miR-30a-5p		163	1	0	0	0	AGGF1	0	0	1	0	1	0	0.0123481	0.0432794	1	0	0	0	1	0	0
5	109713520	109716264	109716264	109713520	+	circMAN2A1	MAN2A1	up	circMan2a1	Man2a1	hsa-miR-30a-5p		163	1	0	0	0	AGL	0	0	1	0	1	0	0.0100076	0.0370221	1	0	1	0	1	0	1
5	109713520	109716264	109716264	109713520	+	circMAN2A1	MAN2A1	up	circMan2a1	Man2a1	hsa-miR-30a-5p		163	1	0	0	0	AGO2	1	1	1	0	1	0	0.00146376	0.00949315	1	1	0	0	0	0	0
5	109713520	109716264	109716264	109713520	+	circMAN2A1	MAN2A1	up	circMan2a1	Man2a1	hsa-miR-30a-5p		163	1	0	0	0	AGO3	0	1	1	0	1	0	0.0131783	0.0454541	1	1	0	0	0	0	0
5	109713520	109716264	109716264	109713520	+	circMAN2A1	MAN2A1	up	circMan2a1	Man2a1	hsa-miR-30a-5p		163	1	0	0	0	AGPS	0	1	1	0	1	0	0.000725836	0.00591742	1	0	0	0	1	0	0
5	109713520	109716264	109716264	109713520	+	circMAN2A1	MAN2A1	up	circMan2a1	Man2a1	hsa-miR-30a-5p		163	1	0	0	0	AHCY	0	0	1	0	1	0	0.000899117	0.00684381	1	0	1	0	0	0	0
5	109713520	109716264	109716264	109713520	+	circMAN2A1	MAN2A1	up	circMan2a1	Man2a1	hsa-miR-30a-5p		163	1	0	0	0	AHNAK	0	0	1	0	1	0	0.00116347	0.00810481	1	1	1	0	1	0	1
5	109713520	109716264	109716264	109713520	+	circMAN2A1	MAN2A1	up	circMan2a1	Man2a1	hsa-miR-30a-5p		163	1	0	0	0	AK3	0	0	1	0	1	0	1.24095e-05	0.000411997	0.0968193	0	1	0	1	0	1
5	109713520	109716264	109716264	109713520	+	circMAN2A1	MAN2A1	up	circMan2a1	Man2a1	hsa-miR-30a-5p		163	1	0	0	0	AKAIN1	0	1	0	0	0	1	0.000261048	0.00286858	1	0	0	0	0	0	0
5	109713520	109716264	109716264	109713520	+	circMAN2A1	MAN2A1	up	circMan2a1	Man2a1	hsa-miR-30a-5p		163	1	0	0	0	AKAP10	0	1	1	0	1	0	0.0129384	0.0448647	1	0	0	0	1	0	0
5	109713520	109716264	109716264	109713520	+	circMAN2A1	MAN2A1	up	circMan2a1	Man2a1	hsa-miR-30a-5p		163	1	0	0	0	AKAP2	0	0	1	0	1	0	0.00959775	0.0358973	1	0	0	0	0	0	0
5	109713520	109716264	109716264	109713520	+	circMAN2A1	MAN2A1	up	circMan2a1	Man2a1	hsa-miR-30a-5p		163	1	0	0	0	AKAP6	0	0	1	0	1	0	0.000670843	0.00556208	1	0	0	1	1	0	1
5	109713520	109716264	109716264	109713520	+	circMAN2A1	MAN2A1	up	circMan2a1	Man2a1	hsa-miR-30a-5p		163	1	0	0	0	AKAP9	0	0	1	0	1	0	0.00268781	0.0142849	1	1	0	1	1	1	1
5	109713520	109716264	109716264	109713520	+	circMAN2A1	MAN2A1	up	circMan2a1	Man2a1	hsa-miR-30a-5p		163	1	0	0	0	AKT1	0	0	1	0	1	0	0.00346576	0.0170169	1	0	0	0	0	0	0
5	109713520	109716264	109716264	109713520	+	circMAN2A1	MAN2A1	up	circMan2a1	Man2a1	hsa-miR-30a-5p		163	1	0	0	0	AL049844.1	0	0	1	0	1	0	3.58692e-07	4.53524e-05	0.00279851	0	0	0	0	0	0
5	109713520	109716264	109716264	109713520	+	circMAN2A1	MAN2A1	up	circMan2a1	Man2a1	hsa-miR-30a-5p		163	1	0	0	0	AL138752.2	0	0	1	0	1	0	1.3634e-05	0.000439557	0.106373	0	0	0	0	0	0
5	109713520	109716264	109716264	109713520	+	circMAN2A1	MAN2A1	up	circMan2a1	Man2a1	hsa-miR-30a-5p		163	1	0	0	0	ALDH2	0	1	1	0	1	0	6.20203e-05	0.00111751	0.483882	0	1	0	0	0	0
5	109713520	109716264	109716264	109713520	+	circMAN2A1	MAN2A1	up	circMan2a1	Man2a1	hsa-miR-30a-5p		163	1	0	0	0	ALDH9A1	0	0	1	0	1	0	0.00468102	0.0211228	1	0	0	0	0	0	0
5	109713520	109716264	109716264	109713520	+	circMAN2A1	MAN2A1	up	circMan2a1	Man2a1	hsa-miR-30a-5p		163	1	0	0	0	ALG10	0	1	1	0	1	0	0.00022814	0.00262212	1	0	0	0	1	0	0
5	109713520	109716264	109716264	109713520	+	circMAN2A1	MAN2A1	up	circMan2a1	Man2a1	hsa-miR-30a-5p		163	1	0	0	0	ALG13	0	0	1	0	1	0	0.00507898	0.0223877	1	0	0	0	1	0	0
5	109713520	109716264	109716264	109713520	+	circMAN2A1	MAN2A1	up	circMan2a1	Man2a1	hsa-miR-30a-5p		163	1	0	0	0	ALG2	0	0	1	0	1	0	0.00338892	0.0167556	1	0	0	0	1	0	0
5	109713520	109716264	109716264	109713520	+	circMAN2A1	MAN2A1	up	circMan2a1	Man2a1	hsa-miR-30a-5p		163	1	0	0	0	ALG6	0	1	1	0	1	0	0.000153522	0.00201308	1	1	0	0	1	0	1
5	109713520	109716264	109716264	109713520	+	circMAN2A1	MAN2A1	up	circMan2a1	Man2a1	hsa-miR-30a-5p		163	1	0	0	0	ALS2	0	1	1	0	1	0	0.00387024	0.018412	1	0	0	1	1	0	1
5	109713520	109716264	109716264	109713520	+	circMAN2A1	MAN2A1	up	circMan2a1	Man2a1	hsa-miR-30a-5p		163	1	0	0	0	ALX1	0	0	1	0	1	0	5.84712e-05	0.00108876	0.456193	0	0	0	1	0	0
5	109713520	109716264	109716264	109713520	+	circMAN2A1	MAN2A1	up	circMan2a1	Man2a1	hsa-miR-30a-5p		163	1	0	0	0	AMER1	0	1	1	0	1	0	0.00179879	0.01099	1	0	0	0	0	0	0
5	109713520	109716264	109716264	109713520	+	circMAN2A1	MAN2A1	up	circMan2a1	Man2a1	hsa-miR-30a-5p		163	1	0	0	0	AMN1	0	0	1	0	1	0	0.000454207	0.00427469	1	0	0	0	0	0	0
5	109713520	109716264	109716264	109713520	+	circMAN2A1	MAN2A1	up	circMan2a1	Man2a1	hsa-miR-30a-5p		163	1	0	0	0	AMOTL2	0	1	1	0	1	0	0.00156542	0.00996197	1	0	0	0	0	0	0
5	109713520	109716264	109716264	109713520	+	circMAN2A1	MAN2A1	up	circMan2a1	Man2a1	hsa-miR-30a-5p		163	1	0	0	0	ANAPC1	0	0	1	0	1	0	0.000283824	0.00303758	1	0	0	0	1	0	0
5	109713520	109716264	109716264	109713520	+	circMAN2A1	MAN2A1	up	circMan2a1	Man2a1	hsa-miR-30a-5p		163	1	0	0	0	ANKEF1	0	0	1	0	1	0	0.000347448	0.00347983	1	0	0	0	0	0	0
5	109713520	109716264	109716264	109713520	+	circMAN2A1	MAN2A1	up	circMan2a1	Man2a1	hsa-miR-30a-5p		163	1	0	0	0	ANKHD1	0	1	1	0	1	0	0.000261048	0.00286858	1	0	0	0	1	0	0
5	109713520	109716264	109716264	109713520	+	circMAN2A1	MAN2A1	up	circMan2a1	Man2a1	hsa-miR-30a-5p		163	1	0	0	0	ANKRA2	1	1	1	0	1	0	1.62896e-06	0.000106035	0.0127092	0	0	0	1	0	0
5	109713520	109716264	109716264	109713520	+	circMAN2A1	MAN2A1	up	circMan2a1	Man2a1	hsa-miR-30a-5p		163	1	0	0	0	ANKRD10	0	0	1	0	1	0	0.000967546	0.00720993	1	0	0	0	1	1	1
5	109713520	109716264	109716264	109713520	+	circMAN2A1	MAN2A1	up	circMan2a1	Man2a1	hsa-miR-30a-5p		163	1	0	0	0	ANKRD17	0	1	1	0	1	0	0.00313783	0.0158661	1	1	0	1	1	0	1
5	109713520	109716264	109716264	109713520	+	circMAN2A1	MAN2A1	up	circMan2a1	Man2a1	hsa-miR-30a-5p		163	1	0	0	0	ANKRD20A1	0	1	0	0	0	1	1.83643e-07	3.18395e-05	0.00143278	0	0	0	0	0	0
5	109713520	109716264	109716264	109713520	+	circMAN2A1	MAN2A1	up	circMan2a1	Man2a1	hsa-miR-30a-5p		163	1	0	0	0	ANKRD20A2P	0	1	0	0	0	1	1.83643e-07	3.18395e-05	0.00143278	0	0	0	0	0	0
5	109713520	109716264	109716264	109713520	+	circMAN2A1	MAN2A1	up	circMan2a1	Man2a1	hsa-miR-30a-5p		163	1	0	0	0	ANKRD20A3P	0	1	0	0	0	1	5.01753e-06	0.000220421	0.0391467	0	0	0	0	0	0
5	109713520	109716264	109716264	109713520	+	circMAN2A1	MAN2A1	up	circMan2a1	Man2a1	hsa-miR-30a-5p		163	1	0	0	0	ANKRD20A4P	0	1	0	0	0	1	2.59193e-07	3.67677e-05	0.00202223	0	0	0	0	0	0
5	109713520	109716264	109716264	109713520	+	circMAN2A1	MAN2A1	up	circMan2a1	Man2a1	hsa-miR-30a-5p		163	1	0	0	0	ANKRD22	0	1	0	0	0	1	0.00104925	0.0075939	1	0	0	0	0	0	0
5	109713520	109716264	109716264	109713520	+	circMAN2A1	MAN2A1	up	circMan2a1	Man2a1	hsa-miR-30a-5p		163	1	0	0	0	ANKS4B	0	0	1	0	1	0	7.00646e-06	0.000286201	0.0546644	0	0	0	0	0	0
5	109713520	109716264	109716264	109713520	+	circMAN2A1	MAN2A1	up	circMan2a1	Man2a1	hsa-miR-30a-5p		163	1	0	0	0	ANKS6	0	0	1	0	1	0	0.000227185	0.00262212	1	0	0	0	0	0	0
5	109713520	109716264	109716264	109713520	+	circMAN2A1	MAN2A1	up	circMan2a1	Man2a1	hsa-miR-30a-5p		163	1	0	0	0	ANLN	0	1	1	0	1	0	0.00378598	0.0181105	1	0	0	0	1	0	0
5	109713520	109716264	109716264	109713520	+	circMAN2A1	MAN2A1	up	circMan2a1	Man2a1	hsa-miR-30a-5p		163	1	0	0	0	ANO4	0	1	1	0	1	0	2.00033e-05	0.00055571	0.156066	0	0	0	0	0	0
5	109713520	109716264	109716264	109713520	+	circMAN2A1	MAN2A1	up	circMan2a1	Man2a1	hsa-miR-30a-5p		163	1	0	0	0	ANO5	0	1	0	0	0	1	0.00618093	0.0259267	1	0	0	0	0	0	0
5	109713520	109716264	109716264	109713520	+	circMAN2A1	MAN2A1	up	circMan2a1	Man2a1	hsa-miR-30a-5p		163	1	0	0	0	ANXA11	0	0	1	0	1	0	3.74785e-05	0.000821368	0.292407	0	1	0	0	0	0
5	109713520	109716264	109716264	109713520	+	circMAN2A1	MAN2A1	up	circMan2a1	Man2a1	hsa-miR-30a-5p		163	1	0	0	0	ANXA2R	0	1	0	0	0	1	2.07104e-06	0.000123345	0.0161582	0	0	0	0	0	0
5	109713520	109716264	109716264	109713520	+	circMAN2A1	MAN2A1	up	circMan2a1	Man2a1	hsa-miR-30a-5p		163	1	0	0	0	AP1B1	0	0	1	0	1	0	0.00170384	0.0105839	1	0	1	1	1	0	1
5	109713520	109716264	109716264	109713520	+	circMAN2A1	MAN2A1	up	circMan2a1	Man2a1	hsa-miR-30a-5p		163	1	0	0	0	AP1S2	0	0	1	0	1	0	0.00800074	0.0314626	1	1	0	0	1	0	1
5	109713520	109716264	109716264	109713520	+	circMAN2A1	MAN2A1	up	circMan2a1	Man2a1	hsa-miR-30a-5p		163	1	0	0	0	AP2A1	1	1	1	0	1	0	6.96194e-05	0.00119116	0.54317	0	1	1	1	0	1
5	109713520	109716264	109716264	109713520	+	circMAN2A1	MAN2A1	up	circMan2a1	Man2a1	hsa-miR-30a-5p		163	1	0	0	0	AP3M2	0	0	1	0	1	0	0.0060636	0.0256274	1	0	1	0	1	0	1
5	109713520	109716264	109716264	109713520	+	circMAN2A1	MAN2A1	up	circMan2a1	Man2a1	hsa-miR-30a-5p		163	1	0	0	0	AP3S1	1	1	1	0	1	0	4.26271e-05	0.000892739	0.332577	0	1	0	1	0	1
5	109713520	109716264	109716264	109713520	+	circMAN2A1	MAN2A1	up	circMan2a1	Man2a1	hsa-miR-30a-5p		163	1	0	0	0	AP5M1	0	0	1	0	1	0	0.00386931	0.018412	1	0	0	0	0	0	0
5	109713520	109716264	109716264	109713520	+	circMAN2A1	MAN2A1	up	circMan2a1	Man2a1	hsa-miR-30a-5p		163	1	0	0	0	APAF1	0	0	1	0	1	0	0.00907977	0.0345226	1	0	0	0	1	0	0
5	109713520	109716264	109716264	109713520	+	circMAN2A1	MAN2A1	up	circMan2a1	Man2a1	hsa-miR-30a-5p		163	1	0	0	0	APBA1	0	1	0	0	0	1	0.000967546	0.00720993	1	0	0	1	0	0	0
5	109713520	109716264	109716264	109713520	+	circMAN2A1	MAN2A1	up	circMan2a1	Man2a1	hsa-miR-30a-5p		163	1	0	0	0	APBB2	0	0	1	0	1	0	0.00832188	0.0324312	1	0	0	0	1	0	0
5	109713520	109716264	109716264	109713520	+	circMAN2A1	MAN2A1	up	circMan2a1	Man2a1	hsa-miR-30a-5p		163	1	0	0	0	APC	0	0	1	0	1	0	0.00353462	0.0172138	1	0	1	1	0	1	1
5	109713520	109716264	109716264	109713520	+	circMAN2A1	MAN2A1	up	circMan2a1	Man2a1	hsa-miR-30a-5p		163	1	0	0	0	APPL2	0	0	1	0	1	0	0.00256161	0.0138023	1	0	1	0	1	0	1
5	109713520	109716264	109716264	109713520	+	circMAN2A1	MAN2A1	up	circMan2a1	Man2a1	hsa-miR-30a-5p		163	1	0	0	0	ARAF	0	1	1	0	1	0	7.05302e-05	0.00119625	0.550277	0	0	0	1	0	0
5	109713520	109716264	109716264	109713520	+	circMAN2A1	MAN2A1	up	circMan2a1	Man2a1	hsa-miR-30a-5p		163	1	0	0	0	ARCN1	0	0	1	0	1	0	0.00290832	0.0151004	1	0	1	0	1	0	1
5	109713520	109716264	109716264	109713520	+	circMAN2A1	MAN2A1	up	circMan2a1	Man2a1	hsa-miR-30a-5p		163	1	0	0	0	ARF4	0	1	1	0	1	0	0.000310306	0.00322371	1	0	0	0	1	0	0
5	109713520	109716264	109716264	109713520	+	circMAN2A1	MAN2A1	up	circMan2a1	Man2a1	hsa-miR-30a-5p		163	1	0	0	0	ARF6	1	0	1	0	1	0	0.0104154	0.0382406	1	0	0	0	1	0	0
5	109713520	109716264	109716264	109713520	+	circMAN2A1	MAN2A1	up	circMan2a1	Man2a1	hsa-miR-30a-5p		163	1	0	0	0	ARFGEF3	0	0	1	0	1	0	0.00417212	0.0195736	1	0	0	0	0	0	0
5	109713520	109716264	109716264	109713520	+	circMAN2A1	MAN2A1	up	circMan2a1	Man2a1	hsa-miR-30a-5p		163	1	0	0	0	ARFIP1	0	1	1	0	1	0	0.00800074	0.0314626	1	0	0	0	1	0	0
5	109713520	109716264	109716264	109713520	+	circMAN2A1	MAN2A1	up	circMan2a1	Man2a1	hsa-miR-30a-5p		163	1	0	0	0	ARHGAP11A	0	0	1	0	1	0	0.00285771	0.0149536	1	0	0	0	1	0	0
5	109713520	109716264	109716264	109713520	+	circMAN2A1	MAN2A1	up	circMan2a1	Man2a1	hsa-miR-30a-5p		163	1	0	0	0	ARHGAP29	0	1	1	0	1	0	0.00299847	0.0154009	1	0	0	0	1	0	0
5	109713520	109716264	109716264	109713520	+	circMAN2A1	MAN2A1	up	circMan2a1	Man2a1	hsa-miR-30a-5p		163	1	0	0	0	ARHGAP30	0	0	1	0	1	0	1.2401e-05	0.000411997	0.0967523	0	0	0	0	0	0
5	109713520	109716264	109716264	109713520	+	circMAN2A1	MAN2A1	up	circMan2a1	Man2a1	hsa-miR-30a-5p		163	1	0	0	0	ARHGEF3	0	1	1	0	1	0	0.00691963	0.0282358	1	0	0	0	1	0	0
5	109713520	109716264	109716264	109713520	+	circMAN2A1	MAN2A1	up	circMan2a1	Man2a1	hsa-miR-30a-5p		163	1	0	0	0	ARHGEF40	0	0	1	0	1	0	0.000153522	0.00201308	1	0	0	0	0	0	0
5	109713520	109716264	109716264	109713520	+	circMAN2A1	MAN2A1	up	circMan2a1	Man2a1	hsa-miR-30a-5p		163	1	0	0	0	ARHGEF6	0	1	0	0	0	1	4.42237e-06	0.000202961	0.0345033	0	0	0	0	1	0
5	109713520	109716264	109716264	109713520	+	circMAN2A1	MAN2A1	up	circMan2a1	Man2a1	hsa-miR-30a-5p		163	1	0	0	0	ARID1A	0	1	1	0	1	0	0.0143858	0.0487364	1	0	0	1	1	0	1
5	109713520	109716264	109716264	109713520	+	circMAN2A1	MAN2A1	up	circMan2a1	Man2a1	hsa-miR-30a-5p		163	1	0	0	0	ARID3A	1	1	1	0	1	0	4.2881e-05	0.000892739	0.334558	0	0	0	0	0	0
5	109713520	109716264	109716264	109713520	+	circMAN2A1	MAN2A1	up	circMan2a1	Man2a1	hsa-miR-30a-5p		163	1	0	0	0	ARIH2	0	0	1	0	1	0	5.65882e-05	0.00107946	0.441501	0	0	0	1	0	0
5	109713520	109716264	109716264	109713520	+	circMAN2A1	MAN2A1	up	circMan2a1	Man2a1	hsa-miR-30a-5p		163	1	0	0	0	ARL13B	0	0	1	0	1	0	0.00742943	0.029792	1	0	0	0	1	0	0
5	109713520	109716264	109716264	109713520	+	circMAN2A1	MAN2A1	up	circMan2a1	Man2a1	hsa-miR-30a-5p		163	1	0	0	0	ARL15	0	0	1	0	1	0	0.000502633	0.00459327	1	0	0	0	1	0	0
5	109713520	109716264	109716264	109713520	+	circMAN2A1	MAN2A1	up	circMan2a1	Man2a1	hsa-miR-30a-5p		163	1	0	0	0	ARL2-SNX15	0	0	1	0	1	0	1.15468e-05	0.000396866	0.0900885	0	0	0	0	0	0
5	109713520	109716264	109716264	109713520	+	circMAN2A1	MAN2A1	up	circMan2a1	Man2a1	hsa-miR-30a-5p		163	1	0	0	0	ARL4A	0	1	1	0	1	0	6.42196e-05	0.00114132	0.501042	0	0	0	0	0	0
5	109713520	109716264	109716264	109713520	+	circMAN2A1	MAN2A1	up	circMan2a1	Man2a1	hsa-miR-30a-5p		163	1	0	0	0	ARL4C	0	0	1	0	1	0	0.00248925	0.0136313	1	0	0	0	1	0	0
5	109713520	109716264	109716264	109713520	+	circMAN2A1	MAN2A1	up	circMan2a1	Man2a1	hsa-miR-30a-5p		163	1	0	0	0	ARL5B	0	0	1	0	1	0	0.0067313	0.0276554	1	0	0	0	1	0	0
5	109713520	109716264	109716264	109713520	+	circMAN2A1	MAN2A1	up	circMan2a1	Man2a1	hsa-miR-30a-5p		163	1	0	0	0	ARL6IP1	0	0	1	0	1	0	9.25457e-05	0.00141713	0.722041	0	0	0	1	0	0
5	109713520	109716264	109716264	109713520	+	circMAN2A1	MAN2A1	up	circMan2a1	Man2a1	hsa-miR-30a-5p		163	1	0	0	0	ARL6IP6	0	0	1	0	1	0	0.00967785	0.0360585	1	0	0	0	1	0	0
5	109713520	109716264	109716264	109713520	+	circMAN2A1	MAN2A1	up	circMan2a1	Man2a1	hsa-miR-30a-5p		163	1	0	0	0	ARMC7	0	0	1	0	1	0	2.95014e-06	0.000153446	0.023017	0	0	0	1	0	0
5	109713520	109716264	109716264	109713520	+	circMAN2A1	MAN2A1	up	circMan2a1	Man2a1	hsa-miR-30a-5p		163	1	0	0	0	ARMH3	0	1	0	0	0	1	1.38428e-05	0.000442628	0.108001	0	0	0	0	0	0
5	109713520	109716264	109716264	109713520	+	circMAN2A1	MAN2A1	up	circMan2a1	Man2a1	hsa-miR-30a-5p		163	1	0	0	0	ARPC5	1	1	1	0	1	0	0.00935586	0.035195	1	0	0	0	1	0	0
5	109713520	109716264	109716264	109713520	+	circMAN2A1	MAN2A1	up	circMan2a1	Man2a1	hsa-miR-30a-5p		163	1	0	0	0	ARRDC4	0	0	1	0	1	0	0.0117371	0.0417379	1	0	0	0	1	0	0
5	109713520	109716264	109716264	109713520	+	circMAN2A1	MAN2A1	up	circMan2a1	Man2a1	hsa-miR-30a-5p		163	1	0	0	0	ARVCF	0	0	1	0	1	0	2.69516e-05	0.000655067	0.210276	0	0	1	0	0	0
5	109713520	109716264	109716264	109713520	+	circMAN2A1	MAN2A1	up	circMan2a1	Man2a1	hsa-miR-30a-5p		163	1	0	0	0	ASB1	0	0	1	0	1	0	0.000138893	0.00189117	1	0	0	0	1	0	0
5	109713520	109716264	109716264	109713520	+	circMAN2A1	MAN2A1	up	circMan2a1	Man2a1	hsa-miR-30a-5p		163	1	0	0	0	ASB2	0	1	0	0	0	1	5.06069e-07	5.56106e-05	0.00394835	0	0	0	0	0	0
5	109713520	109716264	109716264	109713520	+	circMAN2A1	MAN2A1	up	circMan2a1	Man2a1	hsa-miR-30a-5p		163	1	0	0	0	ASB3	1	1	1	0	1	0	0.00020105	0.00238388	1	0	0	0	1	0	0
5	109713520	109716264	109716264	109713520	+	circMAN2A1	MAN2A1	up	circMan2a1	Man2a1	hsa-miR-30a-5p		163	1	0	0	0	ASB4	0	1	0	0	0	1	0.000693381	0.00570048	1	0	0	0	0	0	0
5	109713520	109716264	109716264	109713520	+	circMAN2A1	MAN2A1	up	circMan2a1	Man2a1	hsa-miR-30a-5p		163	1	0	0	0	ASCC1	0	1	0	0	0	1	0.00295393	0.0152525	1	0	0	0	1	0	0
5	109713520	109716264	109716264	109713520	+	circMAN2A1	MAN2A1	up	circMan2a1	Man2a1	hsa-miR-30a-5p		163	1	0	0	0	ATAD1	0	0	1	0	1	0	0.00202176	0.0119408	1	0	1	0	1	0	1
5	109713520	109716264	109716264	109713520	+	circMAN2A1	MAN2A1	up	circMan2a1	Man2a1	hsa-miR-30a-5p		163	1	0	0	0	ATAD2	0	0	1	0	1	0	0.00935586	0.035195	1	0	0	0	1	0	0
5	109713520	109716264	109716264	109713520	+	circMAN2A1	MAN2A1	up	circMan2a1	Man2a1	hsa-miR-30a-5p		163	1	0	0	0	ATAD3A	0	0	1	0	1	0	1.07821e-06	8.76269e-05	0.00841219	0	1	0	0	0	0
5	109713520	109716264	109716264	109713520	+	circMAN2A1	MAN2A1	up	circMan2a1	Man2a1	hsa-miR-30a-5p		163	1	0	0	0	ATAD5	0	1	1	0	1	0	0.00281854	0.0147878	1	0	0	0	1	0	0
5	109713520	109716264	109716264	109713520	+	circMAN2A1	MAN2A1	up	circMan2a1	Man2a1	hsa-miR-30a-5p		163	1	0	0	0	ATF1	1	1	1	0	1	0	0.00354387	0.0172138	1	0	0	0	1	0	0
5	109713520	109716264	109716264	109713520	+	circMAN2A1	MAN2A1	up	circMan2a1	Man2a1	hsa-miR-30a-5p		163	1	0	0	0	ATF7	0	0	1	0	1	0	0.00717226	0.0289926	1	0	0	0	1	0	0
5	109713520	109716264	109716264	109713520	+	circMAN2A1	MAN2A1	up	circMan2a1	Man2a1	hsa-miR-30a-5p		163	1	0	0	0	ATG10	0	0	1	0	1	0	0.000559297	0.00497564	1	0	0	0	1	0	0
5	109713520	109716264	109716264	109713520	+	circMAN2A1	MAN2A1	up	circMan2a1	Man2a1	hsa-miR-30a-5p		163	1	0	0	0	ATG12	0	1	1	0	1	0	0.00148558	0.00957557	1	0	0	0	0	0	0
5	109713520	109716264	109716264	109713520	+	circMAN2A1	MAN2A1	up	circMan2a1	Man2a1	hsa-miR-30a-5p		163	1	0	0	0	ATG13	0	0	1	0	1	0	5.37586e-05	0.00105114	0.419424	0	0	0	0	0	0
5	109713520	109716264	109716264	109713520	+	circMAN2A1	MAN2A1	up	circMan2a1	Man2a1	hsa-miR-30a-5p		163	1	0	0	0	ATG4A	0	0	1	0	1	0	0.000741065	0.005995	1	0	0	0	1	0	0
5	109713520	109716264	109716264	109713520	+	circMAN2A1	MAN2A1	up	circMan2a1	Man2a1	hsa-miR-30a-5p		163	1	0	0	0	ATG5	0	1	1	0	1	0	0.00380402	0.0181857	1	0	0	0	1	0	0
5	109713520	109716264	109716264	109713520	+	circMAN2A1	MAN2A1	up	circMan2a1	Man2a1	hsa-miR-30a-5p		163	1	0	0	0	ATL2	1	1	1	0	1	0	0.0120468	0.0424907	1	0	1	0	1	0	1
5	109713520	109716264	109716264	109713520	+	circMAN2A1	MAN2A1	up	circMan2a1	Man2a1	hsa-miR-30a-5p		163	1	0	0	0	ATM	1	0	1	0	1	0	0.00179525	0.0109889	1	0	0	0	1	0	0
5	109713520	109716264	109716264	109713520	+	circMAN2A1	MAN2A1	up	circMan2a1	Man2a1	hsa-miR-30a-5p		163	1	0	0	0	ATP10D	0	0	1	0	1	0	0.00170384	0.0105839	1	0	0	0	0	0	0
5	109713520	109716264	109716264	109713520	+	circMAN2A1	MAN2A1	up	circMan2a1	Man2a1	hsa-miR-30a-5p		163	1	0	0	0	ATP11B	0	0	1	0	1	0	0.000233199	0.00265609	1	0	0	0	1	0	0
5	109713520	109716264	109716264	109713520	+	circMAN2A1	MAN2A1	up	circMan2a1	Man2a1	hsa-miR-30a-5p		163	1	0	0	0	ATP2A2	1	1	1	0	1	0	0.00591268	0.0251394	1	0	1	1	1	0	1
5	109713520	109716264	109716264	109713520	+	circMAN2A1	MAN2A1	up	circMan2a1	Man2a1	hsa-miR-30a-5p		163	1	0	0	0	ATP5MPL	0	0	1	0	1	0	0.000333926	0.00337062	1	0	0	0	0	0	0
5	109713520	109716264	109716264	109713520	+	circMAN2A1	MAN2A1	up	circMan2a1	Man2a1	hsa-miR-30a-5p		163	1	0	0	0	ATP5PB	0	0	1	0	1	0	1.80523e-05	0.000520912	0.140844	0	0	0	0	0	0
5	109713520	109716264	109716264	109713520	+	circMAN2A1	MAN2A1	up	circMan2a1	Man2a1	hsa-miR-30a-5p		163	1	0	0	0	ATP6V0A2	0	0	1	0	1	0	5.80496e-05	0.00108876	0.452903	1	0	0	1	0	1
5	109713520	109716264	109716264	109713520	+	circMAN2A1	MAN2A1	up	circMan2a1	Man2a1	hsa-miR-30a-5p		163	1	0	0	0	ATP6V1B2	1	0	1	0	1	0	0.00935586	0.035195	1	0	1	1	1	0	1
5	109713520	109716264	109716264	109713520	+	circMAN2A1	MAN2A1	up	circMan2a1	Man2a1	hsa-miR-30a-5p		163	1	0	0	0	ATP7A	0	0	1	0	1	0	0.00428621	0.019941	1	0	0	0	1	0	0
5	109713520	109716264	109716264	109713520	+	circMAN2A1	MAN2A1	up	circMan2a1	Man2a1	hsa-miR-30a-5p		163	1	0	0	0	ATP7B	0	0	1	0	1	0	0.0103453	0.0380547	1	0	0	0	0	0	0
5	109713520	109716264	109716264	109713520	+	circMAN2A1	MAN2A1	up	circMan2a1	Man2a1	hsa-miR-30a-5p		163	1	0	0	0	ATP8B1	0	0	1	0	1	0	0.00967785	0.0360585	1	0	0	0	0	0	0
5	109713520	109716264	109716264	109713520	+	circMAN2A1	MAN2A1	up	circMan2a1	Man2a1	hsa-miR-30a-5p		163	1	0	0	0	ATP8B2	0	1	1	0	1	0	0.00161345	0.0101316	1	0	0	0	1	0	0
5	109713520	109716264	109716264	109713520	+	circMAN2A1	MAN2A1	up	circMan2a1	Man2a1	hsa-miR-30a-5p		163	1	0	0	0	ATP9B	0	0	1	0	1	0	9.69684e-10	9.45684e-07	7.56547e-06	0	0	0	1	0	0
5	109713520	109716264	109716264	109713520	+	circMAN2A1	MAN2A1	up	circMan2a1	Man2a1	hsa-miR-30a-5p		163	1	0	0	0	ATRN	0	1	1	0	1	0	0.00617333	0.0259267	1	0	0	0	1	0	0
5	109713520	109716264	109716264	109713520	+	circMAN2A1	MAN2A1	up	circMan2a1	Man2a1	hsa-miR-30a-5p		163	1	0	0	0	AUNIP	0	1	1	0	1	0	0.000626264	0.00532837	1	0	0	0	0	0	0
5	109713520	109716264	109716264	109713520	+	circMAN2A1	MAN2A1	up	circMan2a1	Man2a1	hsa-miR-30a-5p		163	1	0	0	0	AVEN	1	1	1	0	1	0	4.30236e-05	0.000892739	0.33567	0	0	0	1	0	0
5	109713520	109716264	109716264	109713520	+	circMAN2A1	MAN2A1	up	circMan2a1	Man2a1	hsa-miR-30a-5p		163	1	0	0	0	B3GALT5	0	0	1	0	1	0	0.00204731	0.012037	1	0	0	0	1	0	0
5	109713520	109716264	109716264	109713520	+	circMAN2A1	MAN2A1	up	circMan2a1	Man2a1	hsa-miR-30a-5p		163	1	0	0	0	B3GNT5	0	1	1	0	1	0	0.0030196	0.0154375	1	0	0	0	1	0	0
5	109713520	109716264	109716264	109713520	+	circMAN2A1	MAN2A1	up	circMan2a1	Man2a1	hsa-miR-30a-5p		163	1	0	0	0	B4GALT1	1	0	1	0	1	0	0.00282033	0.0147878	1	0	0	0	1	0	0
5	109713520	109716264	109716264	109713520	+	circMAN2A1	MAN2A1	up	circMan2a1	Man2a1	hsa-miR-30a-5p		163	1	0	0	0	B4GALT4	0	1	1	0	1	0	5.74356e-05	0.00108765	0.448113	0	0	0	1	0	0
5	109713520	109716264	109716264	109713520	+	circMAN2A1	MAN2A1	up	circMan2a1	Man2a1	hsa-miR-30a-5p		163	1	0	0	0	BABAM1	0	0	1	0	1	0	9.71899e-06	0.000351054	0.0758276	0	0	0	0	0	0
5	109713520	109716264	109716264	109713520	+	circMAN2A1	MAN2A1	up	circMan2a1	Man2a1	hsa-miR-30a-5p		163	1	0	0	0	BAG2	0	0	1	0	1	0	0.00309405	0.0156956	1	0	0	0	1	0	0
5	109713520	109716264	109716264	109713520	+	circMAN2A1	MAN2A1	up	circMan2a1	Man2a1	hsa-miR-30a-5p		163	1	0	0	0	BAG4	1	0	1	0	1	0	0.000533139	0.00477013	1	0	0	0	1	0	0
5	109713520	109716264	109716264	109713520	+	circMAN2A1	MAN2A1	up	circMan2a1	Man2a1	hsa-miR-30a-5p		163	1	0	0	0	BAHD1	1	1	1	0	1	0	0.00689832	0.0281931	1	0	0	0	0	0	0
5	109713520	109716264	109716264	109713520	+	circMAN2A1	MAN2A1	up	circMan2a1	Man2a1	hsa-miR-30a-5p		163	1	0	0	0	BAIAP2	0	0	1	0	1	0	0.00288565	0.0149992	1	0	1	0	1	0	1
5	109713520	109716264	109716264	109713520	+	circMAN2A1	MAN2A1	up	circMan2a1	Man2a1	hsa-miR-30a-5p		163	1	0	0	0	BAZ1A	0	1	1	0	1	0	0.00309405	0.0156956	1	0	0	0	1	0	0
5	109713520	109716264	109716264	109713520	+	circMAN2A1	MAN2A1	up	circMan2a1	Man2a1	hsa-miR-30a-5p		163	1	0	0	0	BAZ2B	0	1	1	0	1	0	0.00846188	0.0328292	1	1	0	0	1	1	1
5	109713520	109716264	109716264	109713520	+	circMAN2A1	MAN2A1	up	circMan2a1	Man2a1	hsa-miR-30a-5p		163	1	0	0	0	BBS10	0	0	1	0	1	0	0.000723224	0.0059023	1	0	0	0	1	0	0
5	109713520	109716264	109716264	109713520	+	circMAN2A1	MAN2A1	up	circMan2a1	Man2a1	hsa-miR-30a-5p		163	1	0	0	0	BBS9	0	0	1	0	1	0	0.000145129	0.00195223	1	0	0	0	1	0	0
5	109713520	109716264	109716264	109713520	+	circMAN2A1	MAN2A1	up	circMan2a1	Man2a1	hsa-miR-30a-5p		163	1	0	0	0	BCL10	0	1	1	0	1	0	0.00118999	0.0082454	1	0	0	0	1	0	0
5	109713520	109716264	109716264	109713520	+	circMAN2A1	MAN2A1	up	circMan2a1	Man2a1	hsa-miR-30a-5p		163	1	0	0	0	BCL2L1	1	0	1	0	1	0	2.78286e-07	3.87712e-05	0.00217119	0	0	0	0	0	0
5	109713520	109716264	109716264	109713520	+	circMAN2A1	MAN2A1	up	circMan2a1	Man2a1	hsa-miR-30a-5p		163	1	0	0	0	BCL2L15	0	1	0	0	0	1	3.39156e-06	0.000167474	0.0264609	0	0	0	0	0	0
5	109713520	109716264	109716264	109713520	+	circMAN2A1	MAN2A1	up	circMan2a1	Man2a1	hsa-miR-30a-5p		163	1	0	0	0	BCL6	0	1	1	0	1	0	0.0115908	0.0412929	1	0	0	0	1	0	0
5	109713520	109716264	109716264	109713520	+	circMAN2A1	MAN2A1	up	circMan2a1	Man2a1	hsa-miR-30a-5p		163	1	0	0	0	BCL7A	0	0	1	0	1	0	0.00444653	0.020431	1	0	0	0	1	0	0
5	109713520	109716264	109716264	109713520	+	circMAN2A1	MAN2A1	up	circMan2a1	Man2a1	hsa-miR-30a-5p		163	1	0	0	0	BCL9	1	1	1	0	1	0	0.00400531	0.0189161	1	0	0	0	0	0	0
5	109713520	109716264	109716264	109713520	+	circMAN2A1	MAN2A1	up	circMan2a1	Man2a1	hsa-miR-30a-5p		163	1	0	0	0	BDKRB2	0	0	1	0	1	0	3.7541e-07	4.64912e-05	0.00292895	0	0	0	0	0	0
5	109713520	109716264	109716264	109713520	+	circMAN2A1	MAN2A1	up	circMan2a1	Man2a1	hsa-miR-30a-5p		163	1	0	0	0	BDNF	1	1	1	0	1	0	0.00858436	0.033156	1	0	0	0	0	0	0
5	109713520	109716264	109716264	109713520	+	circMAN2A1	MAN2A1	up	circMan2a1	Man2a1	hsa-miR-30a-5p		163	1	0	0	0	BEAN1	0	1	0	0	0	1	0.00288565	0.0149992	1	0	0	0	0	0	0
5	109713520	109716264	109716264	109713520	+	circMAN2A1	MAN2A1	up	circMan2a1	Man2a1	hsa-miR-30a-5p		163	1	0	0	0	BECN1	1	1	1	0	1	0	0.00204731	0.012037	1	0	0	0	1	0	0
5	109713520	109716264	109716264	109713520	+	circMAN2A1	MAN2A1	up	circMan2a1	Man2a1	hsa-miR-30a-5p		163	1	0	0	0	BEND3	0	0	1	0	1	0	0.0100004	0.0370221	1	0	0	0	1	0	0
5	109713520	109716264	109716264	109713520	+	circMAN2A1	MAN2A1	up	circMan2a1	Man2a1	hsa-miR-30a-5p		163	1	0	0	0	BEND7	0	0	1	0	1	0	0.00175005	0.0108022	1	0	0	0	1	0	0
5	109713520	109716264	109716264	109713520	+	circMAN2A1	MAN2A1	up	circMan2a1	Man2a1	hsa-miR-30a-5p		163	1	0	0	0	BEST4	0	1	0	0	0	1	2.06116e-07	3.22103e-05	0.00160812	0	0	0	0	0	0
5	109713520	109716264	109716264	109713520	+	circMAN2A1	MAN2A1	up	circMan2a1	Man2a1	hsa-miR-30a-5p		163	1	0	0	0	BEX1	0	0	1	0	1	0	1.07821e-06	8.76269e-05	0.00841219	0	0	0	0	0	0
5	109713520	109716264	109716264	109713520	+	circMAN2A1	MAN2A1	up	circMan2a1	Man2a1	hsa-miR-30a-5p		163	1	0	0	0	BEX4	0	0	1	0	1	0	0.000229545	0.00262212	1	0	0	0	1	0	0
5	109713520	109716264	109716264	109713520	+	circMAN2A1	MAN2A1	up	circMan2a1	Man2a1	hsa-miR-30a-5p		163	1	0	0	0	BICRAL	0	0	1	0	1	0	0.000285204	0.00304816	1	0	0	0	0	0	0
5	109713520	109716264	109716264	109713520	+	circMAN2A1	MAN2A1	up	circMan2a1	Man2a1	hsa-miR-30a-5p		163	1	0	0	0	BID	0	1	1	0	1	0	0.00316592	0.0159255	1	0	0	0	1	0	0
5	109713520	109716264	109716264	109713520	+	circMAN2A1	MAN2A1	up	circMan2a1	Man2a1	hsa-miR-30a-5p		163	1	0	0	0	BIRC6	0	0	1	0	1	0	0.00758209	0.0302122	1	1	0	1	1	0	1
5	109713520	109716264	109716264	109713520	+	circMAN2A1	MAN2A1	up	circMan2a1	Man2a1	hsa-miR-30a-5p		163	1	0	0	0	BLM	0	0	1	0	1	0	0.00142993	0.00934363	1	0	0	0	1	0	0
5	109713520	109716264	109716264	109713520	+	circMAN2A1	MAN2A1	up	circMan2a1	Man2a1	hsa-miR-30a-5p		163	1	0	0	0	BLOC1S4	0	0	1	0	1	0	0.00144541	0.00941323	1	0	0	0	0	0	0
5	109713520	109716264	109716264	109713520	+	circMAN2A1	MAN2A1	up	circMan2a1	Man2a1	hsa-miR-30a-5p		163	1	0	0	0	BLOC1S5-TXNDC5	0	0	1	0	1	0	0.000266707	0.00291435	1	0	0	0	0	0	0
5	109713520	109716264	109716264	109713520	+	circMAN2A1	MAN2A1	up	circMan2a1	Man2a1	hsa-miR-30a-5p		163	1	0	0	0	BMI1	0	0	1	0	1	0	0.0148278	0.0499509	1	0	0	0	1	0	0
5	109713520	109716264	109716264	109713520	+	circMAN2A1	MAN2A1	up	circMan2a1	Man2a1	hsa-miR-30a-5p		163	1	0	0	0	BMT2	1	1	1	0	1	0	0.00689832	0.0281931	1	0	0	0	0	0	0
5	109713520	109716264	109716264	109713520	+	circMAN2A1	MAN2A1	up	circMan2a1	Man2a1	hsa-miR-30a-5p		163	1	0	0	0	BNC1	0	1	1	0	1	0	0.00165854	0.0103436	1	0	0	0	0	0	0
5	109713520	109716264	109716264	109713520	+	circMAN2A1	MAN2A1	up	circMan2a1	Man2a1	hsa-miR-30a-5p		163	1	0	0	0	BOD1L1	0	0	1	0	1	0	0.00255404	0.0138023	1	0	0	0	0	0	0
5	109713520	109716264	109716264	109713520	+	circMAN2A1	MAN2A1	up	circMan2a1	Man2a1	hsa-miR-30a-5p		163	1	0	0	0	BRAP	0	1	1	0	1	0	0.00121754	0.00835899	1	0	0	0	1	0	0
5	109713520	109716264	109716264	109713520	+	circMAN2A1	MAN2A1	up	circMan2a1	Man2a1	hsa-miR-30a-5p		163	1	0	0	0	BRD1	0	1	1	0	1	0	0.00539319	0.0233376	1	0	0	0	1	0	0
5	109713520	109716264	109716264	109713520	+	circMAN2A1	MAN2A1	up	circMan2a1	Man2a1	hsa-miR-30a-5p		163	1	0	0	0	BRIX1	0	0	1	0	1	0	0.000626264	0.00532837	1	0	0	0	0	0	0
5	109713520	109716264	109716264	109713520	+	circMAN2A1	MAN2A1	up	circMan2a1	Man2a1	hsa-miR-30a-5p		163	1	0	0	0	BSN	0	0	1	0	1	0	2.47005e-06	0.000140667	0.0192714	0	1	1	0	0	1
5	109713520	109716264	109716264	109713520	+	circMAN2A1	MAN2A1	up	circMan2a1	Man2a1	hsa-miR-30a-5p		163	1	0	0	0	BTBD1	1	0	1	0	1	0	0.0131395	0.0453604	1	0	0	0	1	0	0
5	109713520	109716264	109716264	109713520	+	circMAN2A1	MAN2A1	up	circMan2a1	Man2a1	hsa-miR-30a-5p		163	1	0	0	0	BTBD10	0	1	1	0	1	0	0.00654276	0.0271092	1	0	0	0	1	0	0
5	109713520	109716264	109716264	109713520	+	circMAN2A1	MAN2A1	up	circMan2a1	Man2a1	hsa-miR-30a-5p		163	1	0	0	0	BTBD11	0	0	1	0	1	0	6.31138e-05	0.00112681	0.492414	0	0	0	0	0	0
5	109713520	109716264	109716264	109713520	+	circMAN2A1	MAN2A1	up	circMan2a1	Man2a1	hsa-miR-30a-5p		163	1	0	0	0	BUB3	0	0	1	0	1	0	0.00904157	0.0344782	1	0	0	0	1	0	0
5	109713520	109716264	109716264	109713520	+	circMAN2A1	MAN2A1	up	circMan2a1	Man2a1	hsa-miR-30a-5p		163	1	0	0	0	BVES	0	0	1	0	1	0	0.0122039	0.042909	1	0	0	0	1	0	0
5	109713520	109716264	109716264	109713520	+	circMAN2A1	MAN2A1	up	circMan2a1	Man2a1	hsa-miR-30a-5p		163	1	0	0	0	C10orf76	0	0	1	0	1	0	0.00118999	0.0082454	1	0	0	0	0	0	0
5	109713520	109716264	109716264	109713520	+	circMAN2A1	MAN2A1	up	circMan2a1	Man2a1	hsa-miR-30a-5p		163	1	0	0	0	C10orf88	0	0	1	0	1	0	0.00121754	0.00835899	1	0	0	0	0	0	0
5	109713520	109716264	109716264	109713520	+	circMAN2A1	MAN2A1	up	circMan2a1	Man2a1	hsa-miR-30a-5p		163	1	0	0	0	C11orf21	0	1	0	0	0	1	1.44189e-07	2.88452e-05	0.00112496	0	0	0	0	0	0
5	109713520	109716264	109716264	109713520	+	circMAN2A1	MAN2A1	up	circMan2a1	Man2a1	hsa-miR-30a-5p		163	1	0	0	0	C11orf49	0	0	1	0	1	0	0.000791195	0.00629888	1	0	0	0	0	0	0
5	109713520	109716264	109716264	109713520	+	circMAN2A1	MAN2A1	up	circMan2a1	Man2a1	hsa-miR-30a-5p		163	1	0	0	0	C12orf29	0	0	1	0	1	0	0.00800074	0.0314626	1	0	0	0	0	0	0
5	109713520	109716264	109716264	109713520	+	circMAN2A1	MAN2A1	up	circMan2a1	Man2a1	hsa-miR-30a-5p		163	1	0	0	0	C12orf66	0	0	1	0	1	0	0.00171779	0.0106451	1	0	0	0	0	0	0
5	109713520	109716264	109716264	109713520	+	circMAN2A1	MAN2A1	up	circMan2a1	Man2a1	hsa-miR-30a-5p		163	1	0	0	0	C12orf76	0	0	1	0	1	0	0.00316592	0.0159255	1	0	0	0	0	0	0
5	109713520	109716264	109716264	109713520	+	circMAN2A1	MAN2A1	up	circMan2a1	Man2a1	hsa-miR-30a-5p		163	1	0	0	0	C14orf28	0	1	1	0	1	0	0.0127395	0.0443325	1	0	0	0	0	0	0
5	109713520	109716264	109716264	109713520	+	circMAN2A1	MAN2A1	up	circMan2a1	Man2a1	hsa-miR-30a-5p		163	1	0	0	0	C14orf39	0	1	0	0	0	1	4.09006e-06	0.000192986	0.0319106	0	0	0	0	0	0
5	109713520	109716264	109716264	109713520	+	circMAN2A1	MAN2A1	up	circMan2a1	Man2a1	hsa-miR-30a-5p		163	1	0	0	0	C15orf40	0	1	1	0	1	0	0.00236586	0.0132035	1	0	0	0	0	0	0
5	109713520	109716264	109716264	109713520	+	circMAN2A1	MAN2A1	up	circMan2a1	Man2a1	hsa-miR-30a-5p		163	1	0	0	0	C16orf72	0	0	1	0	1	0	0.00647701	0.0268939	1	0	0	0	0	0	0
5	109713520	109716264	109716264	109713520	+	circMAN2A1	MAN2A1	up	circMan2a1	Man2a1	hsa-miR-30a-5p		163	1	0	0	0	C16orf87	0	0	1	0	1	0	0.00148209	0.00957557	1	0	0	0	0	0	0
5	109713520	109716264	109716264	109713520	+	circMAN2A1	MAN2A1	up	circMan2a1	Man2a1	hsa-miR-30a-5p		163	1	0	0	0	C1QL1	0	0	1	0	1	0	2.94629e-06	0.000153446	0.0229869	0	0	0	0	0	0
5	109713520	109716264	109716264	109713520	+	circMAN2A1	MAN2A1	up	circMan2a1	Man2a1	hsa-miR-30a-5p		163	1	0	0	0	C1orf112	0	0	1	0	1	0	0.00012523	0.00176044	0.977047	0	0	0	0	0	0
5	109713520	109716264	109716264	109713520	+	circMAN2A1	MAN2A1	up	circMan2a1	Man2a1	hsa-miR-30a-5p		163	1	0	0	0	C1orf123	0	0	1	0	1	0	2.94629e-06	0.000153446	0.0229869	0	0	0	0	0	0
5	109713520	109716264	109716264	109713520	+	circMAN2A1	MAN2A1	up	circMan2a1	Man2a1	hsa-miR-30a-5p		163	1	0	0	0	C1orf131	0	0	1	0	1	0	0.000131612	0.00181742	1	0	0	0	0	0	0
5	109713520	109716264	109716264	109713520	+	circMAN2A1	MAN2A1	up	circMan2a1	Man2a1	hsa-miR-30a-5p		163	1	0	0	0	C1orf174	0	0	1	0	1	0	0.000765819	0.00613442	1	0	0	0	0	0	0
5	109713520	109716264	109716264	109713520	+	circMAN2A1	MAN2A1	up	circMan2a1	Man2a1	hsa-miR-30a-5p		163	1	0	0	0	C2CD2	0	0	1	0	1	0	0.0100004	0.0370221	1	0	0	0	0	0	0
5	109713520	109716264	109716264	109713520	+	circMAN2A1	MAN2A1	up	circMan2a1	Man2a1	hsa-miR-30a-5p		163	1	0	0	0	C2orf72	0	0	1	0	1	0	0.00129025	0.00866312	1	0	1	0	0	0	0
5	109713520	109716264	109716264	109713520	+	circMAN2A1	MAN2A1	up	circMan2a1	Man2a1	hsa-miR-30a-5p		163	1	0	0	0	C3orf14	0	1	1	0	1	0	0.00439784	0.0202909	1	0	0	0	0	0	0
5	109713520	109716264	109716264	109713520	+	circMAN2A1	MAN2A1	up	circMan2a1	Man2a1	hsa-miR-30a-5p		163	1	0	0	0	C3orf38	0	0	1	0	1	0	0.000476062	0.00442803	1	0	0	0	0	0	0
5	109713520	109716264	109716264	109713520	+	circMAN2A1	MAN2A1	up	circMan2a1	Man2a1	hsa-miR-30a-5p		163	1	0	0	0	C3orf58	0	0	1	0	1	0	0.00331334	0.0164654	1	0	0	0	0	0	0
5	109713520	109716264	109716264	109713520	+	circMAN2A1	MAN2A1	up	circMan2a1	Man2a1	hsa-miR-30a-5p		163	1	0	0	0	C4orf19	0	1	1	0	1	0	0.000148321	0.00198151	1	0	0	0	0	0	0
5	109713520	109716264	109716264	109713520	+	circMAN2A1	MAN2A1	up	circMan2a1	Man2a1	hsa-miR-30a-5p		163	1	0	0	0	C4orf3	0	0	1	0	1	0	0.000124098	0.00176044	0.968213	0	0	0	0	0	0
5	109713520	109716264	109716264	109713520	+	circMAN2A1	MAN2A1	up	circMan2a1	Man2a1	hsa-miR-30a-5p		163	1	0	0	0	C5orf15	1	0	1	0	1	0	0.00127241	0.00861002	1	0	0	0	0	0	0
5	109713520	109716264	109716264	109713520	+	circMAN2A1	MAN2A1	up	circMan2a1	Man2a1	hsa-miR-30a-5p		163	1	0	0	0	C6orf89	0	0	1	0	1	0	0.00248925	0.0136313	1	0	0	0	0	0	0
5	109713520	109716264	109716264	109713520	+	circMAN2A1	MAN2A1	up	circMan2a1	Man2a1	hsa-miR-30a-5p		163	1	0	0	0	C7orf31	0	1	0	0	0	1	1.12139e-06	8.83743e-05	0.00874906	0	0	0	0	0	0
5	109713520	109716264	109716264	109713520	+	circMAN2A1	MAN2A1	up	circMan2a1	Man2a1	hsa-miR-30a-5p		163	1	0	0	0	C7orf43	1	0	1	0	1	0	0.00020105	0.00238388	1	0	0	0	0	0	0
5	109713520	109716264	109716264	109713520	+	circMAN2A1	MAN2A1	up	circMan2a1	Man2a1	hsa-miR-30a-5p		163	1	0	0	0	C8orf34	0	1	0	0	0	1	0.00226535	0.0127796	1	0	0	0	0	0	0
5	109713520	109716264	109716264	109713520	+	circMAN2A1	MAN2A1	up	circMan2a1	Man2a1	hsa-miR-30a-5p		163	1	0	0	0	C8orf44	0	0	1	0	1	0	1.6006e-05	0.000482158	0.124879	0	0	0	0	0	0
5	109713520	109716264	109716264	109713520	+	circMAN2A1	MAN2A1	up	circMan2a1	Man2a1	hsa-miR-30a-5p		163	1	0	0	0	C8orf44-SGK3	0	1	0	0	0	1	8.73378e-06	0.000328159	0.0681409	0	0	0	0	0	0
5	109713520	109716264	109716264	109713520	+	circMAN2A1	MAN2A1	up	circMan2a1	Man2a1	hsa-miR-30a-5p		163	1	0	0	0	C8orf58	0	0	1	0	1	0	1.22334e-05	0.000411997	0.0954447	0	0	0	0	0	0
5	109713520	109716264	109716264	109713520	+	circMAN2A1	MAN2A1	up	circMan2a1	Man2a1	hsa-miR-30a-5p		163	1	0	0	0	C8orf59	0	0	1	0	1	0	5.94552e-07	6.02428e-05	0.00463869	0	0	0	0	0	0
5	109713520	109716264	109716264	109713520	+	circMAN2A1	MAN2A1	up	circMan2a1	Man2a1	hsa-miR-30a-5p		163	1	0	0	0	C8orf76	1	0	1	0	1	0	2.06116e-07	3.22103e-05	0.00160812	0	0	0	0	0	0
5	109713520	109716264	109716264	109713520	+	circMAN2A1	MAN2A1	up	circMan2a1	Man2a1	hsa-miR-30a-5p		163	1	0	0	0	CA10	0	1	0	0	0	1	8.91739e-05	0.00137497	0.695735	0	0	0	0	0	0
5	109713520	109716264	109716264	109713520	+	circMAN2A1	MAN2A1	up	circMan2a1	Man2a1	hsa-miR-30a-5p		163	1	0	0	0	CABLES2	0	0	1	0	1	0	0.00210389	0.012168	1	0	0	0	0	0	0
5	109713520	109716264	109716264	109713520	+	circMAN2A1	MAN2A1	up	circMan2a1	Man2a1	hsa-miR-30a-5p		163	1	0	0	0	CACHD1	0	1	1	0	1	0	0.000266707	0.00291435	1	0	0	0	1	0	0
5	109713520	109716264	109716264	109713520	+	circMAN2A1	MAN2A1	up	circMan2a1	Man2a1	hsa-miR-30a-5p		163	1	0	0	0	CACNA1C	0	1	0	0	0	1	0.00959775	0.0358973	1	1	0	0	1	1	1
5	109713520	109716264	109716264	109713520	+	circMAN2A1	MAN2A1	up	circMan2a1	Man2a1	hsa-miR-30a-5p		163	1	0	0	0	CACNA1D	0	1	1	0	1	0	0.000670431	0.00556208	1	1	0	0	1	1	1
5	109713520	109716264	109716264	109713520	+	circMAN2A1	MAN2A1	up	circMan2a1	Man2a1	hsa-miR-30a-5p		163	1	0	0	0	CADPS	0	1	1	0	1	0	0.000219722	0.00254721	1	1	1	1	0	1	1
5	109713520	109716264	109716264	109713520	+	circMAN2A1	MAN2A1	up	circMan2a1	Man2a1	hsa-miR-30a-5p		163	1	0	0	0	CALB2	0	1	1	0	1	0	5.28918e-05	0.00103945	0.412662	0	0	0	0	0	0
5	109713520	109716264	109716264	109713520	+	circMAN2A1	MAN2A1	up	circMan2a1	Man2a1	hsa-miR-30a-5p		163	1	0	0	0	CALCOCO1	0	0	1	0	1	0	4.07825e-05	0.000874134	0.318185	0	1	0	0	0	0
5	109713520	109716264	109716264	109713520	+	circMAN2A1	MAN2A1	up	circMan2a1	Man2a1	hsa-miR-30a-5p		163	1	0	0	0	CALCR	0	1	1	0	1	0	0.00468102	0.0211228	1	0	0	0	0	0	0
5	109713520	109716264	109716264	109713520	+	circMAN2A1	MAN2A1	up	circMan2a1	Man2a1	hsa-miR-30a-5p		163	1	0	0	0	CALM1	0	0	1	0	1	0	0.000829965	0.00652103	1	0	1	0	1	0	1
5	109713520	109716264	109716264	109713520	+	circMAN2A1	MAN2A1	up	circMan2a1	Man2a1	hsa-miR-30a-5p		163	1	0	0	0	CAMK2D	0	1	1	0	1	0	0.00241152	0.0133552	1	0	1	0	1	1	1
5	109713520	109716264	109716264	109713520	+	circMAN2A1	MAN2A1	up	circMan2a1	Man2a1	hsa-miR-30a-5p		163	1	0	0	0	CAMK2N1	0	1	1	0	1	0	0.00232054	0.012997	1	0	0	1	1	0	1
5	109713520	109716264	109716264	109713520	+	circMAN2A1	MAN2A1	up	circMan2a1	Man2a1	hsa-miR-30a-5p		163	1	0	0	0	CAMK2N2	0	1	1	0	1	0	0.00129025	0.00866312	1	0	0	0	0	0	0
5	109713520	109716264	109716264	109713520	+	circMAN2A1	MAN2A1	up	circMan2a1	Man2a1	hsa-miR-30a-5p		163	1	0	0	0	CAMK4	0	1	1	0	1	0	0.00207459	0.0121425	1	1	0	0	1	0	1
5	109713520	109716264	109716264	109713520	+	circMAN2A1	MAN2A1	up	circMan2a1	Man2a1	hsa-miR-30a-5p		163	1	0	0	0	CAMLG	0	0	1	0	1	0	0.00618093	0.0259267	1	0	0	0	1	0	0
5	109713520	109716264	109716264	109713520	+	circMAN2A1	MAN2A1	up	circMan2a1	Man2a1	hsa-miR-30a-5p		163	1	0	0	0	CAPN5	0	1	1	0	1	0	0.0017972	0.0109889	1	0	1	0	0	0	0
5	109713520	109716264	109716264	109713520	+	circMAN2A1	MAN2A1	up	circMan2a1	Man2a1	hsa-miR-30a-5p		163	1	0	0	0	CAPN7	0	1	1	0	1	0	0.00407418	0.0191949	1	0	0	0	1	0	0
5	109713520	109716264	109716264	109713520	+	circMAN2A1	MAN2A1	up	circMan2a1	Man2a1	hsa-miR-30a-5p		163	1	0	0	0	CAPZA1	0	1	1	0	1	0	0.0079906	0.0314626	1	0	1	0	1	0	1
5	109713520	109716264	109716264	109713520	+	circMAN2A1	MAN2A1	up	circMan2a1	Man2a1	hsa-miR-30a-5p		163	1	0	0	0	CARD14	0	0	1	0	1	0	8.12641e-06	0.000312326	0.0634022	0	0	0	0	0	0
5	109713520	109716264	109716264	109713520	+	circMAN2A1	MAN2A1	up	circMan2a1	Man2a1	hsa-miR-30a-5p		163	1	0	0	0	CARF	0	1	1	0	1	0	0.0115845	0.0412929	1	0	0	0	0	0	0
5	109713520	109716264	109716264	109713520	+	circMAN2A1	MAN2A1	up	circMan2a1	Man2a1	hsa-miR-30a-5p		163	1	0	0	0	CARNMT1	0	1	1	0	1	0	0.00107239	0.00772554	1	0	0	0	0	0	0
5	109713520	109716264	109716264	109713520	+	circMAN2A1	MAN2A1	up	circMan2a1	Man2a1	hsa-miR-30a-5p		163	1	0	0	0	CARS	1	0	1	0	1	0	1.83029e-06	0.000115161	0.0142799	0	0	0	1	0	0
5	109713520	109716264	109716264	109713520	+	circMAN2A1	MAN2A1	up	circMan2a1	Man2a1	hsa-miR-30a-5p		163	1	0	0	0	CARS1	0	1	0	0	0	1	5.29492e-08	1.53004e-05	0.00041311	0	0	0	0	0	0
5	109713520	109716264	109716264	109713520	+	circMAN2A1	MAN2A1	up	circMan2a1	Man2a1	hsa-miR-30a-5p		163	1	0	0	0	CASP3	1	0	1	0	1	0	0.0015798	0.00998021	1	0	0	0	1	0	0
5	109713520	109716264	109716264	109713520	+	circMAN2A1	MAN2A1	up	circMan2a1	Man2a1	hsa-miR-30a-5p		163	1	0	0	0	CAST	1	0	1	0	1	0	0.0121556	0.0427969	1	0	0	0	1	0	0
5	109713520	109716264	109716264	109713520	+	circMAN2A1	MAN2A1	up	circMan2a1	Man2a1	hsa-miR-30a-5p		163	1	0	0	0	CAT	1	1	1	0	1	0	0.000471294	0.00440891	1	0	0	0	0	0	0
5	109713520	109716264	109716264	109713520	+	circMAN2A1	MAN2A1	up	circMan2a1	Man2a1	hsa-miR-30a-5p		163	1	0	0	0	CATSPERG	0	1	1	0	1	0	4.0748e-10	4.54165e-07	3.17916e-06	0	0	0	0	0	0
5	109713520	109716264	109716264	109713520	+	circMAN2A1	MAN2A1	up	circMan2a1	Man2a1	hsa-miR-30a-5p		163	1	0	0	0	CAVIN2	0	0	1	0	1	0	0.000301162	0.00317093	1	0	0	0	0	0	0
5	109713520	109716264	109716264	109713520	+	circMAN2A1	MAN2A1	up	circMan2a1	Man2a1	hsa-miR-30a-5p		163	1	0	0	0	CBFB	1	1	1	0	1	0	0.00568289	0.0243749	1	0	0	0	1	0	0
5	109713520	109716264	109716264	109713520	+	circMAN2A1	MAN2A1	up	circMan2a1	Man2a1	hsa-miR-30a-5p		163	1	0	0	0	CBS	0	0	1	0	1	0	0.00194435	0.0116155	1	0	0	0	0	0	0
5	109713520	109716264	109716264	109713520	+	circMAN2A1	MAN2A1	up	circMan2a1	Man2a1	hsa-miR-30a-5p		163	1	0	0	0	CBSL	0	0	1	0	1	0	4.03588e-05	0.000867437	0.314879	0	0	0	0	0	0
5	109713520	109716264	109716264	109713520	+	circMAN2A1	MAN2A1	up	circMan2a1	Man2a1	hsa-miR-30a-5p		163	1	0	0	0	CBWD1	0	0	1	0	1	0	0.000272253	0.00295017	1	0	0	0	1	0	0
5	109713520	109716264	109716264	109713520	+	circMAN2A1	MAN2A1	up	circMan2a1	Man2a1	hsa-miR-30a-5p		163	1	0	0	0	CBWD3	0	0	1	0	1	0	0.000113185	0.0016568	0.883072	0	0	0	0	0	0
5	109713520	109716264	109716264	109713520	+	circMAN2A1	MAN2A1	up	circMan2a1	Man2a1	hsa-miR-30a-5p		163	1	0	0	0	CBWD5	0	0	1	0	1	0	0.000210227	0.00245905	1	0	0	0	0	0	0
5	109713520	109716264	109716264	109713520	+	circMAN2A1	MAN2A1	up	circMan2a1	Man2a1	hsa-miR-30a-5p		163	1	0	0	0	CBWD6	0	0	1	0	1	0	6.20203e-05	0.00111751	0.483882	0	0	0	1	0	0
5	109713520	109716264	109716264	109713520	+	circMAN2A1	MAN2A1	up	circMan2a1	Man2a1	hsa-miR-30a-5p		163	1	0	0	0	CBX1	0	0	1	0	1	0	0.0014506	0.00943915	1	0	0	0	1	0	0
5	109713520	109716264	109716264	109713520	+	circMAN2A1	MAN2A1	up	circMan2a1	Man2a1	hsa-miR-30a-5p		163	1	0	0	0	CBX2	1	1	1	0	1	0	0.0120468	0.0424907	1	0	0	0	0	0	0
5	109713520	109716264	109716264	109713520	+	circMAN2A1	MAN2A1	up	circMan2a1	Man2a1	hsa-miR-30a-5p		163	1	0	0	0	CBX3	1	0	1	0	1	0	0.0131395	0.0453604	1	0	0	0	1	0	0
5	109713520	109716264	109716264	109713520	+	circMAN2A1	MAN2A1	up	circMan2a1	Man2a1	hsa-miR-30a-5p		163	1	0	0	0	CBX8	0	0	1	0	1	0	1.17405e-05	0.000399997	0.0915993	0	0	0	1	0	0
5	109713520	109716264	109716264	109713520	+	circMAN2A1	MAN2A1	up	circMan2a1	Man2a1	hsa-miR-30a-5p		163	1	0	0	0	CCDC120	0	1	1	0	1	0	0.00346576	0.0170169	1	0	0	0	1	0	0
5	109713520	109716264	109716264	109713520	+	circMAN2A1	MAN2A1	up	circMan2a1	Man2a1	hsa-miR-30a-5p		163	1	0	0	0	CCDC137	0	0	1	0	1	0	0.00152803	0.0097799	1	0	0	0	0	0	0
5	109713520	109716264	109716264	109713520	+	circMAN2A1	MAN2A1	up	circMan2a1	Man2a1	hsa-miR-30a-5p		163	1	0	0	0	CCDC14	0	1	1	0	1	0	0.00583379	0.0248239	1	0	0	0	1	0	0
5	109713520	109716264	109716264	109713520	+	circMAN2A1	MAN2A1	up	circMan2a1	Man2a1	hsa-miR-30a-5p		163	1	0	0	0	CCDC148	0	1	0	0	0	1	4.87633e-05	0.000990758	0.380451	0	0	0	0	0	0
5	109713520	109716264	109716264	109713520	+	circMAN2A1	MAN2A1	up	circMan2a1	Man2a1	hsa-miR-30a-5p		163	1	0	0	0	CCDC152	0	0	1	0	1	0	5.99521e-05	0.00110578	0.467746	0	0	0	0	0	0
5	109713520	109716264	109716264	109713520	+	circMAN2A1	MAN2A1	up	circMan2a1	Man2a1	hsa-miR-30a-5p		163	1	0	0	0	CCDC174	0	0	1	0	1	0	0.000489205	0.00450091	1	0	0	0	0	0	0
5	109713520	109716264	109716264	109713520	+	circMAN2A1	MAN2A1	up	circMan2a1	Man2a1	hsa-miR-30a-5p		163	1	0	0	0	CCDC18	0	0	1	0	1	0	2.33618e-05	0.000607562	0.182269	0	0	0	1	0	0
5	109713520	109716264	109716264	109713520	+	circMAN2A1	MAN2A1	up	circMan2a1	Man2a1	hsa-miR-30a-5p		163	1	0	0	0	CCDC34	0	0	1	0	1	0	3.62203e-05	0.000799571	0.282591	0	0	0	1	0	0
5	109713520	109716264	109716264	109713520	+	circMAN2A1	MAN2A1	up	circMan2a1	Man2a1	hsa-miR-30a-5p		163	1	0	0	0	CCDC43	0	1	1	0	1	0	0.000171504	0.00217573	1	0	0	0	1	0	0
5	109713520	109716264	109716264	109713520	+	circMAN2A1	MAN2A1	up	circMan2a1	Man2a1	hsa-miR-30a-5p		163	1	0	0	0	CCDC50	0	0	1	0	1	0	4.01959e-06	0.000192986	0.0313609	0	0	0	1	0	0
5	109713520	109716264	109716264	109713520	+	circMAN2A1	MAN2A1	up	circMan2a1	Man2a1	hsa-miR-30a-5p		163	1	0	0	0	CCDC80	0	1	0	0	0	1	0.00118999	0.0082454	1	0	0	0	0	0	0
5	109713520	109716264	109716264	109713520	+	circMAN2A1	MAN2A1	up	circMan2a1	Man2a1	hsa-miR-30a-5p		163	1	0	0	0	CCDC97	0	1	1	0	1	0	0.00214591	0.012351	1	0	0	0	0	0	0
5	109713520	109716264	109716264	109713520	+	circMAN2A1	MAN2A1	up	circMan2a1	Man2a1	hsa-miR-30a-5p		163	1	0	0	0	CCL16	0	1	1	0	1	0	0.000454207	0.00427469	1	0	0	0	0	0	0
5	109713520	109716264	109716264	109713520	+	circMAN2A1	MAN2A1	up	circMan2a1	Man2a1	hsa-miR-30a-5p		163	1	0	0	0	CCL19	0	1	1	0	1	0	3.2951e-06	0.000164797	0.0257084	0	0	0	0	0	0
5	109713520	109716264	109716264	109713520	+	circMAN2A1	MAN2A1	up	circMan2a1	Man2a1	hsa-miR-30a-5p		163	1	0	0	0	CCM2	0	0	1	0	1	0	0.00020105	0.00238388	1	0	0	0	1	0	0
5	109713520	109716264	109716264	109713520	+	circMAN2A1	MAN2A1	up	circMan2a1	Man2a1	hsa-miR-30a-5p		163	1	0	0	0	CCN3	0	1	0	0	0	1	0.00012523	0.00176044	0.977047	0	0	0	0	0	0
5	109713520	109716264	109716264	109713520	+	circMAN2A1	MAN2A1	up	circMan2a1	Man2a1	hsa-miR-30a-5p		163	1	0	0	0	CCNA1	0	1	1	0	1	0	1.3634e-05	0.000439557	0.106373	0	0	0	0	0	0
5	109713520	109716264	109716264	109713520	+	circMAN2A1	MAN2A1	up	circMan2a1	Man2a1	hsa-miR-30a-5p		163	1	0	0	0	CCNA2	0	0	1	0	1	0	0.00256161	0.0138023	1	0	0	0	1	0	0
5	109713520	109716264	109716264	109713520	+	circMAN2A1	MAN2A1	up	circMan2a1	Man2a1	hsa-miR-30a-5p		163	1	0	0	0	CCNE2	1	1	1	0	1	0	0.00758209	0.0302122	1	0	0	0	1	0	0
5	109713520	109716264	109716264	109713520	+	circMAN2A1	MAN2A1	up	circMan2a1	Man2a1	hsa-miR-30a-5p		163	1	0	0	0	CCNJL	0	1	1	0	1	0	0.00528693	0.0230826	1	0	0	0	1	0	0
5	109713520	109716264	109716264	109713520	+	circMAN2A1	MAN2A1	up	circMan2a1	Man2a1	hsa-miR-30a-5p		163	1	0	0	0	CCNK	0	1	1	0	1	0	0.000242992	0.00273567	1	1	0	0	1	0	1
5	109713520	109716264	109716264	109713520	+	circMAN2A1	MAN2A1	up	circMan2a1	Man2a1	hsa-miR-30a-5p		163	1	0	0	0	CCNT2	0	1	1	0	1	0	0.00101721	0.00744232	1	0	0	0	1	0	0
5	109713520	109716264	109716264	109713520	+	circMAN2A1	MAN2A1	up	circMan2a1	Man2a1	hsa-miR-30a-5p		163	1	0	0	0	CCNY	0	1	1	0	1	0	0.00286405	0.0149768	1	0	1	0	1	0	1
5	109713520	109716264	109716264	109713520	+	circMAN2A1	MAN2A1	up	circMan2a1	Man2a1	hsa-miR-30a-5p		163	1	0	0	0	CCT4	0	0	1	0	1	0	0.000361384	0.00357354	1	1	1	0	1	0	1
5	109713520	109716264	109716264	109713520	+	circMAN2A1	MAN2A1	up	circMan2a1	Man2a1	hsa-miR-30a-5p		163	1	0	0	0	CD151	0	0	1	0	1	0	0.000333926	0.00337062	1	0	0	0	0	0	0
5	109713520	109716264	109716264	109713520	+	circMAN2A1	MAN2A1	up	circMan2a1	Man2a1	hsa-miR-30a-5p		163	1	0	0	0	CD200	0	0	1	0	1	0	0.00111431	0.00789631	1	0	0	0	0	0	0
5	109713520	109716264	109716264	109713520	+	circMAN2A1	MAN2A1	up	circMan2a1	Man2a1	hsa-miR-30a-5p		163	1	0	0	0	CD302	0	0	1	0	1	0	0.00654276	0.0271092	1	0	0	0	0	0	0
5	109713520	109716264	109716264	109713520	+	circMAN2A1	MAN2A1	up	circMan2a1	Man2a1	hsa-miR-30a-5p		163	1	0	0	0	CD47	0	0	1	0	1	0	0.00213369	0.0123312	1	0	0	0	1	1	1
5	109713520	109716264	109716264	109713520	+	circMAN2A1	MAN2A1	up	circMan2a1	Man2a1	hsa-miR-30a-5p		163	1	0	0	0	CD80	0	1	1	0	1	0	0.000564202	0.00499649	1	0	0	0	0	0	0
5	109713520	109716264	109716264	109713520	+	circMAN2A1	MAN2A1	up	circMan2a1	Man2a1	hsa-miR-30a-5p		163	1	0	0	0	CD9	0	0	1	0	1	0	0.00010751	0.00158862	0.838791	0	1	0	1	0	1
5	109713520	109716264	109716264	109713520	+	circMAN2A1	MAN2A1	up	circMan2a1	Man2a1	hsa-miR-30a-5p		163	1	0	0	0	CD99	1	0	1	0	1	0	0.00136618	0.00908688	1	0	0	0	0	0	0
5	109713520	109716264	109716264	109713520	+	circMAN2A1	MAN2A1	up	circMan2a1	Man2a1	hsa-miR-30a-5p		163	1	0	0	0	CDC34	0	0	1	0	1	0	0.000175359	0.00219114	1	0	0	0	0	0	0
5	109713520	109716264	109716264	109713520	+	circMAN2A1	MAN2A1	up	circMan2a1	Man2a1	hsa-miR-30a-5p		163	1	0	0	0	CDC37L1	1	1	1	0	1	0	0.00984176	0.0365645	1	0	0	0	1	0	0
5	109713520	109716264	109716264	109713520	+	circMAN2A1	MAN2A1	up	circMan2a1	Man2a1	hsa-miR-30a-5p		163	1	0	0	0	CDC42SE1	0	0	1	0	1	0	0.000360098	0.00357354	1	0	0	0	1	0	0
5	109713520	109716264	109716264	109713520	+	circMAN2A1	MAN2A1	up	circMan2a1	Man2a1	hsa-miR-30a-5p		163	1	0	0	0	CDC7	1	1	1	0	1	0	0.0017972	0.0109889	1	0	0	0	1	0	0
5	109713520	109716264	109716264	109713520	+	circMAN2A1	MAN2A1	up	circMan2a1	Man2a1	hsa-miR-30a-5p		163	1	0	0	0	CDCA7	0	1	1	0	1	0	0.00421615	0.0196619	1	0	0	0	0	0	0
5	109713520	109716264	109716264	109713520	+	circMAN2A1	MAN2A1	up	circMan2a1	Man2a1	hsa-miR-30a-5p		163	1	0	0	0	CDCA8	0	0	1	0	1	0	0.00717939	0.0289926	1	0	0	0	1	0	0
5	109713520	109716264	109716264	109713520	+	circMAN2A1	MAN2A1	up	circMan2a1	Man2a1	hsa-miR-30a-5p		163	1	0	0	0	CDH13	0	0	1	0	1	0	0.0112247	0.0403015	1	1	1	0	1	0	1
5	109713520	109716264	109716264	109713520	+	circMAN2A1	MAN2A1	up	circMan2a1	Man2a1	hsa-miR-30a-5p		163	1	0	0	0	CDH20	0	1	0	0	0	1	0.000239701	0.00270644	1	0	0	0	0	0	0
5	109713520	109716264	109716264	109713520	+	circMAN2A1	MAN2A1	up	circMan2a1	Man2a1	hsa-miR-30a-5p		163	1	0	0	0	CDHR1	0	1	0	0	0	1	0.00238062	0.013229	1	0	0	0	0	0	0
5	109713520	109716264	109716264	109713520	+	circMAN2A1	MAN2A1	up	circMan2a1	Man2a1	hsa-miR-30a-5p		163	1	0	0	0	CDK8	0	0	1	0	1	0	0.0100076	0.0370221	1	1	0	0	1	0	1
5	109713520	109716264	109716264	109713520	+	circMAN2A1	MAN2A1	up	circMan2a1	Man2a1	hsa-miR-30a-5p		163	1	0	0	0	CDKAL1	0	0	1	0	1	0	0.000359401	0.00357354	1	0	0	0	1	0	0
5	109713520	109716264	109716264	109713520	+	circMAN2A1	MAN2A1	up	circMan2a1	Man2a1	hsa-miR-30a-5p		163	1	0	0	0	CEACAM1	0	1	1	0	1	0	0.00129025	0.00866312	1	0	0	0	0	0	0
5	109713520	109716264	109716264	109713520	+	circMAN2A1	MAN2A1	up	circMan2a1	Man2a1	hsa-miR-30a-5p		163	1	0	0	0	CECR2	0	1	1	0	1	0	0.00353462	0.0172138	1	1	0	0	1	0	1
5	109713520	109716264	109716264	109713520	+	circMAN2A1	MAN2A1	up	circMan2a1	Man2a1	hsa-miR-30a-5p		163	1	0	0	0	CELF3	0	1	0	0	0	1	0.000214022	0.00249224	1	0	0	0	0	0	0
5	109713520	109716264	109716264	109713520	+	circMAN2A1	MAN2A1	up	circMan2a1	Man2a1	hsa-miR-30a-5p		163	1	0	0	0	CELF4	0	1	1	0	1	0	0.0044908	0.0205738	1	1	0	0	0	0	0
5	109713520	109716264	109716264	109713520	+	circMAN2A1	MAN2A1	up	circMan2a1	Man2a1	hsa-miR-30a-5p		163	1	0	0	0	CELF5	0	1	1	0	1	0	0.00220929	0.0125633	1	0	0	1	0	0	0
5	109713520	109716264	109716264	109713520	+	circMAN2A1	MAN2A1	up	circMan2a1	Man2a1	hsa-miR-30a-5p		163	1	0	0	0	CELSR3	1	1	1	0	1	0	0.00336443	0.016698	1	0	0	1	0	0	0
5	109713520	109716264	109716264	109713520	+	circMAN2A1	MAN2A1	up	circMan2a1	Man2a1	hsa-miR-30a-5p		163	1	0	0	0	CENPH	0	0	1	0	1	0	7.79225e-05	0.00126641	0.607951	0	0	0	1	0	0
5	109713520	109716264	109716264	109713520	+	circMAN2A1	MAN2A1	up	circMan2a1	Man2a1	hsa-miR-30a-5p		163	1	0	0	0	CENPQ	0	1	1	0	1	0	0.00302339	0.0154375	1	0	0	0	1	0	0
5	109713520	109716264	109716264	109713520	+	circMAN2A1	MAN2A1	up	circMan2a1	Man2a1	hsa-miR-30a-5p		163	1	0	0	0	CEP112	0	1	0	0	0	1	2.94629e-06	0.000153446	0.0229869	0	0	0	0	0	0
5	109713520	109716264	109716264	109713520	+	circMAN2A1	MAN2A1	up	circMan2a1	Man2a1	hsa-miR-30a-5p		163	1	0	0	0	CEP170	0	1	1	0	1	0	0.00765023	0.0304526	1	0	0	0	1	0	0
5	109713520	109716264	109716264	109713520	+	circMAN2A1	MAN2A1	up	circMan2a1	Man2a1	hsa-miR-30a-5p		163	1	0	0	0	CEP170B	0	1	1	0	1	0	0.000333951	0.00337062	1	0	0	0	0	0	0
5	109713520	109716264	109716264	109713520	+	circMAN2A1	MAN2A1	up	circMan2a1	Man2a1	hsa-miR-30a-5p		163	1	0	0	0	CEP44	0	0	1	0	1	0	0.00538893	0.0233376	1	0	0	0	0	0	0
5	109713520	109716264	109716264	109713520	+	circMAN2A1	MAN2A1	up	circMan2a1	Man2a1	hsa-miR-30a-5p		163	1	0	0	0	CEP76	0	1	1	0	1	0	0.000927754	0.00698007	1	0	0	0	0	0	0
5	109713520	109716264	109716264	109713520	+	circMAN2A1	MAN2A1	up	circMan2a1	Man2a1	hsa-miR-30a-5p		163	1	0	0	0	CERT1	0	1	0	0	0	1	0.00255404	0.0138023	1	0	0	0	0	0	0
5	109713520	109716264	109716264	109713520	+	circMAN2A1	MAN2A1	up	circMan2a1	Man2a1	hsa-miR-30a-5p		163	1	0	0	0	CFDP1	1	1	1	0	1	0	5.50821e-05	0.00106111	0.429751	0	0	0	1	0	0
5	109713520	109716264	109716264	109713520	+	circMAN2A1	MAN2A1	up	circMan2a1	Man2a1	hsa-miR-30a-5p		163	1	0	0	0	CHAC2	0	0	1	0	1	0	8.28267e-06	0.000313696	0.0646214	0	0	0	1	0	0
5	109713520	109716264	109716264	109713520	+	circMAN2A1	MAN2A1	up	circMan2a1	Man2a1	hsa-miR-30a-5p		163	1	0	0	0	CHD1	1	1	1	0	1	0	0.000803839	0.00638002	1	1	0	0	1	0	1
5	109713520	109716264	109716264	109713520	+	circMAN2A1	MAN2A1	up	circMan2a1	Man2a1	hsa-miR-30a-5p		163	1	0	0	0	CHD7	0	1	1	0	1	0	0.00858287	0.033156	1	1	0	0	1	0	1
5	109713520	109716264	109716264	109713520	+	circMAN2A1	MAN2A1	up	circMan2a1	Man2a1	hsa-miR-30a-5p		163	1	0	0	0	CHI3L1	0	0	1	0	1	0	2.94629e-06	0.000153446	0.0229869	0	0	0	0	0	0
5	109713520	109716264	109716264	109713520	+	circMAN2A1	MAN2A1	up	circMan2a1	Man2a1	hsa-miR-30a-5p		163	1	0	0	0	CHKA	0	1	1	0	1	0	1.25518e-06	9.60088e-05	0.0097929	0	0	0	0	1	0
5	109713520	109716264	109716264	109713520	+	circMAN2A1	MAN2A1	up	circMan2a1	Man2a1	hsa-miR-30a-5p		163	1	0	0	0	CHMP1A	0	0	1	0	1	0	0.00204731	0.012037	1	1	1	0	0	0	1
5	109713520	109716264	109716264	109713520	+	circMAN2A1	MAN2A1	up	circMan2a1	Man2a1	hsa-miR-30a-5p		163	1	0	0	0	CHMP1B	0	0	1	0	1	0	0.0141779	0.0482259	1	0	0	0	0	0	0
5	109713520	109716264	109716264	109713520	+	circMAN2A1	MAN2A1	up	circMan2a1	Man2a1	hsa-miR-30a-5p		163	1	0	0	0	CHMP2B	0	1	1	0	1	0	0.00572128	0.0244723	1	0	0	0	1	0	0
5	109713520	109716264	109716264	109713520	+	circMAN2A1	MAN2A1	up	circMan2a1	Man2a1	hsa-miR-30a-5p		163	1	0	0	0	CHMP3	0	0	1	0	1	0	0.000975863	0.00725113	1	0	0	0	0	0	0
5	109713520	109716264	109716264	109713520	+	circMAN2A1	MAN2A1	up	circMan2a1	Man2a1	hsa-miR-30a-5p		163	1	0	0	0	CHMP4B	0	0	1	0	1	0	0.00161414	0.0101316	1	0	1	0	1	0	1
5	109713520	109716264	109716264	109713520	+	circMAN2A1	MAN2A1	up	circMan2a1	Man2a1	hsa-miR-30a-5p		163	1	0	0	0	CHORDC1	0	1	1	0	1	0	0.000643866	0.00545434	1	0	0	0	1	0	0
5	109713520	109716264	109716264	109713520	+	circMAN2A1	MAN2A1	up	circMan2a1	Man2a1	hsa-miR-30a-5p		163	1	0	0	0	CHRM3	0	0	1	0	1	0	1.53893e-06	0.000105322	0.0120067	1	0	0	1	0	1
5	109713520	109716264	109716264	109713520	+	circMAN2A1	MAN2A1	up	circMan2a1	Man2a1	hsa-miR-30a-5p		163	1	0	0	0	CHST1	0	1	1	0	1	0	0.00458519	0.0208228	1	0	0	0	0	0	0
5	109713520	109716264	109716264	109713520	+	circMAN2A1	MAN2A1	up	circMan2a1	Man2a1	hsa-miR-30a-5p		163	1	0	0	0	CHST15	1	0	0	0	1	0	0.0101755	0.0375362	1	0	0	0	1	0	0
5	109713520	109716264	109716264	109713520	+	circMAN2A1	MAN2A1	up	circMan2a1	Man2a1	hsa-miR-30a-5p		163	1	0	0	0	CHST2	0	1	1	0	1	0	0.000153522	0.00201308	1	0	0	1	0	0	0
5	109713520	109716264	109716264	109713520	+	circMAN2A1	MAN2A1	up	circMan2a1	Man2a1	hsa-miR-30a-5p		163	1	0	0	0	CHSY3	0	0	1	0	1	0	0.00539319	0.0233376	1	0	0	0	0	0	0
5	109713520	109716264	109716264	109713520	+	circMAN2A1	MAN2A1	up	circMan2a1	Man2a1	hsa-miR-30a-5p		163	1	0	0	0	CHURC1-FNTB	0	0	1	0	1	0	2.32482e-05	0.000607562	0.181382	0	0	0	0	0	0
5	109713520	109716264	109716264	109713520	+	circMAN2A1	MAN2A1	up	circMan2a1	Man2a1	hsa-miR-30a-5p		163	1	0	0	0	CIAPIN1	0	0	1	0	1	0	6.925e-05	0.00119116	0.540288	0	0	0	1	0	0
5	109713520	109716264	109716264	109713520	+	circMAN2A1	MAN2A1	up	circMan2a1	Man2a1	hsa-miR-30a-5p		163	1	0	0	0	CILK1	0	1	0	0	0	1	0.00679231	0.0278171	1	0	0	0	0	0	0
5	109713520	109716264	109716264	109713520	+	circMAN2A1	MAN2A1	up	circMan2a1	Man2a1	hsa-miR-30a-5p		163	1	0	0	0	CISD1	0	0	1	0	1	0	0.00129025	0.00866312	1	0	1	0	1	0	1
5	109713520	109716264	109716264	109713520	+	circMAN2A1	MAN2A1	up	circMan2a1	Man2a1	hsa-miR-30a-5p		163	1	0	0	0	CISD2	0	0	1	0	1	0	0.000757328	0.0060977	1	0	0	0	1	0	0
5	109713520	109716264	109716264	109713520	+	circMAN2A1	MAN2A1	up	circMan2a1	Man2a1	hsa-miR-30a-5p		163	1	0	0	0	CIT	0	0	1	0	1	0	0.00237339	0.0132265	1	0	1	1	1	0	1
5	109713520	109716264	109716264	109713520	+	circMAN2A1	MAN2A1	up	circMan2a1	Man2a1	hsa-miR-30a-5p		163	1	0	0	0	CKAP2	0	0	1	0	1	0	0.00190325	0.0114754	1	0	0	0	1	0	0
5	109713520	109716264	109716264	109713520	+	circMAN2A1	MAN2A1	up	circMan2a1	Man2a1	hsa-miR-30a-5p		163	1	0	0	0	CKAP5	0	0	1	0	1	0	0.000648062	0.00546614	1	0	1	1	1	1	1
5	109713520	109716264	109716264	109713520	+	circMAN2A1	MAN2A1	up	circMan2a1	Man2a1	hsa-miR-30a-5p		163	1	0	0	0	CKS2	0	0	1	0	1	0	9.68208e-05	0.00146679	0.755396	0	0	0	1	0	0
5	109713520	109716264	109716264	109713520	+	circMAN2A1	MAN2A1	up	circMan2a1	Man2a1	hsa-miR-30a-5p		163	1	0	0	0	CLCF1	0	1	1	0	1	0	0.000488867	0.00450091	1	0	0	0	0	0	0
5	109713520	109716264	109716264	109713520	+	circMAN2A1	MAN2A1	up	circMan2a1	Man2a1	hsa-miR-30a-5p		163	1	0	0	0	CLCN4	0	0	1	0	1	0	0.00307509	0.0156503	1	1	0	0	0	0	0
5	109713520	109716264	109716264	109713520	+	circMAN2A1	MAN2A1	up	circMan2a1	Man2a1	hsa-miR-30a-5p		163	1	0	0	0	CLDN12	0	0	1	0	1	0	0.0057587	0.0245784	1	0	0	0	1	0	0
5	109713520	109716264	109716264	109713520	+	circMAN2A1	MAN2A1	up	circMan2a1	Man2a1	hsa-miR-30a-5p		163	1	0	0	0	CLDN14	0	0	1	0	1	0	6.94855e-07	6.45388e-05	0.00542126	0	0	0	0	0	0
5	109713520	109716264	109716264	109713520	+	circMAN2A1	MAN2A1	up	circMan2a1	Man2a1	hsa-miR-30a-5p		163	1	0	0	0	CLDND1	0	0	1	0	1	0	0.00113741	0.00801634	1	0	0	0	1	1	1
5	109713520	109716264	109716264	109713520	+	circMAN2A1	MAN2A1	up	circMan2a1	Man2a1	hsa-miR-30a-5p		163	1	0	0	0	CLEC4D	1	0	1	0	1	0	0.000102057	0.00153125	0.796248	0	0	0	0	0	0
5	109713520	109716264	109716264	109713520	+	circMAN2A1	MAN2A1	up	circMan2a1	Man2a1	hsa-miR-30a-5p		163	1	0	0	0	CLIP4	0	1	1	0	1	0	0.00629923	0.0263266	1	0	0	0	0	0	0
5	109713520	109716264	109716264	109713520	+	circMAN2A1	MAN2A1	up	circMan2a1	Man2a1	hsa-miR-30a-5p		163	1	0	0	0	CLNS1A	0	0	1	0	1	0	0.000670431	0.00556208	1	0	0	0	1	0	0
5	109713520	109716264	109716264	109713520	+	circMAN2A1	MAN2A1	up	circMan2a1	Man2a1	hsa-miR-30a-5p		163	1	0	0	0	CLRN1	0	1	0	0	0	1	4.26271e-05	0.000892739	0.332577	0	0	0	0	0	0
5	109713520	109716264	109716264	109713520	+	circMAN2A1	MAN2A1	up	circMan2a1	Man2a1	hsa-miR-30a-5p		163	1	0	0	0	CLUAP1	0	0	1	0	1	0	7.81933e-05	0.00126641	0.610064	0	0	0	1	0	0
5	109713520	109716264	109716264	109713520	+	circMAN2A1	MAN2A1	up	circMan2a1	Man2a1	hsa-miR-30a-5p		163	1	0	0	0	CMAS	0	0	1	0	1	0	0.000210227	0.00245905	1	0	0	0	1	0	0
5	109713520	109716264	109716264	109713520	+	circMAN2A1	MAN2A1	up	circMan2a1	Man2a1	hsa-miR-30a-5p		163	1	0	0	0	CMC4	0	0	1	0	1	0	4.39343e-06	0.000202826	0.0342775	0	0	0	0	0	0
5	109713520	109716264	109716264	109713520	+	circMAN2A1	MAN2A1	up	circMan2a1	Man2a1	hsa-miR-30a-5p		163	1	0	0	0	CMTM4	0	1	0	0	0	1	0.0104265	0.0382633	1	0	0	0	1	0	0
5	109713520	109716264	109716264	109713520	+	circMAN2A1	MAN2A1	up	circMan2a1	Man2a1	hsa-miR-30a-5p		163	1	0	0	0	CNKSR2	0	1	1	0	1	0	0.00354778	0.0172138	1	1	0	0	0	1	1
5	109713520	109716264	109716264	109713520	+	circMAN2A1	MAN2A1	up	circMan2a1	Man2a1	hsa-miR-30a-5p		163	1	0	0	0	CNOT2	0	0	1	0	1	0	0.000903805	0.00685943	1	0	0	0	1	1	1
5	109713520	109716264	109716264	109713520	+	circMAN2A1	MAN2A1	up	circMan2a1	Man2a1	hsa-miR-30a-5p		163	1	0	0	0	CNOT9	1	1	1	0	1	0	0.00176513	0.0108866	1	0	0	0	0	0	0
5	109713520	109716264	109716264	109713520	+	circMAN2A1	MAN2A1	up	circMan2a1	Man2a1	hsa-miR-30a-5p		163	1	0	0	0	CNR1	0	1	0	0	0	1	0.00639625	0.0266436	1	1	0	0	0	0	0
5	109713520	109716264	109716264	109713520	+	circMAN2A1	MAN2A1	up	circMan2a1	Man2a1	hsa-miR-30a-5p		163	1	0	0	0	CNST	0	1	0	0	0	1	0.0115908	0.0412929	1	0	0	0	0	0	0
5	109713520	109716264	109716264	109713520	+	circMAN2A1	MAN2A1	up	circMan2a1	Man2a1	hsa-miR-30a-5p		163	1	0	0	0	CNTF	0	0	1	0	1	0	5.84712e-05	0.00108876	0.456193	0	0	0	1	0	0
5	109713520	109716264	109716264	109713520	+	circMAN2A1	MAN2A1	up	circMan2a1	Man2a1	hsa-miR-30a-5p		163	1	0	0	0	CNTN4	0	0	1	0	1	0	0.00539319	0.0233376	1	1	0	0	1	0	1
5	109713520	109716264	109716264	109713520	+	circMAN2A1	MAN2A1	up	circMan2a1	Man2a1	hsa-miR-30a-5p		163	1	0	0	0	CNTRL	0	0	1	0	1	0	9.32392e-06	0.000341527	0.0727452	0	0	0	0	0	0
5	109713520	109716264	109716264	109713520	+	circMAN2A1	MAN2A1	up	circMan2a1	Man2a1	hsa-miR-30a-5p		163	1	0	0	0	COA3	0	0	1	0	1	0	1.44302e-06	0.000100522	0.0112584	0	0	0	0	0	0
5	109713520	109716264	109716264	109713520	+	circMAN2A1	MAN2A1	up	circMan2a1	Man2a1	hsa-miR-30a-5p		163	1	0	0	0	COA7	0	0	1	0	1	0	0.000843851	0.00656403	1	0	0	0	0	0	0
5	109713520	109716264	109716264	109713520	+	circMAN2A1	MAN2A1	up	circMan2a1	Man2a1	hsa-miR-30a-5p		163	1	0	0	0	COG2	0	0	1	0	1	0	7.36802e-05	0.00121791	0.574853	0	0	0	1	0	0
5	109713520	109716264	109716264	109713520	+	circMAN2A1	MAN2A1	up	circMan2a1	Man2a1	hsa-miR-30a-5p		163	1	0	0	0	COL13A1	0	1	0	0	0	1	0.00012523	0.00176044	0.977047	0	0	0	1	1	1
5	109713520	109716264	109716264	109713520	+	circMAN2A1	MAN2A1	up	circMan2a1	Man2a1	hsa-miR-30a-5p		163	1	0	0	0	COL25A1	0	1	1	0	1	0	0.000304043	0.00318837	1	0	0	0	1	1	1
5	109713520	109716264	109716264	109713520	+	circMAN2A1	MAN2A1	up	circMan2a1	Man2a1	hsa-miR-30a-5p		163	1	0	0	0	COL4A3BP	0	0	1	0	1	0	0.000620899	0.00532837	1	0	0	0	1	1	1
5	109713520	109716264	109716264	109713520	+	circMAN2A1	MAN2A1	up	circMan2a1	Man2a1	hsa-miR-30a-5p		163	1	0	0	0	COL8A1	0	1	0	0	0	1	0.00243986	0.0134624	1	0	0	0	0	0	0
5	109713520	109716264	109716264	109713520	+	circMAN2A1	MAN2A1	up	circMan2a1	Man2a1	hsa-miR-30a-5p		163	1	0	0	0	COL9A3	0	1	1	0	1	0	2.07104e-06	0.000123345	0.0161582	0	0	0	0	0	0
5	109713520	109716264	109716264	109713520	+	circMAN2A1	MAN2A1	up	circMan2a1	Man2a1	hsa-miR-30a-5p		163	1	0	0	0	COLCA1	0	1	0	0	0	1	3.90029e-05	0.000842939	0.304301	0	0	0	0	0	0
5	109713520	109716264	109716264	109713520	+	circMAN2A1	MAN2A1	up	circMan2a1	Man2a1	hsa-miR-30a-5p		163	1	0	0	0	COMMD2	0	0	1	0	1	0	0.00238062	0.013229	1	0	0	0	1	0	0
5	109713520	109716264	109716264	109713520	+	circMAN2A1	MAN2A1	up	circMan2a1	Man2a1	hsa-miR-30a-5p		163	1	0	0	0	COPS7B	1	0	1	0	1	0	0.000580259	0.00511104	1	0	0	0	1	0	0
5	109713520	109716264	109716264	109713520	+	circMAN2A1	MAN2A1	up	circMan2a1	Man2a1	hsa-miR-30a-5p		163	1	0	0	0	COQ5	0	0	1	0	1	0	5.18478e-05	0.0010293	0.404517	0	0	0	0	0	0
5	109713520	109716264	109716264	109713520	+	circMAN2A1	MAN2A1	up	circMan2a1	Man2a1	hsa-miR-30a-5p		163	1	0	0	0	COQ7	0	0	1	0	1	0	0.000502633	0.00459327	1	0	0	0	0	0	0
5	109713520	109716264	109716264	109713520	+	circMAN2A1	MAN2A1	up	circMan2a1	Man2a1	hsa-miR-30a-5p		163	1	0	0	0	COTL1	0	0	1	0	1	0	0.00295393	0.0152525	1	0	0	0	1	0	0
5	109713520	109716264	109716264	109713520	+	circMAN2A1	MAN2A1	up	circMan2a1	Man2a1	hsa-miR-30a-5p		163	1	0	0	0	COX20	0	0	1	0	1	0	0.000190276	0.00233051	1	0	0	0	0	0	0
5	109713520	109716264	109716264	109713520	+	circMAN2A1	MAN2A1	up	circMan2a1	Man2a1	hsa-miR-30a-5p		163	1	0	0	0	COX4I1	0	0	1	0	1	0	3.78245e-05	0.000822024	0.295107	0	1	0	1	0	1
5	109713520	109716264	109716264	109713520	+	circMAN2A1	MAN2A1	up	circMan2a1	Man2a1	hsa-miR-30a-5p		163	1	0	0	0	CPE	0	0	1	0	1	0	0.00550099	0.0237251	1	0	0	1	1	0	1
5	109713520	109716264	109716264	109713520	+	circMAN2A1	MAN2A1	up	circMan2a1	Man2a1	hsa-miR-30a-5p		163	1	0	0	0	CPEB4	1	1	1	0	1	0	0.00432893	0.0200799	1	1	0	0	1	0	1
5	109713520	109716264	109716264	109713520	+	circMAN2A1	MAN2A1	up	circMan2a1	Man2a1	hsa-miR-30a-5p		163	1	0	0	0	CPN2	0	0	1	0	1	0	4.87633e-05	0.000990758	0.380451	0	0	0	0	0	0
5	109713520	109716264	109716264	109713520	+	circMAN2A1	MAN2A1	up	circMan2a1	Man2a1	hsa-miR-30a-5p		163	1	0	0	0	CPNE8	1	1	1	0	1	0	0.0123481	0.0432794	1	0	0	0	1	0	0
5	109713520	109716264	109716264	109713520	+	circMAN2A1	MAN2A1	up	circMan2a1	Man2a1	hsa-miR-30a-5p		163	1	0	0	0	CPOX	1	0	1	0	1	0	0.00704865	0.0286425	1	0	0	0	1	0	0
5	109713520	109716264	109716264	109713520	+	circMAN2A1	MAN2A1	up	circMan2a1	Man2a1	hsa-miR-30a-5p		163	1	0	0	0	CPS1	0	0	1	0	1	0	0.010691	0.0388615	1	0	0	0	1	0	0
5	109713520	109716264	109716264	109713520	+	circMAN2A1	MAN2A1	up	circMan2a1	Man2a1	hsa-miR-30a-5p		163	1	0	0	0	CPSF2	0	0	1	0	1	0	0.00858287	0.033156	1	0	0	0	0	0	0
5	109713520	109716264	109716264	109713520	+	circMAN2A1	MAN2A1	up	circMan2a1	Man2a1	hsa-miR-30a-5p		163	1	0	0	0	CRB1	0	1	0	0	0	1	7.79884e-06	0.000305761	0.0608465	0	0	0	1	0	0
5	109713520	109716264	109716264	109713520	+	circMAN2A1	MAN2A1	up	circMan2a1	Man2a1	hsa-miR-30a-5p		163	1	0	0	0	CREG1	1	0	1	0	1	0	0.00256161	0.0138023	1	0	0	0	1	0	0
5	109713520	109716264	109716264	109713520	+	circMAN2A1	MAN2A1	up	circMan2a1	Man2a1	hsa-miR-30a-5p		163	1	0	0	0	CREM	1	0	1	0	1	0	0.00742943	0.029792	1	0	0	0	1	0	0
5	109713520	109716264	109716264	109713520	+	circMAN2A1	MAN2A1	up	circMan2a1	Man2a1	hsa-miR-30a-5p		163	1	0	0	0	CRISPLD1	0	1	0	0	0	1	0.00704865	0.0286425	1	0	0	0	1	0	0
5	109713520	109716264	109716264	109713520	+	circMAN2A1	MAN2A1	up	circMan2a1	Man2a1	hsa-miR-30a-5p		163	1	0	0	0	CRK	0	1	0	0	0	1	0.00426285	0.019856	1	0	0	0	1	0	0
5	109713520	109716264	109716264	109713520	+	circMAN2A1	MAN2A1	up	circMan2a1	Man2a1	hsa-miR-30a-5p		163	1	0	0	0	CRLF3	0	0	1	0	1	0	0.0115908	0.0412929	1	0	0	0	1	0	0
5	109713520	109716264	109716264	109713520	+	circMAN2A1	MAN2A1	up	circMan2a1	Man2a1	hsa-miR-30a-5p		163	1	0	0	0	CRNKL1	0	0	1	0	1	0	0.00758209	0.0302122	1	0	0	0	1	0	0
5	109713520	109716264	109716264	109713520	+	circMAN2A1	MAN2A1	up	circMan2a1	Man2a1	hsa-miR-30a-5p		163	1	0	0	0	CRP	0	0	1	0	1	0	1.46132e-05	0.000463193	0.114012	0	0	0	0	0	0
5	109713520	109716264	109716264	109713520	+	circMAN2A1	MAN2A1	up	circMan2a1	Man2a1	hsa-miR-30a-5p		163	1	0	0	0	CSAD	0	1	1	0	1	0	1.0602e-05	0.000369273	0.0827171	0	0	0	0	0	0
5	109713520	109716264	109716264	109713520	+	circMAN2A1	MAN2A1	up	circMan2a1	Man2a1	hsa-miR-30a-5p		163	1	0	0	0	CSGALNACT1	0	1	1	0	1	0	0.000879843	0.00675643	1	0	0	0	0	0	0
5	109713520	109716264	109716264	109713520	+	circMAN2A1	MAN2A1	up	circMan2a1	Man2a1	hsa-miR-30a-5p		163	1	0	0	0	CSGALNACT2	0	0	1	0	1	0	0.0112247	0.0403015	1	0	0	0	1	0	0
5	109713520	109716264	109716264	109713520	+	circMAN2A1	MAN2A1	up	circMan2a1	Man2a1	hsa-miR-30a-5p		163	1	0	0	0	CSNK1A1	0	1	1	0	1	0	0.0106991	0.0388615	1	0	0	0	1	0	0
5	109713520	109716264	109716264	109713520	+	circMAN2A1	MAN2A1	up	circMan2a1	Man2a1	hsa-miR-30a-5p		163	1	0	0	0	CSNK2A2	0	0	1	0	1	0	0.000301162	0.00317093	1	0	1	0	1	0	1
5	109713520	109716264	109716264	109713520	+	circMAN2A1	MAN2A1	up	circMan2a1	Man2a1	hsa-miR-30a-5p		163	1	0	0	0	CSTF2T	0	0	1	0	1	0	0.00888729	0.0340898	1	0	0	0	1	0	0
5	109713520	109716264	109716264	109713520	+	circMAN2A1	MAN2A1	up	circMan2a1	Man2a1	hsa-miR-30a-5p		163	1	0	0	0	CTCF	0	0	1	0	1	0	0.0127395	0.0443325	1	1	0	0	1	0	1
5	109713520	109716264	109716264	109713520	+	circMAN2A1	MAN2A1	up	circMan2a1	Man2a1	hsa-miR-30a-5p		163	1	0	0	0	CTH	0	1	1	0	1	0	1.46132e-05	0.000463193	0.114012	0	0	0	1	0	0
5	109713520	109716264	109716264	109713520	+	circMAN2A1	MAN2A1	up	circMan2a1	Man2a1	hsa-miR-30a-5p		163	1	0	0	0	CTHRC1	0	1	1	0	1	0	3.5416e-05	0.000784987	0.276315	0	0	0	0	0	0
5	109713520	109716264	109716264	109713520	+	circMAN2A1	MAN2A1	up	circMan2a1	Man2a1	hsa-miR-30a-5p		163	1	0	0	0	CTIF	0	0	1	0	1	0	0.000190276	0.00233051	1	0	0	0	0	0	0
5	109713520	109716264	109716264	109713520	+	circMAN2A1	MAN2A1	up	circMan2a1	Man2a1	hsa-miR-30a-5p		163	1	0	0	0	CTNNB1	1	0	1	0	1	0	2.50554e-05	0.000638051	0.195482	1	1	0	1	0	1
5	109713520	109716264	109716264	109713520	+	circMAN2A1	MAN2A1	up	circMan2a1	Man2a1	hsa-miR-30a-5p		163	1	0	0	0	CTPS1	0	0	1	0	1	0	0.00256161	0.0138023	1	0	0	0	0	0	0
5	109713520	109716264	109716264	109713520	+	circMAN2A1	MAN2A1	up	circMan2a1	Man2a1	hsa-miR-30a-5p		163	1	0	0	0	CTPS2	0	0	1	0	1	0	0.000589462	0.00513841	1	0	0	0	1	0	0
5	109713520	109716264	109716264	109713520	+	circMAN2A1	MAN2A1	up	circMan2a1	Man2a1	hsa-miR-30a-5p		163	1	0	0	0	CTTNBP2NL	0	1	1	0	1	0	0.00444653	0.020431	1	0	0	0	1	0	0
5	109713520	109716264	109716264	109713520	+	circMAN2A1	MAN2A1	up	circMan2a1	Man2a1	hsa-miR-30a-5p		163	1	0	0	0	CUL2	0	1	1	0	1	0	0.00439784	0.0202909	1	0	0	0	0	0	0
5	109713520	109716264	109716264	109713520	+	circMAN2A1	MAN2A1	up	circMan2a1	Man2a1	hsa-miR-30a-5p		163	1	0	0	0	CUX2	0	0	1	0	1	0	0.00199533	0.0118205	1	1	0	1	0	0	1
5	109713520	109716264	109716264	109713520	+	circMAN2A1	MAN2A1	up	circMan2a1	Man2a1	hsa-miR-30a-5p		163	1	0	0	0	CWC25	0	0	1	0	1	0	0.000164363	0.0021196	1	0	0	0	0	0	0
5	109713520	109716264	109716264	109713520	+	circMAN2A1	MAN2A1	up	circMan2a1	Man2a1	hsa-miR-30a-5p		163	1	0	0	0	CXCL11	1	0	0	0	1	0	5.01753e-06	0.000220421	0.0391467	0	0	0	0	0	0
5	109713520	109716264	109716264	109713520	+	circMAN2A1	MAN2A1	up	circMan2a1	Man2a1	hsa-miR-30a-5p		163	1	0	0	0	CXCL6	0	0	1	0	1	0	0.000765819	0.00613442	1	0	0	0	0	0	0
5	109713520	109716264	109716264	109713520	+	circMAN2A1	MAN2A1	up	circMan2a1	Man2a1	hsa-miR-30a-5p		163	1	0	0	0	CYB561	0	1	1	0	1	0	0.0127395	0.0443325	1	0	0	0	0	0	0
5	109713520	109716264	109716264	109713520	+	circMAN2A1	MAN2A1	up	circMan2a1	Man2a1	hsa-miR-30a-5p		163	1	0	0	0	CYCS	0	0	1	0	1	0	0.0126843	0.0442786	1	0	1	0	1	0	1
5	109713520	109716264	109716264	109713520	+	circMAN2A1	MAN2A1	up	circMan2a1	Man2a1	hsa-miR-30a-5p		163	1	0	0	0	CYP1B1	0	0	1	0	1	0	0.00273446	0.0144836	1	0	0	0	0	0	0
5	109713520	109716264	109716264	109713520	+	circMAN2A1	MAN2A1	up	circMan2a1	Man2a1	hsa-miR-30a-5p		163	1	0	0	0	CYP24A1	0	1	1	0	1	0	0.00210029	0.012168	1	0	0	0	0	0	0
5	109713520	109716264	109716264	109713520	+	circMAN2A1	MAN2A1	up	circMan2a1	Man2a1	hsa-miR-30a-5p		163	1	0	0	0	CYP2U1	0	0	1	0	1	0	0.00330496	0.0164654	1	0	0	0	0	0	0
5	109713520	109716264	109716264	109713520	+	circMAN2A1	MAN2A1	up	circMan2a1	Man2a1	hsa-miR-30a-5p		163	1	0	0	0	CYP3A5	0	1	0	0	0	1	0.000437597	0.00415129	1	0	0	0	0	0	0
5	109713520	109716264	109716264	109713520	+	circMAN2A1	MAN2A1	up	circMan2a1	Man2a1	hsa-miR-30a-5p		163	1	0	0	0	CYP51A1	0	0	1	0	1	0	0.0010139	0.0074346	1	0	0	0	1	0	0
5	109713520	109716264	109716264	109713520	+	circMAN2A1	MAN2A1	up	circMan2a1	Man2a1	hsa-miR-30a-5p		163	1	0	0	0	CYP8B1	0	0	1	0	1	0	0.00618093	0.0259267	1	0	0	0	0	0	0
5	109713520	109716264	109716264	109713520	+	circMAN2A1	MAN2A1	up	circMan2a1	Man2a1	hsa-miR-30a-5p		163	1	0	0	0	CYRIA	0	1	0	0	0	1	0.00022814	0.00262212	1	0	0	0	0	0	0
5	109713520	109716264	109716264	109713520	+	circMAN2A1	MAN2A1	up	circMan2a1	Man2a1	hsa-miR-30a-5p		163	1	0	0	0	CYSLTR1	0	1	0	0	0	1	0.000167385	0.0021429	1	0	0	0	0	0	0
5	109713520	109716264	109716264	109713520	+	circMAN2A1	MAN2A1	up	circMan2a1	Man2a1	hsa-miR-30a-5p		163	1	0	0	0	CYTH1	0	0	1	0	1	0	0.00280527	0.0147584	1	0	0	0	1	0	0
5	109713520	109716264	109716264	109713520	+	circMAN2A1	MAN2A1	up	circMan2a1	Man2a1	hsa-miR-30a-5p		163	1	0	0	0	CYYR1	0	1	1	0	1	0	0.000128912	0.00179923	1	0	0	0	0	0	0
5	109713520	109716264	109716264	109713520	+	circMAN2A1	MAN2A1	up	circMan2a1	Man2a1	hsa-miR-30a-5p		163	1	0	0	0	DACH2	0	1	0	0	0	1	1.47828e-05	0.000463193	0.115335	0	0	0	1	0	0
5	109713520	109716264	109716264	109713520	+	circMAN2A1	MAN2A1	up	circMan2a1	Man2a1	hsa-miR-30a-5p		163	1	0	0	0	DACT1	0	1	1	0	1	0	0.000175808	0.00219114	1	0	0	0	0	0	0
5	109713520	109716264	109716264	109713520	+	circMAN2A1	MAN2A1	up	circMan2a1	Man2a1	hsa-miR-30a-5p		163	1	0	0	0	DAG1	1	0	1	0	1	0	0.00323355	0.0162237	1	0	0	0	1	0	0
5	109713520	109716264	109716264	109713520	+	circMAN2A1	MAN2A1	up	circMan2a1	Man2a1	hsa-miR-30a-5p		163	1	0	0	0	DAGLA	0	0	1	0	1	0	8.212e-05	0.00131662	0.6407	1	0	1	0	0	1
5	109713520	109716264	109716264	109713520	+	circMAN2A1	MAN2A1	up	circMan2a1	Man2a1	hsa-miR-30a-5p		163	1	0	0	0	DAGLB	0	0	1	0	1	0	2.01571e-05	0.00055571	0.157266	0	0	0	1	0	0
5	109713520	109716264	109716264	109713520	+	circMAN2A1	MAN2A1	up	circMan2a1	Man2a1	hsa-miR-30a-5p		163	1	0	0	0	DAPP1	0	0	1	0	1	0	1.8224e-06	0.000115161	0.0142183	1	0	0	0	0	0
5	109713520	109716264	109716264	109713520	+	circMAN2A1	MAN2A1	up	circMan2a1	Man2a1	hsa-miR-30a-5p		163	1	0	0	0	DBF4	1	1	1	0	1	0	0.00226535	0.0127796	1	0	0	0	1	0	0
5	109713520	109716264	109716264	109713520	+	circMAN2A1	MAN2A1	up	circMan2a1	Man2a1	hsa-miR-30a-5p		163	1	0	0	0	DBT	0	0	1	0	1	0	0.0139383	0.0476333	1	0	1	0	1	0	1
5	109713520	109716264	109716264	109713520	+	circMAN2A1	MAN2A1	up	circMan2a1	Man2a1	hsa-miR-30a-5p		163	1	0	0	0	DCAF17	0	0	1	0	1	0	0.0114333	0.0409186	1	0	0	0	0	0	0
5	109713520	109716264	109716264	109713520	+	circMAN2A1	MAN2A1	up	circMan2a1	Man2a1	hsa-miR-30a-5p		163	1	0	0	0	DCAF4L1	0	0	1	0	1	0	0.00412739	0.0194104	1	0	0	0	0	0	0
5	109713520	109716264	109716264	109713520	+	circMAN2A1	MAN2A1	up	circMan2a1	Man2a1	hsa-miR-30a-5p		163	1	0	0	0	DCAF4L2	0	0	1	0	1	0	0.00020105	0.00238388	1	0	0	0	0	0	0
5	109713520	109716264	109716264	109713520	+	circMAN2A1	MAN2A1	up	circMan2a1	Man2a1	hsa-miR-30a-5p		163	1	0	0	0	DCAF5	0	0	1	0	1	0	0.00870515	0.0335561	1	0	0	0	1	0	0
5	109713520	109716264	109716264	109713520	+	circMAN2A1	MAN2A1	up	circMan2a1	Man2a1	hsa-miR-30a-5p		163	1	0	0	0	DCBLD1	0	0	1	0	1	0	0.000261048	0.00286858	1	0	0	0	1	0	0
5	109713520	109716264	109716264	109713520	+	circMAN2A1	MAN2A1	up	circMan2a1	Man2a1	hsa-miR-30a-5p		163	1	0	0	0	DCP1A	0	0	1	0	1	0	0.00146376	0.00949315	1	0	0	0	1	0	0
5	109713520	109716264	109716264	109713520	+	circMAN2A1	MAN2A1	up	circMan2a1	Man2a1	hsa-miR-30a-5p		163	1	0	0	0	DCUN1D3	0	1	1	0	1	0	0.000946166	0.00708444	1	0	0	0	1	0	0
5	109713520	109716264	109716264	109713520	+	circMAN2A1	MAN2A1	up	circMan2a1	Man2a1	hsa-miR-30a-5p		163	1	0	0	0	DCX	0	1	0	0	0	1	0.00323975	0.0162237	1	0	1	0	0	0	0
5	109713520	109716264	109716264	109713520	+	circMAN2A1	MAN2A1	up	circMan2a1	Man2a1	hsa-miR-30a-5p		163	1	0	0	0	DDAH1	1	1	1	0	1	0	0.0145646	0.0492772	1	0	1	0	1	0	1
5	109713520	109716264	109716264	109713520	+	circMAN2A1	MAN2A1	up	circMan2a1	Man2a1	hsa-miR-30a-5p		163	1	0	0	0	DDI2	0	0	1	0	1	0	2.28164e-05	0.000607554	0.178013	0	0	0	1	0	0
5	109713520	109716264	109716264	109713520	+	circMAN2A1	MAN2A1	up	circMan2a1	Man2a1	hsa-miR-30a-5p		163	1	0	0	0	DDIT4	0	1	1	0	1	0	0.000605019	0.00523355	1	0	0	0	0	0	0
5	109713520	109716264	109716264	109713520	+	circMAN2A1	MAN2A1	up	circMan2a1	Man2a1	hsa-miR-30a-5p		163	1	0	0	0	DDX47	0	0	1	0	1	0	0.000210227	0.00245905	1	0	0	0	1	0	0
5	109713520	109716264	109716264	109713520	+	circMAN2A1	MAN2A1	up	circMan2a1	Man2a1	hsa-miR-30a-5p		163	1	0	0	0	DDX5	0	0	1	0	1	0	0.00904157	0.0344782	1	0	0	0	1	0	0
5	109713520	109716264	109716264	109713520	+	circMAN2A1	MAN2A1	up	circMan2a1	Man2a1	hsa-miR-30a-5p		163	1	0	0	0	DDX58	0	0	1	0	1	0	0.00220929	0.0125633	1	0	0	0	0	0	0
5	109713520	109716264	109716264	109713520	+	circMAN2A1	MAN2A1	up	circMan2a1	Man2a1	hsa-miR-30a-5p		163	1	0	0	0	DDX59	0	1	0	0	0	1	3.31288e-05	0.000751368	0.258471	0	0	0	1	0	0
5	109713520	109716264	109716264	109713520	+	circMAN2A1	MAN2A1	up	circMan2a1	Man2a1	hsa-miR-30a-5p		163	1	0	0	0	DDX6	0	0	1	0	1	0	0.00543571	0.0235085	1	0	1	0	1	0	1
5	109713520	109716264	109716264	109713520	+	circMAN2A1	MAN2A1	up	circMan2a1	Man2a1	hsa-miR-30a-5p		163	1	0	0	0	DENND11	0	1	0	0	0	1	3.38091e-05	0.000762367	0.263779	0	0	0	0	0	0
5	109713520	109716264	109716264	109713520	+	circMAN2A1	MAN2A1	up	circMan2a1	Man2a1	hsa-miR-30a-5p		163	1	0	0	0	DENND2C	0	0	1	0	1	0	0.00210029	0.012168	1	0	0	0	1	0	0
5	109713520	109716264	109716264	109713520	+	circMAN2A1	MAN2A1	up	circMan2a1	Man2a1	hsa-miR-30a-5p		163	1	0	0	0	DENND4A	0	1	0	0	0	1	0.00127241	0.00861002	1	0	0	0	1	0	0
5	109713520	109716264	109716264	109713520	+	circMAN2A1	MAN2A1	up	circMan2a1	Man2a1	hsa-miR-30a-5p		163	1	0	0	0	DENND5B	0	0	1	0	1	0	0.00506419	0.0223857	1	0	0	0	1	0	0
5	109713520	109716264	109716264	109713520	+	circMAN2A1	MAN2A1	up	circMan2a1	Man2a1	hsa-miR-30a-5p		163	1	0	0	0	DEPDC1B	0	0	1	0	1	0	0.00302339	0.0154375	1	0	0	0	1	0	0
5	109713520	109716264	109716264	109713520	+	circMAN2A1	MAN2A1	up	circMan2a1	Man2a1	hsa-miR-30a-5p		163	1	0	0	0	DEPDC4	0	1	0	0	0	1	0.000670431	0.00556208	1	0	0	0	1	0	0
5	109713520	109716264	109716264	109713520	+	circMAN2A1	MAN2A1	up	circMan2a1	Man2a1	hsa-miR-30a-5p		163	1	0	0	0	DERL1	1	0	1	0	1	0	2.06004e-05	0.00056593	0.160724	0	0	0	0	0	0
5	109713520	109716264	109716264	109713520	+	circMAN2A1	MAN2A1	up	circMan2a1	Man2a1	hsa-miR-30a-5p		163	1	0	0	0	DESI2	0	1	1	0	1	0	0.0104154	0.0382406	1	0	0	0	0	0	0
5	109713520	109716264	109716264	109713520	+	circMAN2A1	MAN2A1	up	circMan2a1	Man2a1	hsa-miR-30a-5p		163	1	0	0	0	DET1	0	1	1	0	1	0	0.00012523	0.00176044	0.977047	0	0	0	1	0	0
5	109713520	109716264	109716264	109713520	+	circMAN2A1	MAN2A1	up	circMan2a1	Man2a1	hsa-miR-30a-5p		163	1	0	0	0	DEXI	0	0	1	0	1	0	8.79073e-06	0.000328159	0.0685852	0	0	0	0	0	0
5	109713520	109716264	109716264	109713520	+	circMAN2A1	MAN2A1	up	circMan2a1	Man2a1	hsa-miR-30a-5p		163	1	0	0	0	DGAT2	0	0	1	0	1	0	1.90074e-05	0.000535365	0.148296	0	0	0	0	0	0
5	109713520	109716264	109716264	109713520	+	circMAN2A1	MAN2A1	up	circMan2a1	Man2a1	hsa-miR-30a-5p		163	1	0	0	0	DGKD	0	1	1	0	1	0	0.00731187	0.029421	1	0	0	0	1	0	0
5	109713520	109716264	109716264	109713520	+	circMAN2A1	MAN2A1	up	circMan2a1	Man2a1	hsa-miR-30a-5p		163	1	0	0	0	DGKQ	0	0	1	0	1	0	0.00184529	0.0111865	1	0	0	0	0	0	0
5	109713520	109716264	109716264	109713520	+	circMAN2A1	MAN2A1	up	circMan2a1	Man2a1	hsa-miR-30a-5p		163	1	0	0	0	DGKZ	0	1	1	0	1	0	1.54182e-05	0.000473593	0.120293	0	0	1	0	0	0
5	109713520	109716264	109716264	109713520	+	circMAN2A1	MAN2A1	up	circMan2a1	Man2a1	hsa-miR-30a-5p		163	1	0	0	0	DGUOK	0	0	1	0	1	0	1.41515e-06	9.94685e-05	0.011041	0	0	0	1	0	0
5	109713520	109716264	109716264	109713520	+	circMAN2A1	MAN2A1	up	circMan2a1	Man2a1	hsa-miR-30a-5p		163	1	0	0	0	DHRS1	0	0	1	0	1	0	1.86896e-05	0.000530242	0.145817	0	0	0	0	0	0
5	109713520	109716264	109716264	109713520	+	circMAN2A1	MAN2A1	up	circMan2a1	Man2a1	hsa-miR-30a-5p		163	1	0	0	0	DHTKD1	0	0	1	0	1	0	0.000133735	0.00184021	1	0	0	0	1	0	0
5	109713520	109716264	109716264	109713520	+	circMAN2A1	MAN2A1	up	circMan2a1	Man2a1	hsa-miR-30a-5p		163	1	0	0	0	DHX36	1	0	1	0	1	0	0.000476062	0.00442803	1	0	0	0	1	0	0
5	109713520	109716264	109716264	109713520	+	circMAN2A1	MAN2A1	up	circMan2a1	Man2a1	hsa-miR-30a-5p		163	1	0	0	0	DHX40	1	0	1	0	1	0	0.00800074	0.0314626	1	0	0	0	1	0	0
5	109713520	109716264	109716264	109713520	+	circMAN2A1	MAN2A1	up	circMan2a1	Man2a1	hsa-miR-30a-5p		163	1	0	0	0	DIABLO	0	0	1	0	1	0	7.05302e-05	0.00119625	0.550277	0	0	0	0	0	0
5	109713520	109716264	109716264	109713520	+	circMAN2A1	MAN2A1	up	circMan2a1	Man2a1	hsa-miR-30a-5p		163	1	0	0	0	DIO2	0	1	1	0	1	0	0.00385741	0.0183958	1	0	0	0	0	0	0
5	109713520	109716264	109716264	109713520	+	circMAN2A1	MAN2A1	up	circMan2a1	Man2a1	hsa-miR-30a-5p		163	1	0	0	0	DIP2C	0	1	1	0	1	0	2.6845e-05	0.000655067	0.209445	1	0	1	1	0	1
5	109713520	109716264	109716264	109713520	+	circMAN2A1	MAN2A1	up	circMan2a1	Man2a1	hsa-miR-30a-5p		163	1	0	0	0	DIPK1A	0	1	0	0	0	1	0.000871152	0.00669629	1	0	0	0	0	0	0
5	109713520	109716264	109716264	109713520	+	circMAN2A1	MAN2A1	up	circMan2a1	Man2a1	hsa-miR-30a-5p		163	1	0	0	0	DIPK2A	0	1	0	0	0	1	0.000922876	0.00695679	1	0	0	0	0	0	0
5	109713520	109716264	109716264	109713520	+	circMAN2A1	MAN2A1	up	circMan2a1	Man2a1	hsa-miR-30a-5p		163	1	0	0	0	DIRAS1	0	0	1	0	1	0	0.00313137	0.015854	1	0	0	0	0	0	0
5	109713520	109716264	109716264	109713520	+	circMAN2A1	MAN2A1	up	circMan2a1	Man2a1	hsa-miR-30a-5p		163	1	0	0	0	DKC1	0	0	1	0	1	0	0.000170008	0.00216026	1	0	0	0	1	0	0
5	109713520	109716264	109716264	109713520	+	circMAN2A1	MAN2A1	up	circMan2a1	Man2a1	hsa-miR-30a-5p		163	1	0	0	0	DLD	0	1	1	0	1	0	0.00227589	0.0128021	1	0	1	0	1	0	1
5	109713520	109716264	109716264	109713520	+	circMAN2A1	MAN2A1	up	circMan2a1	Man2a1	hsa-miR-30a-5p		163	1	0	0	0	DLG5	0	1	1	0	1	0	0.00610853	0.0257615	1	0	0	1	0	0	0
5	109713520	109716264	109716264	109713520	+	circMAN2A1	MAN2A1	up	circMan2a1	Man2a1	hsa-miR-30a-5p		163	1	0	0	0	DLGAP1	0	1	1	0	1	0	0.0143923	0.0487364	1	1	1	1	1	0	1
5	109713520	109716264	109716264	109713520	+	circMAN2A1	MAN2A1	up	circMan2a1	Man2a1	hsa-miR-30a-5p		163	1	0	0	0	DLGAP2	0	0	1	0	1	0	9.26344e-05	0.00141713	0.722734	1	1	1	1	0	1
5	109713520	109716264	109716264	109713520	+	circMAN2A1	MAN2A1	up	circMan2a1	Man2a1	hsa-miR-30a-5p		163	1	0	0	0	DLGAP4	0	1	1	0	1	0	0.000922876	0.00695679	1	0	1	1	0	0	1
5	109713520	109716264	109716264	109713520	+	circMAN2A1	MAN2A1	up	circMan2a1	Man2a1	hsa-miR-30a-5p		163	1	0	0	0	DLL4	0	1	1	0	1	0	0.000308095	0.00321789	1	0	0	0	0	0	0
5	109713520	109716264	109716264	109713520	+	circMAN2A1	MAN2A1	up	circMan2a1	Man2a1	hsa-miR-30a-5p		163	1	0	0	0	DLX1	0	0	1	0	1	0	0.00518219	0.0227271	1	0	0	0	0	0	0
5	109713520	109716264	109716264	109713520	+	circMAN2A1	MAN2A1	up	circMan2a1	Man2a1	hsa-miR-30a-5p		163	1	0	0	0	DMTF1	0	1	1	0	1	0	0.00127241	0.00861002	1	0	0	0	1	0	0
5	109713520	109716264	109716264	109713520	+	circMAN2A1	MAN2A1	up	circMan2a1	Man2a1	hsa-miR-30a-5p		163	1	0	0	0	DMXL2	0	1	1	0	1	0	0.00561035	0.0241035	1	1	1	1	1	0	1
5	109713520	109716264	109716264	109713520	+	circMAN2A1	MAN2A1	up	circMan2a1	Man2a1	hsa-miR-30a-5p		163	1	0	0	0	DNAJB11	0	0	1	0	1	0	8.2352e-05	0.00131662	0.64251	0	0	0	1	0	0
5	109713520	109716264	109716264	109713520	+	circMAN2A1	MAN2A1	up	circMan2a1	Man2a1	hsa-miR-30a-5p		163	1	0	0	0	DNAJB4	1	0	1	0	1	0	0.00215454	0.012351	1	0	1	0	1	0	1
5	109713520	109716264	109716264	109713520	+	circMAN2A1	MAN2A1	up	circMan2a1	Man2a1	hsa-miR-30a-5p		163	1	0	0	0	DNAJB6	0	0	1	0	1	0	0.0139658	0.0476646	1	0	1	0	1	0	1
5	109713520	109716264	109716264	109713520	+	circMAN2A1	MAN2A1	up	circMan2a1	Man2a1	hsa-miR-30a-5p		163	1	0	0	0	DNAJC10	0	0	1	0	1	0	0.00631168	0.0263476	1	0	0	0	1	0	0
5	109713520	109716264	109716264	109713520	+	circMAN2A1	MAN2A1	up	circMan2a1	Man2a1	hsa-miR-30a-5p		163	1	0	0	0	DNAJC13	0	1	1	0	1	0	0.00250019	0.0136313	1	0	1	0	1	0	1
5	109713520	109716264	109716264	109713520	+	circMAN2A1	MAN2A1	up	circMan2a1	Man2a1	hsa-miR-30a-5p		163	1	0	0	0	DNAJC16	0	0	1	0	1	0	0.00907977	0.0345226	1	0	0	0	1	0	0
5	109713520	109716264	109716264	109713520	+	circMAN2A1	MAN2A1	up	circMan2a1	Man2a1	hsa-miR-30a-5p		163	1	0	0	0	DNAJC25-GNG10	0	1	1	0	1	0	1.92615e-06	0.000120222	0.0150278	0	0	0	1	0	0
5	109713520	109716264	109716264	109713520	+	circMAN2A1	MAN2A1	up	circMan2a1	Man2a1	hsa-miR-30a-5p		163	1	0	0	0	DNAJC28	0	0	1	0	1	0	0.000525507	0.00475087	1	0	0	0	0	0	0
5	109713520	109716264	109716264	109713520	+	circMAN2A1	MAN2A1	up	circMan2a1	Man2a1	hsa-miR-30a-5p		163	1	0	0	0	DNAJC3	1	1	1	0	1	0	0.000620899	0.00532837	1	0	0	0	1	0	0
5	109713520	109716264	109716264	109713520	+	circMAN2A1	MAN2A1	up	circMan2a1	Man2a1	hsa-miR-30a-5p		163	1	0	0	0	DNAJC9	0	0	1	0	1	0	0.00140537	0.00923733	1	0	0	0	1	0	0
5	109713520	109716264	109716264	109713520	+	circMAN2A1	MAN2A1	up	circMan2a1	Man2a1	hsa-miR-30a-5p		163	1	0	0	0	DNM1L	0	0	1	0	1	0	0.00465817	0.0210806	1	0	1	0	1	1	1
5	109713520	109716264	109716264	109713520	+	circMAN2A1	MAN2A1	up	circMan2a1	Man2a1	hsa-miR-30a-5p		163	1	0	0	0	DNMT3A	0	1	1	0	1	0	0.000939276	0.00704637	1	1	0	0	1	0	1
5	109713520	109716264	109716264	109713520	+	circMAN2A1	MAN2A1	up	circMan2a1	Man2a1	hsa-miR-30a-5p		163	1	0	0	0	DNMT3B	0	0	1	0	1	0	0.00227589	0.0128021	1	0	0	0	1	0	0
5	109713520	109716264	109716264	109713520	+	circMAN2A1	MAN2A1	up	circMan2a1	Man2a1	hsa-miR-30a-5p		163	1	0	0	0	DOC2A	0	1	1	0	1	0	3.0602e-07	4.18872e-05	0.00238757	0	0	0	0	0	0
5	109713520	109716264	109716264	109713520	+	circMAN2A1	MAN2A1	up	circMan2a1	Man2a1	hsa-miR-30a-5p		163	1	0	0	0	DOCK1	0	0	1	0	1	0	0.000817202	0.0064421	1	1	1	0	1	0	1
5	109713520	109716264	109716264	109713520	+	circMAN2A1	MAN2A1	up	circMan2a1	Man2a1	hsa-miR-30a-5p		163	1	0	0	0	DOCK10	0	0	1	0	1	0	0.00144541	0.00941323	1	0	1	0	0	0	0
5	109713520	109716264	109716264	109713520	+	circMAN2A1	MAN2A1	up	circMan2a1	Man2a1	hsa-miR-30a-5p		163	1	0	0	0	DOCK4	0	1	1	0	1	0	0.00946625	0.0355588	1	1	1	1	1	1	1
5	109713520	109716264	109716264	109713520	+	circMAN2A1	MAN2A1	up	circMan2a1	Man2a1	hsa-miR-30a-5p		163	1	0	0	0	DOCK5	0	0	1	0	1	0	0.00873505	0.0336547	1	0	1	0	1	0	1
5	109713520	109716264	109716264	109713520	+	circMAN2A1	MAN2A1	up	circMan2a1	Man2a1	hsa-miR-30a-5p		163	1	0	0	0	DOCK7	1	1	1	0	1	0	0.00378598	0.0181105	1	0	0	0	1	1	1
5	109713520	109716264	109716264	109713520	+	circMAN2A1	MAN2A1	up	circMan2a1	Man2a1	hsa-miR-30a-5p		163	1	0	0	0	DOK5	0	1	0	0	0	1	2.31462e-06	0.000134766	0.0180587	0	0	0	0	0	0
5	109713520	109716264	109716264	109713520	+	circMAN2A1	MAN2A1	up	circMan2a1	Man2a1	hsa-miR-30a-5p		163	1	0	0	0	DOLPP1	0	1	1	0	1	0	0.00594789	0.0252204	1	0	0	0	0	0	0
5	109713520	109716264	109716264	109713520	+	circMAN2A1	MAN2A1	up	circMan2a1	Man2a1	hsa-miR-30a-5p		163	1	0	0	0	DR1	0	0	1	0	1	0	0.000502775	0.00459327	1	0	0	0	1	0	0
5	109713520	109716264	109716264	109713520	+	circMAN2A1	MAN2A1	up	circMan2a1	Man2a1	hsa-miR-30a-5p		163	1	0	0	0	DSCC1	0	1	1	0	1	0	2.44202e-05	0.000628799	0.190526	0	0	0	1	0	0
5	109713520	109716264	109716264	109713520	+	circMAN2A1	MAN2A1	up	circMan2a1	Man2a1	hsa-miR-30a-5p		163	1	0	0	0	DSEL	0	0	1	0	1	0	0.00229856	0.0129203	1	0	0	0	0	0	0
5	109713520	109716264	109716264	109713520	+	circMAN2A1	MAN2A1	up	circMan2a1	Man2a1	hsa-miR-30a-5p		163	1	0	0	0	DSG2	1	1	1	0	1	0	0.00458519	0.0208228	1	0	0	0	1	0	0
5	109713520	109716264	109716264	109713520	+	circMAN2A1	MAN2A1	up	circMan2a1	Man2a1	hsa-miR-30a-5p		163	1	0	0	0	DSP	0	1	1	0	1	0	0.00108141	0.00775473	1	0	1	0	1	0	1
5	109713520	109716264	109716264	109713520	+	circMAN2A1	MAN2A1	up	circMan2a1	Man2a1	hsa-miR-30a-5p		163	1	0	0	0	DTWD1	0	0	1	0	1	0	4.26271e-05	0.000892739	0.332577	0	0	0	1	0	0
5	109713520	109716264	109716264	109713520	+	circMAN2A1	MAN2A1	up	circMan2a1	Man2a1	hsa-miR-30a-5p		163	1	0	0	0	DUSP11	0	0	1	0	1	0	0.00011909	0.00171428	0.929141	0	0	0	1	0	0
5	109713520	109716264	109716264	109713520	+	circMAN2A1	MAN2A1	up	circMan2a1	Man2a1	hsa-miR-30a-5p		163	1	0	0	0	E2F8	0	0	1	0	1	0	6.24677e-05	0.0011204	0.487373	0	0	0	1	0	0
5	109713520	109716264	109716264	109713520	+	circMAN2A1	MAN2A1	up	circMan2a1	Man2a1	hsa-miR-30a-5p		163	1	0	0	0	EAF1	0	1	1	0	1	0	0.00369324	0.0178308	1	0	0	0	1	0	0
5	109713520	109716264	109716264	109713520	+	circMAN2A1	MAN2A1	up	circMan2a1	Man2a1	hsa-miR-30a-5p		163	1	0	0	0	EBAG9	0	0	1	0	1	0	3.38091e-05	0.000762367	0.263779	0	0	0	1	0	0
5	109713520	109716264	109716264	109713520	+	circMAN2A1	MAN2A1	up	circMan2a1	Man2a1	hsa-miR-30a-5p		163	1	0	0	0	EBF2	0	1	0	0	0	1	0.00210029	0.012168	1	0	0	0	1	0	0
5	109713520	109716264	109716264	109713520	+	circMAN2A1	MAN2A1	up	circMan2a1	Man2a1	hsa-miR-30a-5p		163	1	0	0	0	EBF3	0	0	1	0	1	0	0.00140904	0.00925364	1	1	0	0	1	0	1
5	109713520	109716264	109716264	109713520	+	circMAN2A1	MAN2A1	up	circMan2a1	Man2a1	hsa-miR-30a-5p		163	1	0	0	0	ECT2	0	0	1	0	1	0	0.00354387	0.0172138	1	0	0	0	1	1	1
5	109713520	109716264	109716264	109713520	+	circMAN2A1	MAN2A1	up	circMan2a1	Man2a1	hsa-miR-30a-5p		163	1	0	0	0	ECT2L	0	1	0	0	0	1	5.38378e-07	5.83393e-05	0.00420043	0	0	0	0	0	0
5	109713520	109716264	109716264	109713520	+	circMAN2A1	MAN2A1	up	circMan2a1	Man2a1	hsa-miR-30a-5p		163	1	0	0	0	EDAR	0	1	1	0	1	0	0.000164363	0.0021196	1	0	0	0	0	0	0
5	109713520	109716264	109716264	109713520	+	circMAN2A1	MAN2A1	up	circMan2a1	Man2a1	hsa-miR-30a-5p		163	1	0	0	0	EDARADD	0	0	1	0	1	0	0.00458519	0.0208228	1	0	1	0	0	0	0
5	109713520	109716264	109716264	109713520	+	circMAN2A1	MAN2A1	up	circMan2a1	Man2a1	hsa-miR-30a-5p		163	1	0	0	0	EDC3	1	1	1	0	1	0	0.00210389	0.012168	1	0	0	0	1	0	0
5	109713520	109716264	109716264	109713520	+	circMAN2A1	MAN2A1	up	circMan2a1	Man2a1	hsa-miR-30a-5p		163	1	0	0	0	EDIL3	0	0	1	0	1	0	0.00700219	0.028528	1	0	0	0	1	0	0
5	109713520	109716264	109716264	109713520	+	circMAN2A1	MAN2A1	up	circMan2a1	Man2a1	hsa-miR-30a-5p		163	1	0	0	0	EDNRA	0	1	1	0	1	0	0.00265236	0.0141157	1	0	0	0	0	0	0
5	109713520	109716264	109716264	109713520	+	circMAN2A1	MAN2A1	up	circMan2a1	Man2a1	hsa-miR-30a-5p		163	1	0	0	0	EDNRB	0	0	1	0	1	0	0.0081439	0.0319129	1	0	0	0	0	0	0
5	109713520	109716264	109716264	109713520	+	circMAN2A1	MAN2A1	up	circMan2a1	Man2a1	hsa-miR-30a-5p		163	1	0	0	0	EED	1	1	1	0	1	0	7.05302e-05	0.00119625	0.550277	0	0	0	1	0	0
5	109713520	109716264	109716264	109713520	+	circMAN2A1	MAN2A1	up	circMan2a1	Man2a1	hsa-miR-30a-5p		163	1	0	0	0	EEF1AKMT3	0	0	1	0	1	0	9.61413e-05	0.00146679	0.750095	0	0	0	0	0	0
5	109713520	109716264	109716264	109713520	+	circMAN2A1	MAN2A1	up	circMan2a1	Man2a1	hsa-miR-30a-5p		163	1	0	0	0	EEPD1	0	1	1	0	1	0	0.000292233	0.00311051	1	0	0	0	0	0	0
5	109713520	109716264	109716264	109713520	+	circMAN2A1	MAN2A1	up	circMan2a1	Man2a1	hsa-miR-30a-5p		163	1	0	0	0	EFNA3	0	1	1	0	1	0	0.000402962	0.00391368	1	0	0	0	0	0	0
5	109713520	109716264	109716264	109713520	+	circMAN2A1	MAN2A1	up	circMan2a1	Man2a1	hsa-miR-30a-5p		163	1	0	0	0	EGLN2	0	0	1	0	1	0	0.000584344	0.00511104	1	0	0	0	1	0	0
5	109713520	109716264	109716264	109713520	+	circMAN2A1	MAN2A1	up	circMan2a1	Man2a1	hsa-miR-30a-5p		163	1	0	0	0	EGLN3	0	0	1	0	1	0	0.0112247	0.0403015	1	0	0	0	1	0	0
5	109713520	109716264	109716264	109713520	+	circMAN2A1	MAN2A1	up	circMan2a1	Man2a1	hsa-miR-30a-5p		163	1	0	0	0	EGR3	0	0	1	0	1	0	0.00489931	0.0218425	1	1	0	0	0	0	0
5	109713520	109716264	109716264	109713520	+	circMAN2A1	MAN2A1	up	circMan2a1	Man2a1	hsa-miR-30a-5p		163	1	0	0	0	EHBP1	0	0	1	0	1	0	0.00022814	0.00262212	1	0	0	0	1	0	0
5	109713520	109716264	109716264	109713520	+	circMAN2A1	MAN2A1	up	circMan2a1	Man2a1	hsa-miR-30a-5p		163	1	0	0	0	EIF1AX	0	0	1	0	1	0	0.00623025	0.0261195	1	0	0	0	1	0	0
5	109713520	109716264	109716264	109713520	+	circMAN2A1	MAN2A1	up	circMan2a1	Man2a1	hsa-miR-30a-5p		163	1	0	0	0	EIF2AK3	0	0	1	0	1	0	0.000476062	0.00442803	1	0	0	0	1	0	0
5	109713520	109716264	109716264	109713520	+	circMAN2A1	MAN2A1	up	circMan2a1	Man2a1	hsa-miR-30a-5p		163	1	0	0	0	EIF2B1	1	0	1	0	1	0	0.000148321	0.00198151	1	0	0	0	1	0	0
5	109713520	109716264	109716264	109713520	+	circMAN2A1	MAN2A1	up	circMan2a1	Man2a1	hsa-miR-30a-5p		163	1	0	0	0	EIF4G2	0	0	1	0	1	0	0.0121556	0.0427969	1	0	0	1	1	0	1
5	109713520	109716264	109716264	109713520	+	circMAN2A1	MAN2A1	up	circMan2a1	Man2a1	hsa-miR-30a-5p		163	1	0	0	0	ELF1	0	0	1	0	1	0	0.00629989	0.0263266	1	0	0	0	1	0	0
5	109713520	109716264	109716264	109713520	+	circMAN2A1	MAN2A1	up	circMan2a1	Man2a1	hsa-miR-30a-5p		163	1	0	0	0	ELFN2	0	1	0	0	0	1	0.0104154	0.0382406	1	0	1	0	0	0	0
5	109713520	109716264	109716264	109713520	+	circMAN2A1	MAN2A1	up	circMan2a1	Man2a1	hsa-miR-30a-5p		163	1	0	0	0	ELK3	0	0	1	0	1	0	0.000757328	0.0060977	1	0	0	0	1	0	0
5	109713520	109716264	109716264	109713520	+	circMAN2A1	MAN2A1	up	circMan2a1	Man2a1	hsa-miR-30a-5p		163	1	0	0	0	ELL	0	1	1	0	1	0	5.37586e-05	0.00105114	0.419424	0	0	0	1	0	0
5	109713520	109716264	109716264	109713520	+	circMAN2A1	MAN2A1	up	circMan2a1	Man2a1	hsa-miR-30a-5p		163	1	0	0	0	ELMOD2	1	1	1	0	1	0	0.0133428	0.045911	1	0	0	0	1	0	0
5	109713520	109716264	109716264	109713520	+	circMAN2A1	MAN2A1	up	circMan2a1	Man2a1	hsa-miR-30a-5p		163	1	0	0	0	ELMSAN1	0	0	1	0	1	0	0.0125226	0.0438124	1	0	0	0	0	0	0
5	109713520	109716264	109716264	109713520	+	circMAN2A1	MAN2A1	up	circMan2a1	Man2a1	hsa-miR-30a-5p		163	1	0	0	0	ELOVL5	1	1	1	0	1	0	0.000852637	0.00662577	1	0	0	0	1	0	0
5	109713520	109716264	109716264	109713520	+	circMAN2A1	MAN2A1	up	circMan2a1	Man2a1	hsa-miR-30a-5p		163	1	0	0	0	ELOVL6	0	0	1	0	1	0	0.00463637	0.021043	1	0	0	0	1	0	0
5	109713520	109716264	109716264	109713520	+	circMAN2A1	MAN2A1	up	circMan2a1	Man2a1	hsa-miR-30a-5p		163	1	0	0	0	EMB	0	0	1	0	1	0	0.00679561	0.0278171	1	0	0	0	1	0	0
5	109713520	109716264	109716264	109713520	+	circMAN2A1	MAN2A1	up	circMan2a1	Man2a1	hsa-miR-30a-5p		163	1	0	0	0	EMC4	0	0	1	0	1	0	0.00020105	0.00238388	1	0	0	0	0	0	0
5	109713520	109716264	109716264	109713520	+	circMAN2A1	MAN2A1	up	circMan2a1	Man2a1	hsa-miR-30a-5p		163	1	0	0	0	EMC8	0	0	1	0	1	0	0.000187882	0.00231208	1	0	0	0	0	0	0
5	109713520	109716264	109716264	109713520	+	circMAN2A1	MAN2A1	up	circMan2a1	Man2a1	hsa-miR-30a-5p		163	1	0	0	0	EMCN	0	0	1	0	1	0	0.00135922	0.0090754	1	0	0	0	0	0	0
5	109713520	109716264	109716264	109713520	+	circMAN2A1	MAN2A1	up	circMan2a1	Man2a1	hsa-miR-30a-5p		163	1	0	0	0	EML1	0	1	1	0	1	0	0.00518219	0.0227271	1	0	0	0	1	0	0
5	109713520	109716264	109716264	109713520	+	circMAN2A1	MAN2A1	up	circMan2a1	Man2a1	hsa-miR-30a-5p		163	1	0	0	0	EML4	1	1	1	0	1	0	0.00810654	0.0318626	1	0	0	0	1	1	1
5	109713520	109716264	109716264	109713520	+	circMAN2A1	MAN2A1	up	circMan2a1	Man2a1	hsa-miR-30a-5p		163	1	0	0	0	ENC1	0	0	1	0	1	0	0.0104154	0.0382406	1	0	0	1	1	0	1
5	109713520	109716264	109716264	109713520	+	circMAN2A1	MAN2A1	up	circMan2a1	Man2a1	hsa-miR-30a-5p		163	1	0	0	0	ENDOD1	0	0	1	0	1	0	0.00414395	0.0194648	1	0	0	0	1	0	0
5	109713520	109716264	109716264	109713520	+	circMAN2A1	MAN2A1	up	circMan2a1	Man2a1	hsa-miR-30a-5p		163	1	0	0	0	ENOX2	0	1	1	0	1	0	0.00338892	0.0167556	1	0	0	0	1	0	0
5	109713520	109716264	109716264	109713520	+	circMAN2A1	MAN2A1	up	circMan2a1	Man2a1	hsa-miR-30a-5p		163	1	0	0	0	EPB41	1	1	1	0	1	0	0.00834217	0.0324455	1	0	1	0	1	1	1
5	109713520	109716264	109716264	109713520	+	circMAN2A1	MAN2A1	up	circMan2a1	Man2a1	hsa-miR-30a-5p		163	1	0	0	0	EPB41L2	0	0	1	0	1	0	0.000901158	0.00685266	1	0	1	0	1	1	1
5	109713520	109716264	109716264	109713520	+	circMAN2A1	MAN2A1	up	circMan2a1	Man2a1	hsa-miR-30a-5p		163	1	0	0	0	EPB41L3	0	1	1	0	1	0	2.36619e-05	0.000611293	0.184611	0	1	0	1	1	1
5	109713520	109716264	109716264	109713520	+	circMAN2A1	MAN2A1	up	circMan2a1	Man2a1	hsa-miR-30a-5p		163	1	0	0	0	EPB41L4B	0	1	1	0	1	0	0.0013598	0.0090754	1	0	0	0	1	0	0
5	109713520	109716264	109716264	109713520	+	circMAN2A1	MAN2A1	up	circMan2a1	Man2a1	hsa-miR-30a-5p		163	1	0	0	0	EPC2	0	1	1	0	1	0	0.00465817	0.0210806	1	1	0	0	1	0	1
5	109713520	109716264	109716264	109713520	+	circMAN2A1	MAN2A1	up	circMan2a1	Man2a1	hsa-miR-30a-5p		163	1	0	0	0	EPHB2	0	1	1	0	1	0	0.0057587	0.0245784	1	1	0	0	1	0	1
5	109713520	109716264	109716264	109713520	+	circMAN2A1	MAN2A1	up	circMan2a1	Man2a1	hsa-miR-30a-5p		163	1	0	0	0	EPN2	0	0	1	0	1	0	0.00700219	0.028528	1	0	0	0	1	1	1
5	109713520	109716264	109716264	109713520	+	circMAN2A1	MAN2A1	up	circMan2a1	Man2a1	hsa-miR-30a-5p		163	1	0	0	0	ERC2	0	1	0	0	0	1	0.00214591	0.012351	1	0	1	0	1	1	1
5	109713520	109716264	109716264	109713520	+	circMAN2A1	MAN2A1	up	circMan2a1	Man2a1	hsa-miR-30a-5p		163	1	0	0	0	ERCC3	0	0	1	0	1	0	1.32835e-06	9.94685e-05	0.0103638	0	0	0	1	0	0
5	109713520	109716264	109716264	109713520	+	circMAN2A1	MAN2A1	up	circMan2a1	Man2a1	hsa-miR-30a-5p		163	1	0	0	0	ERCC4	0	0	1	0	1	0	0.0108669	0.0393425	1	0	0	0	1	0	0
5	109713520	109716264	109716264	109713520	+	circMAN2A1	MAN2A1	up	circMan2a1	Man2a1	hsa-miR-30a-5p		163	1	0	0	0	ERCC6L2	0	0	1	0	1	0	0.0140329	0.0478516	1	0	0	0	0	0	0
5	109713520	109716264	109716264	109713520	+	circMAN2A1	MAN2A1	up	circMan2a1	Man2a1	hsa-miR-30a-5p		163	1	0	0	0	ERG	1	1	1	0	1	0	0.00547518	0.0236268	1	1	0	0	0	1	1
5	109713520	109716264	109716264	109713520	+	circMAN2A1	MAN2A1	up	circMan2a1	Man2a1	hsa-miR-30a-5p		163	1	0	0	0	ERI2	0	1	1	0	1	0	5.92792e-05	0.00109857	0.462496	0	0	0	1	0	0
5	109713520	109716264	109716264	109713520	+	circMAN2A1	MAN2A1	up	circMan2a1	Man2a1	hsa-miR-30a-5p		163	1	0	0	0	ERICH3	0	1	0	0	0	1	0.000488867	0.00450091	1	0	0	0	0	0	0
5	109713520	109716264	109716264	109713520	+	circMAN2A1	MAN2A1	up	circMan2a1	Man2a1	hsa-miR-30a-5p		163	1	0	0	0	ERLEC1	0	0	1	0	1	0	0.000133561	0.00184021	1	0	0	0	0	0	0
5	109713520	109716264	109716264	109713520	+	circMAN2A1	MAN2A1	up	circMan2a1	Man2a1	hsa-miR-30a-5p		163	1	0	0	0	ERLIN1	1	1	1	0	1	0	0.000994583	0.00732742	1	0	1	0	1	0	1
5	109713520	109716264	109716264	109713520	+	circMAN2A1	MAN2A1	up	circMan2a1	Man2a1	hsa-miR-30a-5p		163	1	0	0	0	ERMAP	0	1	0	0	0	1	1.38428e-05	0.000442628	0.108001	0	0	0	0	0	0
5	109713520	109716264	109716264	109713520	+	circMAN2A1	MAN2A1	up	circMan2a1	Man2a1	hsa-miR-30a-5p		163	1	0	0	0	ERMN	0	1	0	0	0	1	0.000817202	0.0064421	1	1	0	0	0	0	0
5	109713520	109716264	109716264	109713520	+	circMAN2A1	MAN2A1	up	circMan2a1	Man2a1	hsa-miR-30a-5p		163	1	0	0	0	ERRFI1	0	1	1	0	1	0	0.00497299	0.022064	1	0	0	0	1	0	0
5	109713520	109716264	109716264	109713520	+	circMAN2A1	MAN2A1	up	circMan2a1	Man2a1	hsa-miR-30a-5p		163	1	0	0	0	ESCO1	0	1	1	0	1	0	1.81896e-05	0.000521747	0.141915	0	0	0	1	0	0
5	109713520	109716264	109716264	109713520	+	circMAN2A1	MAN2A1	up	circMan2a1	Man2a1	hsa-miR-30a-5p		163	1	0	0	0	ESCO2	0	0	1	0	1	0	0.00194214	0.0116155	1	0	0	0	1	0	0
5	109713520	109716264	109716264	109713520	+	circMAN2A1	MAN2A1	up	circMan2a1	Man2a1	hsa-miR-30a-5p		163	1	0	0	0	ESF1	0	0	1	0	1	0	0.000817202	0.0064421	1	0	0	0	1	0	0
5	109713520	109716264	109716264	109713520	+	circMAN2A1	MAN2A1	up	circMan2a1	Man2a1	hsa-miR-30a-5p		163	1	0	0	0	ESPN	0	1	1	0	1	0	0.000605028	0.00523355	1	0	0	0	0	0	0
5	109713520	109716264	109716264	109713520	+	circMAN2A1	MAN2A1	up	circMan2a1	Man2a1	hsa-miR-30a-5p		163	1	0	0	0	ETF1	0	0	1	0	1	0	0.00450912	0.0206093	1	0	0	0	1	0	0
5	109713520	109716264	109716264	109713520	+	circMAN2A1	MAN2A1	up	circMan2a1	Man2a1	hsa-miR-30a-5p		163	1	0	0	0	ETNK2	0	0	1	0	1	0	0.000239701	0.00270644	1	0	0	0	0	0	0
5	109713520	109716264	109716264	109713520	+	circMAN2A1	MAN2A1	up	circMan2a1	Man2a1	hsa-miR-30a-5p		163	1	0	0	0	ETS2	0	0	1	0	1	0	0.00202176	0.0119408	1	0	0	0	1	0	0
5	109713520	109716264	109716264	109713520	+	circMAN2A1	MAN2A1	up	circMan2a1	Man2a1	hsa-miR-30a-5p		163	1	0	0	0	ETV5	0	0	1	0	1	0	0.00669406	0.0275459	1	0	0	0	1	0	0
5	109713520	109716264	109716264	109713520	+	circMAN2A1	MAN2A1	up	circMan2a1	Man2a1	hsa-miR-30a-5p		163	1	0	0	0	EVL	0	0	1	0	1	0	7.79884e-06	0.000305761	0.0608465	0	1	0	1	0	1
5	109713520	109716264	109716264	109713520	+	circMAN2A1	MAN2A1	up	circMan2a1	Man2a1	hsa-miR-30a-5p		163	1	0	0	0	EXD2	0	0	1	0	1	0	0.00919776	0.0348038	1	0	0	0	1	0	0
5	109713520	109716264	109716264	109713520	+	circMAN2A1	MAN2A1	up	circMan2a1	Man2a1	hsa-miR-30a-5p		163	1	0	0	0	EXOC4	0	1	1	0	1	0	2.83593e-05	0.000680797	0.221259	0	1	0	1	0	1
5	109713520	109716264	109716264	109713520	+	circMAN2A1	MAN2A1	up	circMan2a1	Man2a1	hsa-miR-30a-5p		163	1	0	0	0	EXOC6	0	1	1	0	1	0	0.0047783	0.0214501	1	1	1	0	1	0	1
5	109713520	109716264	109716264	109713520	+	circMAN2A1	MAN2A1	up	circMan2a1	Man2a1	hsa-miR-30a-5p		163	1	0	0	0	EXOSC1	0	0	1	0	1	0	7.41121e-06	0.000296524	0.0578222	0	0	0	0	0	0
5	109713520	109716264	109716264	109713520	+	circMAN2A1	MAN2A1	up	circMan2a1	Man2a1	hsa-miR-30a-5p		163	1	0	0	0	EXOSC3	0	0	1	0	1	0	0.000564202	0.00499649	1	0	0	0	1	0	0
5	109713520	109716264	109716264	109713520	+	circMAN2A1	MAN2A1	up	circMan2a1	Man2a1	hsa-miR-30a-5p		163	1	0	0	0	EXTL2	0	1	1	0	1	0	0.00679231	0.0278171	1	0	0	0	1	0	0
5	109713520	109716264	109716264	109713520	+	circMAN2A1	MAN2A1	up	circMan2a1	Man2a1	hsa-miR-30a-5p		163	1	0	0	0	EYA1	0	0	1	0	1	0	0.00307509	0.0156503	1	0	0	0	1	0	0
5	109713520	109716264	109716264	109713520	+	circMAN2A1	MAN2A1	up	circMan2a1	Man2a1	hsa-miR-30a-5p		163	1	0	0	0	EYA2	1	1	1	0	1	0	4.39343e-06	0.000202826	0.0342775	0	0	0	0	0	0
5	109713520	109716264	109716264	109713520	+	circMAN2A1	MAN2A1	up	circMan2a1	Man2a1	hsa-miR-30a-5p		163	1	0	0	0	EYS	0	1	0	0	0	1	0.00316592	0.0159255	1	0	0	0	0	0	0
5	109713520	109716264	109716264	109713520	+	circMAN2A1	MAN2A1	up	circMan2a1	Man2a1	hsa-miR-30a-5p		163	1	0	0	0	F8	0	0	1	0	1	0	0.00011909	0.00171428	0.929141	0	0	0	0	0	0
5	109713520	109716264	109716264	109713520	+	circMAN2A1	MAN2A1	up	circMan2a1	Man2a1	hsa-miR-30a-5p		163	1	0	0	0	FAF2	1	0	1	0	1	0	0.00510406	0.0224855	1	0	0	0	1	0	0
5	109713520	109716264	109716264	109713520	+	circMAN2A1	MAN2A1	up	circMan2a1	Man2a1	hsa-miR-30a-5p		163	1	0	0	0	FAHD1	1	1	1	0	1	0	0.00828888	0.0323509	1	0	0	0	1	0	0
5	109713520	109716264	109716264	109713520	+	circMAN2A1	MAN2A1	up	circMan2a1	Man2a1	hsa-miR-30a-5p		163	1	0	0	0	FAM102B	0	0	1	0	1	0	0.0067313	0.0276554	1	0	0	0	1	0	0
5	109713520	109716264	109716264	109713520	+	circMAN2A1	MAN2A1	up	circMan2a1	Man2a1	hsa-miR-30a-5p		163	1	0	0	0	FAM104A	1	1	1	0	1	0	0.0106991	0.0388615	1	0	0	0	1	0	0
5	109713520	109716264	109716264	109713520	+	circMAN2A1	MAN2A1	up	circMan2a1	Man2a1	hsa-miR-30a-5p		163	1	0	0	0	FAM107A	0	0	1	0	1	0	0.000369922	0.00364871	1	0	1	0	0	0	0
5	109713520	109716264	109716264	109713520	+	circMAN2A1	MAN2A1	up	circMan2a1	Man2a1	hsa-miR-30a-5p		163	1	0	0	0	FAM109A	0	0	1	0	1	0	1.71365e-05	0.000503844	0.133699	0	0	0	0	0	0
5	109713520	109716264	109716264	109713520	+	circMAN2A1	MAN2A1	up	circMan2a1	Man2a1	hsa-miR-30a-5p		163	1	0	0	0	FAM110B	0	1	1	0	1	0	0.00148629	0.00957557	1	0	0	0	1	0	0
5	109713520	109716264	109716264	109713520	+	circMAN2A1	MAN2A1	up	circMan2a1	Man2a1	hsa-miR-30a-5p		163	1	0	0	0	FAM111B	0	0	1	0	1	0	0.000219722	0.00254721	1	0	0	0	1	0	0
5	109713520	109716264	109716264	109713520	+	circMAN2A1	MAN2A1	up	circMan2a1	Man2a1	hsa-miR-30a-5p		163	1	0	0	0	FAM124A	0	1	0	0	0	1	0.00111431	0.00789631	1	0	0	0	0	0	0
5	109713520	109716264	109716264	109713520	+	circMAN2A1	MAN2A1	up	circMan2a1	Man2a1	hsa-miR-30a-5p		163	1	0	0	0	FAM131B	0	1	0	0	0	1	0.000124098	0.00176044	0.968213	0	0	0	0	0	0
5	109713520	109716264	109716264	109713520	+	circMAN2A1	MAN2A1	up	circMan2a1	Man2a1	hsa-miR-30a-5p		163	1	0	0	0	FAM133A	0	1	1	0	1	0	0.00758209	0.0302122	1	0	0	0	0	0	0
5	109713520	109716264	109716264	109713520	+	circMAN2A1	MAN2A1	up	circMan2a1	Man2a1	hsa-miR-30a-5p		163	1	0	0	0	FAM133B	0	0	1	0	1	0	0.000637106	0.00540294	1	0	0	0	1	0	0
5	109713520	109716264	109716264	109713520	+	circMAN2A1	MAN2A1	up	circMan2a1	Man2a1	hsa-miR-30a-5p		163	1	0	0	0	FAM136A	0	0	1	0	1	0	0.00331334	0.0164654	1	0	0	0	1	0	0
5	109713520	109716264	109716264	109713520	+	circMAN2A1	MAN2A1	up	circMan2a1	Man2a1	hsa-miR-30a-5p		163	1	0	0	0	FAM13A	0	1	1	0	1	0	0.0146089	0.0492774	1	0	0	0	1	0	0
5	109713520	109716264	109716264	109713520	+	circMAN2A1	MAN2A1	up	circMan2a1	Man2a1	hsa-miR-30a-5p		163	1	0	0	0	FAM13B	0	0	1	0	1	0	0.00122031	0.00835899	1	0	0	0	1	1	1
5	109713520	109716264	109716264	109713520	+	circMAN2A1	MAN2A1	up	circMan2a1	Man2a1	hsa-miR-30a-5p		163	1	0	0	0	FAM13C	0	1	1	0	1	0	0.000476062	0.00442803	1	0	0	0	0	0	0
5	109713520	109716264	109716264	109713520	+	circMAN2A1	MAN2A1	up	circMan2a1	Man2a1	hsa-miR-30a-5p		163	1	0	0	0	FAM155A	0	1	0	0	0	1	0.000310306	0.00322371	1	0	0	0	0	0	0
5	109713520	109716264	109716264	109713520	+	circMAN2A1	MAN2A1	up	circMan2a1	Man2a1	hsa-miR-30a-5p		163	1	0	0	0	FAM156A	0	0	1	0	1	0	1.41515e-06	9.94685e-05	0.011041	0	0	0	1	0	0
5	109713520	109716264	109716264	109713520	+	circMAN2A1	MAN2A1	up	circMan2a1	Man2a1	hsa-miR-30a-5p		163	1	0	0	0	FAM156B	0	0	1	0	1	0	1.07821e-06	8.76269e-05	0.00841219	0	0	0	0	0	0
5	109713520	109716264	109716264	109713520	+	circMAN2A1	MAN2A1	up	circMan2a1	Man2a1	hsa-miR-30a-5p		163	1	0	0	0	FAM161A	0	0	1	0	1	0	0.00161414	0.0101316	1	0	0	0	1	0	0
5	109713520	109716264	109716264	109713520	+	circMAN2A1	MAN2A1	up	circMan2a1	Man2a1	hsa-miR-30a-5p		163	1	0	0	0	FAM169B	0	1	0	0	0	1	1.56569e-06	0.000106035	0.0122155	0	0	0	0	0	0
5	109713520	109716264	109716264	109713520	+	circMAN2A1	MAN2A1	up	circMan2a1	Man2a1	hsa-miR-30a-5p		163	1	0	0	0	FAM177A1	0	0	1	0	1	0	0.00210389	0.012168	1	0	0	0	1	0	0
5	109713520	109716264	109716264	109713520	+	circMAN2A1	MAN2A1	up	circMan2a1	Man2a1	hsa-miR-30a-5p		163	1	0	0	0	FAM192A	0	0	1	0	1	0	0.000741065	0.005995	1	0	0	0	0	0	0
5	109713520	109716264	109716264	109713520	+	circMAN2A1	MAN2A1	up	circMan2a1	Man2a1	hsa-miR-30a-5p		163	1	0	0	0	FAM19A2	0	0	1	0	1	0	3.60401e-07	4.53524e-05	0.00281185	0	0	0	0	0	0
5	109713520	109716264	109716264	109713520	+	circMAN2A1	MAN2A1	up	circMan2a1	Man2a1	hsa-miR-30a-5p		163	1	0	0	0	FAM208A	0	0	1	0	1	0	0.0123481	0.0432794	1	0	0	0	0	0	0
5	109713520	109716264	109716264	109713520	+	circMAN2A1	MAN2A1	up	circMan2a1	Man2a1	hsa-miR-30a-5p		163	1	0	0	0	FAM208B	0	0	1	0	1	0	7.79225e-05	0.00126641	0.607951	0	0	0	0	0	0
5	109713520	109716264	109716264	109713520	+	circMAN2A1	MAN2A1	up	circMan2a1	Man2a1	hsa-miR-30a-5p		163	1	0	0	0	FAM210A	0	0	1	0	1	0	0.00208528	0.012168	1	0	0	0	0	0	0
5	109713520	109716264	109716264	109713520	+	circMAN2A1	MAN2A1	up	circMan2a1	Man2a1	hsa-miR-30a-5p		163	1	0	0	0	FAM210B	0	1	1	0	1	0	0.00843569	0.0327602	1	0	0	0	0	0	0
5	109713520	109716264	109716264	109713520	+	circMAN2A1	MAN2A1	up	circMan2a1	Man2a1	hsa-miR-30a-5p		163	1	0	0	0	FAM213B	0	0	1	0	1	0	0.000648062	0.00546614	1	0	0	0	0	0	0
5	109713520	109716264	109716264	109713520	+	circMAN2A1	MAN2A1	up	circMan2a1	Man2a1	hsa-miR-30a-5p		163	1	0	0	0	FAM214A	0	1	1	0	1	0	0.0047783	0.0214501	1	0	0	0	0	0	0
5	109713520	109716264	109716264	109713520	+	circMAN2A1	MAN2A1	up	circMan2a1	Man2a1	hsa-miR-30a-5p		163	1	0	0	0	FAM220A	0	0	1	0	1	0	0.000648062	0.00546614	1	0	0	0	0	0	0
5	109713520	109716264	109716264	109713520	+	circMAN2A1	MAN2A1	up	circMan2a1	Man2a1	hsa-miR-30a-5p		163	1	0	0	0	FAM229B	0	1	0	0	0	1	5.28918e-05	0.00103945	0.412662	0	0	0	0	0	0
5	109713520	109716264	109716264	109713520	+	circMAN2A1	MAN2A1	up	circMan2a1	Man2a1	hsa-miR-30a-5p		163	1	0	0	0	FAM240A	0	1	0	0	0	1	2.69516e-05	0.000655067	0.210276	0	0	0	0	0	0
5	109713520	109716264	109716264	109713520	+	circMAN2A1	MAN2A1	up	circMan2a1	Man2a1	hsa-miR-30a-5p		163	1	0	0	0	FAM24A	0	1	0	0	0	1	2.06116e-07	3.22103e-05	0.00160812	0	0	0	0	0	0
5	109713520	109716264	109716264	109713520	+	circMAN2A1	MAN2A1	up	circMan2a1	Man2a1	hsa-miR-30a-5p		163	1	0	0	0	FAM43A	0	1	1	0	1	0	0.000620899	0.00532837	1	0	0	0	0	0	0
5	109713520	109716264	109716264	109713520	+	circMAN2A1	MAN2A1	up	circMan2a1	Man2a1	hsa-miR-30a-5p		163	1	0	0	0	FAM46C	0	0	1	0	1	0	0.00505416	0.0223541	1	0	0	0	0	0	0
5	109713520	109716264	109716264	109713520	+	circMAN2A1	MAN2A1	up	circMan2a1	Man2a1	hsa-miR-30a-5p		163	1	0	0	0	FAM49A	0	0	1	0	1	0	7.16984e-07	6.58107e-05	0.00559391	0	1	0	0	0	0
5	109713520	109716264	109716264	109713520	+	circMAN2A1	MAN2A1	up	circMan2a1	Man2a1	hsa-miR-30a-5p		163	1	0	0	0	FAM57A	0	0	1	0	1	0	0.00184529	0.0111865	1	0	0	0	1	0	0
5	109713520	109716264	109716264	109713520	+	circMAN2A1	MAN2A1	up	circMan2a1	Man2a1	hsa-miR-30a-5p		163	1	0	0	0	FAM69A	0	0	1	0	1	0	1.86896e-05	0.000530242	0.145817	0	0	0	1	0	0
5	109713520	109716264	109716264	109713520	+	circMAN2A1	MAN2A1	up	circMan2a1	Man2a1	hsa-miR-30a-5p		163	1	0	0	0	FAM71F2	0	1	0	0	0	1	0.0100076	0.0370221	1	0	0	0	0	0	0
5	109713520	109716264	109716264	109713520	+	circMAN2A1	MAN2A1	up	circMan2a1	Man2a1	hsa-miR-30a-5p		163	1	0	0	0	FAM78B	0	1	0	0	0	1	0.0074461	0.029792	1	0	0	0	0	0	0
5	109713520	109716264	109716264	109713520	+	circMAN2A1	MAN2A1	up	circMan2a1	Man2a1	hsa-miR-30a-5p		163	1	0	0	0	FAM81A	0	1	1	0	1	0	0.0015798	0.00998021	1	0	1	0	1	0	1
5	109713520	109716264	109716264	109713520	+	circMAN2A1	MAN2A1	up	circMan2a1	Man2a1	hsa-miR-30a-5p		163	1	0	0	0	FAM81B	1	0	0	0	1	0	1.15467e-08	6.65347e-06	9.00871e-05	0	0	0	1	0	0
5	109713520	109716264	109716264	109713520	+	circMAN2A1	MAN2A1	up	circMan2a1	Man2a1	hsa-miR-30a-5p		163	1	0	0	0	FAM83F	0	1	1	0	1	0	2.59681e-08	1.06633e-05	0.000202603	0	0	0	0	0	0
5	109713520	109716264	109716264	109713520	+	circMAN2A1	MAN2A1	up	circMan2a1	Man2a1	hsa-miR-30a-5p		163	1	0	0	0	FAN1	0	0	1	0	1	0	0.00302339	0.0154375	1	1	0	0	0	0	0
5	109713520	109716264	109716264	109713520	+	circMAN2A1	MAN2A1	up	circMan2a1	Man2a1	hsa-miR-30a-5p		163	1	0	0	0	FANCF	1	0	1	0	1	0	0.00666669	0.0274913	1	0	0	0	1	0	0
5	109713520	109716264	109716264	109713520	+	circMAN2A1	MAN2A1	up	circMan2a1	Man2a1	hsa-miR-30a-5p		163	1	0	0	0	FANCL	1	0	1	0	1	0	8.2352e-05	0.00131662	0.64251	0	0	0	1	0	0
5	109713520	109716264	109716264	109713520	+	circMAN2A1	MAN2A1	up	circMan2a1	Man2a1	hsa-miR-30a-5p		163	1	0	0	0	FAP	0	1	1	0	1	0	4.18957e-08	1.42117e-05	0.00032687	0	0	0	0	0	0
5	109713520	109716264	109716264	109713520	+	circMAN2A1	MAN2A1	up	circMan2a1	Man2a1	hsa-miR-30a-5p		163	1	0	0	0	FAU	0	0	1	0	1	0	5.06069e-07	5.56106e-05	0.00394835	0	0	0	0	0	0
5	109713520	109716264	109716264	109713520	+	circMAN2A1	MAN2A1	up	circMan2a1	Man2a1	hsa-miR-30a-5p		163	1	0	0	0	FBXL14	0	1	1	0	1	0	2.89009e-05	0.000685363	0.225485	0	0	0	1	0	0
5	109713520	109716264	109716264	109713520	+	circMAN2A1	MAN2A1	up	circMan2a1	Man2a1	hsa-miR-30a-5p		163	1	0	0	0	FBXL5	0	0	1	0	1	0	0.00127241	0.00861002	1	0	0	0	1	0	0
5	109713520	109716264	109716264	109713520	+	circMAN2A1	MAN2A1	up	circMan2a1	Man2a1	hsa-miR-30a-5p		163	1	0	0	0	FBXO11	0	0	1	0	1	0	0.0011339	0.00800607	1	1	0	0	1	0	1
5	109713520	109716264	109716264	109713520	+	circMAN2A1	MAN2A1	up	circMan2a1	Man2a1	hsa-miR-30a-5p		163	1	0	0	0	FBXO21	0	0	1	0	1	0	0.00907977	0.0345226	1	0	0	0	1	0	0
5	109713520	109716264	109716264	109713520	+	circMAN2A1	MAN2A1	up	circMan2a1	Man2a1	hsa-miR-30a-5p		163	1	0	0	0	FBXO34	0	1	1	0	1	0	0.00220929	0.0125633	1	0	0	0	1	0	0
5	109713520	109716264	109716264	109713520	+	circMAN2A1	MAN2A1	up	circMan2a1	Man2a1	hsa-miR-30a-5p		163	1	0	0	0	FBXO45	1	1	1	0	1	0	0.00412088	0.0194032	1	0	0	0	1	0	0
5	109713520	109716264	109716264	109713520	+	circMAN2A1	MAN2A1	up	circMan2a1	Man2a1	hsa-miR-30a-5p		163	1	0	0	0	FBXW7	0	0	1	0	1	0	0.0031854	0.0160132	1	0	0	0	1	0	0
5	109713520	109716264	109716264	109713520	+	circMAN2A1	MAN2A1	up	circMan2a1	Man2a1	hsa-miR-30a-5p		163	1	0	0	0	FCHO2	0	0	1	0	1	0	0.00787591	0.0311444	1	0	0	0	1	0	0
5	109713520	109716264	109716264	109713520	+	circMAN2A1	MAN2A1	up	circMan2a1	Man2a1	hsa-miR-30a-5p		163	1	0	0	0	FCN1	0	1	0	0	0	1	6.83063e-08	1.77642e-05	0.000532926	0	0	0	0	0	0
5	109713520	109716264	109716264	109713520	+	circMAN2A1	MAN2A1	up	circMan2a1	Man2a1	hsa-miR-30a-5p		163	1	0	0	0	FCRLB	0	0	1	0	1	0	4.03588e-05	0.000867437	0.314879	0	0	0	0	0	0
5	109713520	109716264	109716264	109713520	+	circMAN2A1	MAN2A1	up	circMan2a1	Man2a1	hsa-miR-30a-5p		163	1	0	0	0	FDX1	1	0	1	0	1	0	0.000175808	0.00219114	1	0	0	0	1	0	0
5	109713520	109716264	109716264	109713520	+	circMAN2A1	MAN2A1	up	circMan2a1	Man2a1	hsa-miR-30a-5p		163	1	0	0	0	FEM1A	0	0	1	0	1	0	0.000327111	0.00333611	1	0	0	0	0	0	0
5	109713520	109716264	109716264	109713520	+	circMAN2A1	MAN2A1	up	circMan2a1	Man2a1	hsa-miR-30a-5p		163	1	0	0	0	FGF21	0	0	1	0	1	0	1.09554e-07	2.49682e-05	0.00085474	0	0	0	1	0	0
5	109713520	109716264	109716264	109713520	+	circMAN2A1	MAN2A1	up	circMan2a1	Man2a1	hsa-miR-30a-5p		163	1	0	0	0	FGL2	0	0	1	0	1	0	0.00888729	0.0340898	1	0	0	0	0	0	0
5	109713520	109716264	109716264	109713520	+	circMAN2A1	MAN2A1	up	circMan2a1	Man2a1	hsa-miR-30a-5p		163	1	0	0	0	FIGNL1	0	0	1	0	1	0	0.00215428	0.012351	1	0	0	0	1	0	0
5	109713520	109716264	109716264	109713520	+	circMAN2A1	MAN2A1	up	circMan2a1	Man2a1	hsa-miR-30a-5p		163	1	0	0	0	FKBP3	0	1	1	0	1	0	4.30236e-05	0.000892739	0.33567	0	0	0	1	0	0
5	109713520	109716264	109716264	109713520	+	circMAN2A1	MAN2A1	up	circMan2a1	Man2a1	hsa-miR-30a-5p		163	1	0	0	0	FKTN	0	0	1	0	1	0	0.0130584	0.0452203	1	0	0	0	1	0	0
5	109713520	109716264	109716264	109713520	+	circMAN2A1	MAN2A1	up	circMan2a1	Man2a1	hsa-miR-30a-5p		163	1	0	0	0	FLJ20373	0	0	1	0	1	0	0.00210029	0.012168	1	0	0	0	0	0	0
5	109713520	109716264	109716264	109713520	+	circMAN2A1	MAN2A1	up	circMan2a1	Man2a1	hsa-miR-30a-5p		163	1	0	0	0	FLT1	0	0	1	0	1	0	0.00753923	0.0301248	1	0	0	0	1	0	0
5	109713520	109716264	109716264	109713520	+	circMAN2A1	MAN2A1	up	circMan2a1	Man2a1	hsa-miR-30a-5p		163	1	0	0	0	FLVCR1	0	1	1	0	1	0	0.00214591	0.012351	1	0	0	0	1	0	0
5	109713520	109716264	109716264	109713520	+	circMAN2A1	MAN2A1	up	circMan2a1	Man2a1	hsa-miR-30a-5p		163	1	0	0	0	FLVCR2	0	1	1	0	1	0	0.00528693	0.0230826	1	0	0	0	0	0	0
5	109713520	109716264	109716264	109713520	+	circMAN2A1	MAN2A1	up	circMan2a1	Man2a1	hsa-miR-30a-5p		163	1	0	0	0	FMC1	0	1	0	0	0	1	5.55774e-06	0.000239566	0.0433615	0	0	0	0	0	0
5	109713520	109716264	109716264	109713520	+	circMAN2A1	MAN2A1	up	circMan2a1	Man2a1	hsa-miR-30a-5p		163	1	0	0	0	FMNL2	0	0	1	0	1	0	0.00765023	0.0304526	1	0	1	0	1	1	1
5	109713520	109716264	109716264	109713520	+	circMAN2A1	MAN2A1	up	circMan2a1	Man2a1	hsa-miR-30a-5p		163	1	0	0	0	FMR1NB	0	1	0	0	0	1	2.07104e-06	0.000123345	0.0161582	0	0	0	0	0	0
5	109713520	109716264	109716264	109713520	+	circMAN2A1	MAN2A1	up	circMan2a1	Man2a1	hsa-miR-30a-5p		163	1	0	0	0	FN1	0	0	1	0	1	0	0.00951589	0.0356766	1	0	0	0	0	1	0
5	109713520	109716264	109716264	109713520	+	circMAN2A1	MAN2A1	up	circMan2a1	Man2a1	hsa-miR-30a-5p		163	1	0	0	0	FNBP1	0	0	1	0	1	0	0.00343191	0.0169252	1	0	0	0	1	0	0
5	109713520	109716264	109716264	109713520	+	circMAN2A1	MAN2A1	up	circMan2a1	Man2a1	hsa-miR-30a-5p		163	1	0	0	0	FNBP4	0	0	1	0	1	0	0.00691963	0.0282358	1	0	0	0	1	0	0
5	109713520	109716264	109716264	109713520	+	circMAN2A1	MAN2A1	up	circMan2a1	Man2a1	hsa-miR-30a-5p		163	1	0	0	0	FOPNL	0	0	1	0	1	0	0.00539319	0.0233376	1	0	0	0	0	0	0
5	109713520	109716264	109716264	109713520	+	circMAN2A1	MAN2A1	up	circMan2a1	Man2a1	hsa-miR-30a-5p		163	1	0	0	0	FOXA1	1	1	1	0	1	0	0.00161345	0.0101316	1	0	0	0	1	0	0
5	109713520	109716264	109716264	109713520	+	circMAN2A1	MAN2A1	up	circMan2a1	Man2a1	hsa-miR-30a-5p		163	1	0	0	0	FOXB1	0	0	1	0	1	0	1.41515e-06	9.94685e-05	0.011041	0	0	0	0	0	0
5	109713520	109716264	109716264	109713520	+	circMAN2A1	MAN2A1	up	circMan2a1	Man2a1	hsa-miR-30a-5p		163	1	0	0	0	FOXD1	1	1	1	0	1	0	6.20203e-05	0.00111751	0.483882	0	0	0	0	0	0
5	109713520	109716264	109716264	109713520	+	circMAN2A1	MAN2A1	up	circMan2a1	Man2a1	hsa-miR-30a-5p		163	1	0	0	0	FOXG1	1	1	1	0	1	0	0.00618093	0.0259267	1	1	0	0	0	0	0
5	109713520	109716264	109716264	109713520	+	circMAN2A1	MAN2A1	up	circMan2a1	Man2a1	hsa-miR-30a-5p		163	1	0	0	0	FOXN3	0	0	1	0	1	0	3.26048e-05	0.000751368	0.254382	0	0	0	1	0	0
5	109713520	109716264	109716264	109713520	+	circMAN2A1	MAN2A1	up	circMan2a1	Man2a1	hsa-miR-30a-5p		163	1	0	0	0	FOXP4	0	1	1	0	1	0	0.0128474	0.0446285	1	0	0	0	1	0	0
5	109713520	109716264	109716264	109713520	+	circMAN2A1	MAN2A1	up	circMan2a1	Man2a1	hsa-miR-30a-5p		163	1	0	0	0	FOXRED1	0	0	1	0	1	0	6.96194e-05	0.00119116	0.54317	0	0	0	0	0	0
5	109713520	109716264	109716264	109713520	+	circMAN2A1	MAN2A1	up	circMan2a1	Man2a1	hsa-miR-30a-5p		163	1	0	0	0	FP565260.7	0	0	1	0	1	0	0.00186497	0.0112882	1	0	0	0	0	0	0
5	109713520	109716264	109716264	109713520	+	circMAN2A1	MAN2A1	up	circMan2a1	Man2a1	hsa-miR-30a-5p		163	1	0	0	0	FRK	0	1	1	0	1	0	2.80969e-05	0.000678676	0.219212	1	0	0	0	0	0
5	109713520	109716264	109716264	109713520	+	circMAN2A1	MAN2A1	up	circMan2a1	Man2a1	hsa-miR-30a-5p		163	1	0	0	0	FRMD4A	0	1	1	0	1	0	7.27049e-05	0.00121791	0.567244	0	0	0	1	0	0
5	109713520	109716264	109716264	109713520	+	circMAN2A1	MAN2A1	up	circMan2a1	Man2a1	hsa-miR-30a-5p		163	1	0	0	0	FRMD4B	0	0	1	0	1	0	0.0127395	0.0443325	1	0	0	0	1	0	0
5	109713520	109716264	109716264	109713520	+	circMAN2A1	MAN2A1	up	circMan2a1	Man2a1	hsa-miR-30a-5p		163	1	0	0	0	FRMPD1	0	1	0	0	0	1	6.94855e-07	6.45388e-05	0.00542126	0	0	0	1	0	0
5	109713520	109716264	109716264	109713520	+	circMAN2A1	MAN2A1	up	circMan2a1	Man2a1	hsa-miR-30a-5p		163	1	0	0	0	FRZB	0	1	1	0	1	0	0.000272253	0.00295017	1	0	0	0	0	0	0
5	109713520	109716264	109716264	109713520	+	circMAN2A1	MAN2A1	up	circMan2a1	Man2a1	hsa-miR-30a-5p		163	1	0	0	0	FST	0	0	1	0	1	0	0.00129025	0.00866312	1	0	0	0	0	0	0
5	109713520	109716264	109716264	109713520	+	circMAN2A1	MAN2A1	up	circMan2a1	Man2a1	hsa-miR-30a-5p		163	1	0	0	0	FUBP3	0	0	1	0	1	0	0.00518219	0.0227271	1	0	0	0	0	0	0
5	109713520	109716264	109716264	109713520	+	circMAN2A1	MAN2A1	up	circMan2a1	Man2a1	hsa-miR-30a-5p		163	1	0	0	0	FUCA1	1	1	1	0	1	0	0.000192185	0.00233919	1	0	0	0	1	0	0
5	109713520	109716264	109716264	109713520	+	circMAN2A1	MAN2A1	up	circMan2a1	Man2a1	hsa-miR-30a-5p		163	1	0	0	0	FUT4	0	1	1	0	1	0	0.00882872	0.0339318	1	0	0	0	0	0	0
5	109713520	109716264	109716264	109713520	+	circMAN2A1	MAN2A1	up	circMan2a1	Man2a1	hsa-miR-30a-5p		163	1	0	0	0	FYCO1	1	1	1	0	1	0	0.00754086	0.0301248	1	0	0	0	1	0	0
5	109713520	109716264	109716264	109713520	+	circMAN2A1	MAN2A1	up	circMan2a1	Man2a1	hsa-miR-30a-5p		163	1	0	0	0	FZD10	0	0	1	0	1	0	0.000229545	0.00262212	1	0	0	0	0	0	0
5	109713520	109716264	109716264	109713520	+	circMAN2A1	MAN2A1	up	circMan2a1	Man2a1	hsa-miR-30a-5p		163	1	0	0	0	FZD3	0	1	1	0	1	0	0.0142467	0.0483272	1	0	0	0	1	0	0
5	109713520	109716264	109716264	109713520	+	circMAN2A1	MAN2A1	up	circMan2a1	Man2a1	hsa-miR-30a-5p		163	1	0	0	0	FZD5	0	0	1	0	1	0	0.0120857	0.0426085	1	0	0	0	1	0	0
5	109713520	109716264	109716264	109713520	+	circMAN2A1	MAN2A1	up	circMan2a1	Man2a1	hsa-miR-30a-5p		163	1	0	0	0	G3BP1	1	0	1	0	1	0	0.0137886	0.0471838	1	0	0	0	1	0	0
5	109713520	109716264	109716264	109713520	+	circMAN2A1	MAN2A1	up	circMan2a1	Man2a1	hsa-miR-30a-5p		163	1	0	0	0	GABRA5	0	1	0	0	0	1	0.000716922	0.00588163	1	0	0	0	0	0	0
5	109713520	109716264	109716264	109713520	+	circMAN2A1	MAN2A1	up	circMan2a1	Man2a1	hsa-miR-30a-5p		163	1	0	0	0	GABRB1	0	1	0	0	0	1	0.000421454	0.00403954	1	0	0	0	1	0	0
5	109713520	109716264	109716264	109713520	+	circMAN2A1	MAN2A1	up	circMan2a1	Man2a1	hsa-miR-30a-5p		163	1	0	0	0	GALNT13	0	1	1	0	1	0	0.00250595	0.0136532	1	1	0	0	1	0	1
5	109713520	109716264	109716264	109713520	+	circMAN2A1	MAN2A1	up	circMan2a1	Man2a1	hsa-miR-30a-5p		163	1	0	0	0	GALNT2	0	1	1	0	1	0	0.0122039	0.042909	1	1	0	0	1	0	1
5	109713520	109716264	109716264	109713520	+	circMAN2A1	MAN2A1	up	circMan2a1	Man2a1	hsa-miR-30a-5p		163	1	0	0	0	GALNT3	0	1	1	0	1	0	0.00124446	0.00850198	1	0	0	0	1	0	0
5	109713520	109716264	109716264	109713520	+	circMAN2A1	MAN2A1	up	circMan2a1	Man2a1	hsa-miR-30a-5p		163	1	0	0	0	GALNT4	0	0	1	0	1	0	0.0131783	0.0454541	1	0	0	0	0	0	0
5	109713520	109716264	109716264	109713520	+	circMAN2A1	MAN2A1	up	circMan2a1	Man2a1	hsa-miR-30a-5p		163	1	0	0	0	GALNT6	0	0	1	0	1	0	0.000858926	0.00662843	1	0	0	0	0	0	0
5	109713520	109716264	109716264	109713520	+	circMAN2A1	MAN2A1	up	circMan2a1	Man2a1	hsa-miR-30a-5p		163	1	0	0	0	GALNT7	1	1	1	0	1	0	0.0014597	0.0094826	1	0	0	0	1	0	0
5	109713520	109716264	109716264	109713520	+	circMAN2A1	MAN2A1	up	circMan2a1	Man2a1	hsa-miR-30a-5p		163	1	0	0	0	GALR1	0	1	0	0	0	1	6.57346e-05	0.00115705	0.512861	0	0	0	0	0	0
5	109713520	109716264	109716264	109713520	+	circMAN2A1	MAN2A1	up	circMan2a1	Man2a1	hsa-miR-30a-5p		163	1	0	0	0	GAN	0	0	1	0	1	0	6.3358e-05	0.00112858	0.494319	0	0	0	1	0	0
5	109713520	109716264	109716264	109713520	+	circMAN2A1	MAN2A1	up	circMan2a1	Man2a1	hsa-miR-30a-5p		163	1	0	0	0	GANC	0	1	0	0	0	1	0.00210029	0.012168	1	0	0	0	0	0	0
5	109713520	109716264	109716264	109713520	+	circMAN2A1	MAN2A1	up	circMan2a1	Man2a1	hsa-miR-30a-5p		163	1	0	0	0	GAREM1	0	1	1	0	1	0	0.00421462	0.0196619	1	0	0	0	0	0	0
5	109713520	109716264	109716264	109713520	+	circMAN2A1	MAN2A1	up	circMan2a1	Man2a1	hsa-miR-30a-5p		163	1	0	0	0	GAS2	0	1	0	0	0	1	8.69743e-05	0.00135174	0.678573	1	0	0	0	0	0
5	109713520	109716264	109716264	109713520	+	circMAN2A1	MAN2A1	up	circMan2a1	Man2a1	hsa-miR-30a-5p		163	1	0	0	0	GAS2L3	0	1	0	0	0	1	0.00458519	0.0208228	1	0	0	0	1	0	0
5	109713520	109716264	109716264	109713520	+	circMAN2A1	MAN2A1	up	circMan2a1	Man2a1	hsa-miR-30a-5p		163	1	0	0	0	GATA5	0	1	0	0	0	1	1.41515e-06	9.94685e-05	0.011041	0	0	0	0	0	0
5	109713520	109716264	109716264	109713520	+	circMAN2A1	MAN2A1	up	circMan2a1	Man2a1	hsa-miR-30a-5p		163	1	0	0	0	GATD1	0	0	1	0	1	0	0.000922876	0.00695679	1	0	0	0	0	0	0
5	109713520	109716264	109716264	109713520	+	circMAN2A1	MAN2A1	up	circMan2a1	Man2a1	hsa-miR-30a-5p		163	1	0	0	0	GATM	0	1	1	0	1	0	0.00331334	0.0164654	1	1	0	0	1	0	1
5	109713520	109716264	109716264	109713520	+	circMAN2A1	MAN2A1	up	circMan2a1	Man2a1	hsa-miR-30a-5p		163	1	0	0	0	GBP1	0	0	1	0	1	0	4.84091e-06	0.000219586	0.0377688	0	0	0	0	0	0
5	109713520	109716264	109716264	109713520	+	circMAN2A1	MAN2A1	up	circMan2a1	Man2a1	hsa-miR-30a-5p		163	1	0	0	0	GBP3	0	0	1	0	1	0	0.000207231	0.00244232	1	0	0	0	0	0	0
5	109713520	109716264	109716264	109713520	+	circMAN2A1	MAN2A1	up	circMan2a1	Man2a1	hsa-miR-30a-5p		163	1	0	0	0	GCG	0	1	0	0	0	1	3.2951e-06	0.000164797	0.0257084	0	0	0	0	0	0
5	109713520	109716264	109716264	109713520	+	circMAN2A1	MAN2A1	up	circMan2a1	Man2a1	hsa-miR-30a-5p		163	1	0	0	0	GCLC	1	1	1	0	1	0	0.0112247	0.0403015	1	0	0	0	1	0	0
5	109713520	109716264	109716264	109713520	+	circMAN2A1	MAN2A1	up	circMan2a1	Man2a1	hsa-miR-30a-5p		163	1	0	0	0	GCLM	0	0	1	0	1	0	0.0141779	0.0482259	1	0	0	0	1	0	0
5	109713520	109716264	109716264	109713520	+	circMAN2A1	MAN2A1	up	circMan2a1	Man2a1	hsa-miR-30a-5p		163	1	0	0	0	GCSAM	1	1	1	0	1	0	2.6395e-05	0.000655067	0.205933	0	0	0	0	0	0
5	109713520	109716264	109716264	109713520	+	circMAN2A1	MAN2A1	up	circMan2a1	Man2a1	hsa-miR-30a-5p		163	1	0	0	0	GDA	0	0	1	0	1	0	0.0111353	0.0401097	1	1	0	0	0	0	0
5	109713520	109716264	109716264	109713520	+	circMAN2A1	MAN2A1	up	circMan2a1	Man2a1	hsa-miR-30a-5p		163	1	0	0	0	GDE1	0	1	1	0	1	0	0.00328226	0.016405	1	0	0	0	0	0	0
5	109713520	109716264	109716264	109713520	+	circMAN2A1	MAN2A1	up	circMan2a1	Man2a1	hsa-miR-30a-5p		163	1	0	0	0	GDNF	0	0	1	0	1	0	5.65882e-05	0.00107946	0.441501	0	0	0	1	0	0
5	109713520	109716264	109716264	109713520	+	circMAN2A1	MAN2A1	up	circMan2a1	Man2a1	hsa-miR-30a-5p		163	1	0	0	0	GFM1	0	0	1	0	1	0	0.0044908	0.0205738	1	0	0	0	1	0	0
5	109713520	109716264	109716264	109713520	+	circMAN2A1	MAN2A1	up	circMan2a1	Man2a1	hsa-miR-30a-5p		163	1	0	0	0	GFPT2	0	1	1	0	1	0	0.00250019	0.0136313	1	0	0	0	0	0	0
5	109713520	109716264	109716264	109713520	+	circMAN2A1	MAN2A1	up	circMan2a1	Man2a1	hsa-miR-30a-5p		163	1	0	0	0	GID4	0	1	1	0	1	0	0.00402727	0.0190083	1	0	0	0	0	0	0
5	109713520	109716264	109716264	109713520	+	circMAN2A1	MAN2A1	up	circMan2a1	Man2a1	hsa-miR-30a-5p		163	1	0	0	0	GIGYF1	1	1	1	0	1	0	0.000200389	0.00238388	1	1	0	0	1	0	1
5	109713520	109716264	109716264	109713520	+	circMAN2A1	MAN2A1	up	circMan2a1	Man2a1	hsa-miR-30a-5p		163	1	0	0	0	GIGYF2	0	1	1	0	1	0	0.0043234	0.0200661	1	1	0	0	1	0	1
5	109713520	109716264	109716264	109713520	+	circMAN2A1	MAN2A1	up	circMan2a1	Man2a1	hsa-miR-30a-5p		163	1	0	0	0	GKN2	0	1	0	0	0	1	8.70049e-08	2.05701e-05	0.000678812	0	0	0	0	0	0
5	109713520	109716264	109716264	109713520	+	circMAN2A1	MAN2A1	up	circMan2a1	Man2a1	hsa-miR-30a-5p		163	1	0	0	0	GLCE	1	1	1	0	1	0	0.00938418	0.0352845	1	0	0	0	1	0	0
5	109713520	109716264	109716264	109713520	+	circMAN2A1	MAN2A1	up	circMan2a1	Man2a1	hsa-miR-30a-5p		163	1	0	0	0	GLDC	0	1	1	0	1	0	7.36802e-05	0.00121791	0.574853	0	0	0	0	0	0
5	109713520	109716264	109716264	109713520	+	circMAN2A1	MAN2A1	up	circMan2a1	Man2a1	hsa-miR-30a-5p		163	1	0	0	0	GLI2	0	1	1	0	1	0	0.00561035	0.0241035	1	0	0	0	0	0	0
5	109713520	109716264	109716264	109713520	+	circMAN2A1	MAN2A1	up	circMan2a1	Man2a1	hsa-miR-30a-5p		163	1	0	0	0	GLP1R	0	1	0	0	0	1	5.74356e-05	0.00108765	0.448113	0	0	0	0	0	0
5	109713520	109716264	109716264	109713520	+	circMAN2A1	MAN2A1	up	circMan2a1	Man2a1	hsa-miR-30a-5p		163	1	0	0	0	GLUD1	0	1	1	0	1	0	0.000311306	0.00322551	1	0	1	0	1	0	1
5	109713520	109716264	109716264	109713520	+	circMAN2A1	MAN2A1	up	circMan2a1	Man2a1	hsa-miR-30a-5p		163	1	0	0	0	GLUD2	0	1	1	0	1	0	3.83432e-06	0.000186971	0.0299154	0	0	0	0	0	0
5	109713520	109716264	109716264	109713520	+	circMAN2A1	MAN2A1	up	circMan2a1	Man2a1	hsa-miR-30a-5p		163	1	0	0	0	GM2A	0	1	1	0	1	0	0.00135922	0.0090754	1	0	0	0	1	0	0
5	109713520	109716264	109716264	109713520	+	circMAN2A1	MAN2A1	up	circMan2a1	Man2a1	hsa-miR-30a-5p		163	1	0	0	0	GMEB2	0	1	1	0	1	0	0.00238062	0.013229	1	0	0	0	1	0	0
5	109713520	109716264	109716264	109713520	+	circMAN2A1	MAN2A1	up	circMan2a1	Man2a1	hsa-miR-30a-5p		163	1	0	0	0	GMNC	0	1	1	0	1	0	0.00295393	0.0152525	1	0	0	0	0	0	0
5	109713520	109716264	109716264	109713520	+	circMAN2A1	MAN2A1	up	circMan2a1	Man2a1	hsa-miR-30a-5p		163	1	0	0	0	GMNN	0	0	1	0	1	0	6.20203e-05	0.00111751	0.483882	0	0	0	1	0	0
5	109713520	109716264	109716264	109713520	+	circMAN2A1	MAN2A1	up	circMan2a1	Man2a1	hsa-miR-30a-5p		163	1	0	0	0	GNAI2	1	1	1	0	1	0	0.00151412	0.00973079	1	0	1	0	0	0	0
5	109713520	109716264	109716264	109713520	+	circMAN2A1	MAN2A1	up	circMan2a1	Man2a1	hsa-miR-30a-5p		163	1	0	0	0	GNAO1	0	1	0	0	0	1	0.0011339	0.00800607	1	0	1	1	0	0	1
5	109713520	109716264	109716264	109713520	+	circMAN2A1	MAN2A1	up	circMan2a1	Man2a1	hsa-miR-30a-5p		163	1	0	0	0	GNG10	0	1	1	0	1	0	2.14863e-06	0.000126042	0.0167636	0	0	0	0	0	0
5	109713520	109716264	109716264	109713520	+	circMAN2A1	MAN2A1	up	circMan2a1	Man2a1	hsa-miR-30a-5p		163	1	0	0	0	GNPAT	0	0	1	0	1	0	6.52731e-07	6.44634e-05	0.00509261	0	1	0	1	0	1
5	109713520	109716264	109716264	109713520	+	circMAN2A1	MAN2A1	up	circMan2a1	Man2a1	hsa-miR-30a-5p		163	1	0	0	0	GNPDA1	0	1	1	0	1	0	0.000858926	0.00662843	1	0	0	0	1	0	0
5	109713520	109716264	109716264	109713520	+	circMAN2A1	MAN2A1	up	circMan2a1	Man2a1	hsa-miR-30a-5p		163	1	0	0	0	GNPDA2	0	0	1	0	1	0	0.00346576	0.0170169	1	0	0	0	1	0	0
5	109713520	109716264	109716264	109713520	+	circMAN2A1	MAN2A1	up	circMan2a1	Man2a1	hsa-miR-30a-5p		163	1	0	0	0	GOLGA4	0	1	1	0	1	0	0.00378598	0.0181105	1	0	0	0	1	0	0
5	109713520	109716264	109716264	109713520	+	circMAN2A1	MAN2A1	up	circMan2a1	Man2a1	hsa-miR-30a-5p		163	1	0	0	0	GOLGA6C	0	1	0	0	0	1	0.000626264	0.00532837	1	0	0	0	0	0	0
5	109713520	109716264	109716264	109713520	+	circMAN2A1	MAN2A1	up	circMan2a1	Man2a1	hsa-miR-30a-5p		163	1	0	0	0	GOLGA6L10	0	1	0	0	0	1	2.8227e-05	0.000679714	0.220227	0	0	0	0	0	0
5	109713520	109716264	109716264	109713520	+	circMAN2A1	MAN2A1	up	circMan2a1	Man2a1	hsa-miR-30a-5p		163	1	0	0	0	GOLGA6L4	0	1	0	0	0	1	9.98799e-05	0.00150437	0.779263	0	0	0	0	0	0
5	109713520	109716264	109716264	109713520	+	circMAN2A1	MAN2A1	up	circMan2a1	Man2a1	hsa-miR-30a-5p		163	1	0	0	0	GOLGA8A	0	1	1	0	1	0	0.0131395	0.0453604	1	0	0	0	0	0	0
5	109713520	109716264	109716264	109713520	+	circMAN2A1	MAN2A1	up	circMan2a1	Man2a1	hsa-miR-30a-5p		163	1	0	0	0	GOLGA8B	1	1	1	0	1	0	0.00843569	0.0327602	1	0	0	0	1	0	0
5	109713520	109716264	109716264	109713520	+	circMAN2A1	MAN2A1	up	circMan2a1	Man2a1	hsa-miR-30a-5p		163	1	0	0	0	GOLT1B	0	0	1	0	1	0	0.00179525	0.0109889	1	0	0	0	1	0	0
5	109713520	109716264	109716264	109713520	+	circMAN2A1	MAN2A1	up	circMan2a1	Man2a1	hsa-miR-30a-5p		163	1	0	0	0	GORAB	0	1	1	0	1	0	7.58726e-05	0.00124886	0.591958	0	0	0	1	0	0
5	109713520	109716264	109716264	109713520	+	circMAN2A1	MAN2A1	up	circMan2a1	Man2a1	hsa-miR-30a-5p		163	1	0	0	0	GORASP2	0	1	1	0	1	0	0.00386931	0.018412	1	0	0	0	1	0	0
5	109713520	109716264	109716264	109713520	+	circMAN2A1	MAN2A1	up	circMan2a1	Man2a1	hsa-miR-30a-5p		163	1	0	0	0	GOT2	0	1	1	0	1	0	0.00507898	0.0223877	1	0	1	0	1	0	1
5	109713520	109716264	109716264	109713520	+	circMAN2A1	MAN2A1	up	circMan2a1	Man2a1	hsa-miR-30a-5p		163	1	0	0	0	GPAT3	0	0	1	0	1	0	0.00175005	0.0108022	1	0	0	0	0	0	0
5	109713520	109716264	109716264	109713520	+	circMAN2A1	MAN2A1	up	circMan2a1	Man2a1	hsa-miR-30a-5p		163	1	0	0	0	GPAT4	0	0	1	0	1	0	0.000238747	0.00270644	1	0	0	0	0	0	0
5	109713520	109716264	109716264	109713520	+	circMAN2A1	MAN2A1	up	circMan2a1	Man2a1	hsa-miR-30a-5p		163	1	0	0	0	GPATCH2L	0	1	1	0	1	0	0.0121704	0.0428298	1	0	0	0	0	0	0
5	109713520	109716264	109716264	109713520	+	circMAN2A1	MAN2A1	up	circMan2a1	Man2a1	hsa-miR-30a-5p		163	1	0	0	0	GPATCH3	0	0	1	0	1	0	0.000239701	0.00270644	1	0	0	0	0	0	0
5	109713520	109716264	109716264	109713520	+	circMAN2A1	MAN2A1	up	circMan2a1	Man2a1	hsa-miR-30a-5p		163	1	0	0	0	GPBP1	0	0	1	0	1	0	0.00834217	0.0324455	1	0	0	0	1	0	0
5	109713520	109716264	109716264	109713520	+	circMAN2A1	MAN2A1	up	circMan2a1	Man2a1	hsa-miR-30a-5p		163	1	0	0	0	GPR108	0	0	1	0	1	0	9.71899e-06	0.000351054	0.0758276	0	0	0	0	0	0
5	109713520	109716264	109716264	109713520	+	circMAN2A1	MAN2A1	up	circMan2a1	Man2a1	hsa-miR-30a-5p		163	1	0	0	0	GPR139	0	0	1	0	1	0	4.2835e-07	5.14152e-05	0.00334199	0	0	0	0	0	0
5	109713520	109716264	109716264	109713520	+	circMAN2A1	MAN2A1	up	circMan2a1	Man2a1	hsa-miR-30a-5p		163	1	0	0	0	GPR157	0	0	1	0	1	0	6.77546e-05	0.00118525	0.528622	0	0	0	0	0	0
5	109713520	109716264	109716264	109713520	+	circMAN2A1	MAN2A1	up	circMan2a1	Man2a1	hsa-miR-30a-5p		163	1	0	0	0	GPR180	0	1	1	0	1	0	0.0106697	0.0388615	1	0	0	0	1	0	0
5	109713520	109716264	109716264	109713520	+	circMAN2A1	MAN2A1	up	circMan2a1	Man2a1	hsa-miR-30a-5p		163	1	0	0	0	GPR19	0	1	0	0	0	1	1.07821e-06	8.76269e-05	0.00841219	0	0	0	1	0	0
5	109713520	109716264	109716264	109713520	+	circMAN2A1	MAN2A1	up	circMan2a1	Man2a1	hsa-miR-30a-5p		163	1	0	0	0	GPR75-ASB3	1	1	0	0	1	0	5.06069e-07	5.56106e-05	0.00394835	0	0	0	0	0	0
5	109713520	109716264	109716264	109713520	+	circMAN2A1	MAN2A1	up	circMan2a1	Man2a1	hsa-miR-30a-5p		163	1	0	0	0	GPRIN3	0	0	1	0	1	0	0.00105249	0.00759624	1	0	0	0	1	0	0
5	109713520	109716264	109716264	109713520	+	circMAN2A1	MAN2A1	up	circMan2a1	Man2a1	hsa-miR-30a-5p		163	1	0	0	0	GPT2	0	1	1	0	1	0	0.00507898	0.0223877	1	0	0	0	1	0	0
5	109713520	109716264	109716264	109713520	+	circMAN2A1	MAN2A1	up	circMan2a1	Man2a1	hsa-miR-30a-5p		163	1	0	0	0	GRAMD2A	0	1	0	0	0	1	9.32392e-06	0.000341527	0.0727452	0	0	0	0	0	0
5	109713520	109716264	109716264	109713520	+	circMAN2A1	MAN2A1	up	circMan2a1	Man2a1	hsa-miR-30a-5p		163	1	0	0	0	GREB1	0	0	1	0	1	0	0.0142085	0.0482259	1	0	0	0	0	0	0
5	109713520	109716264	109716264	109713520	+	circMAN2A1	MAN2A1	up	circMan2a1	Man2a1	hsa-miR-30a-5p		163	1	0	0	0	GREB1L	0	0	1	0	1	0	8.58183e-05	0.00135174	0.669554	0	0	0	0	0	0
5	109713520	109716264	109716264	109713520	+	circMAN2A1	MAN2A1	up	circMan2a1	Man2a1	hsa-miR-30a-5p		163	1	0	0	0	GREM2	0	0	1	0	1	0	0.00194214	0.0116155	1	0	0	0	0	0	0
5	109713520	109716264	109716264	109713520	+	circMAN2A1	MAN2A1	up	circMan2a1	Man2a1	hsa-miR-30a-5p		163	1	0	0	0	GRHL1	0	1	1	0	1	0	0.00919776	0.0348038	1	0	0	0	0	0	0
5	109713520	109716264	109716264	109713520	+	circMAN2A1	MAN2A1	up	circMan2a1	Man2a1	hsa-miR-30a-5p		163	1	0	0	0	GRK3	0	0	1	0	1	0	0.0129159	0.0448464	1	0	0	0	0	0	0
5	109713520	109716264	109716264	109713520	+	circMAN2A1	MAN2A1	up	circMan2a1	Man2a1	hsa-miR-30a-5p		163	1	0	0	0	GRK5	0	1	1	0	1	0	2.56397e-05	0.000647381	0.200041	0	0	0	0	0	0
5	109713520	109716264	109716264	109713520	+	circMAN2A1	MAN2A1	up	circMan2a1	Man2a1	hsa-miR-30a-5p		163	1	0	0	0	GRK6	0	0	1	0	1	0	0.00362327	0.0175582	1	0	0	0	0	0	0
5	109713520	109716264	109716264	109713520	+	circMAN2A1	MAN2A1	up	circMan2a1	Man2a1	hsa-miR-30a-5p		163	1	0	0	0	GRM3	0	1	0	0	0	1	1.54182e-05	0.000473593	0.120293	0	0	0	0	0	0
5	109713520	109716264	109716264	109713520	+	circMAN2A1	MAN2A1	up	circMan2a1	Man2a1	hsa-miR-30a-5p		163	1	0	0	0	GSTM1	0	0	1	0	1	0	3.22537e-07	4.33868e-05	0.00251644	1	0	0	0	0	0
5	109713520	109716264	109716264	109713520	+	circMAN2A1	MAN2A1	up	circMan2a1	Man2a1	hsa-miR-30a-5p		163	1	0	0	0	GSTM4	0	0	1	0	1	0	0.000102057	0.00153125	0.796248	0	0	0	0	0	0
5	109713520	109716264	109716264	109713520	+	circMAN2A1	MAN2A1	up	circMan2a1	Man2a1	hsa-miR-30a-5p		163	1	0	0	0	GTF2E2	1	0	1	0	1	0	7.36802e-05	0.00121791	0.574853	0	0	0	1	0	0
5	109713520	109716264	109716264	109713520	+	circMAN2A1	MAN2A1	up	circMan2a1	Man2a1	hsa-miR-30a-5p		163	1	0	0	0	GTF2H1	1	1	1	0	1	0	0.0105171	0.0384692	1	0	0	0	1	0	0
5	109713520	109716264	109716264	109713520	+	circMAN2A1	MAN2A1	up	circMan2a1	Man2a1	hsa-miR-30a-5p		163	1	0	0	0	GTF3C4	1	0	1	0	1	0	0.00863031	0.0333005	1	0	0	0	1	0	0
5	109713520	109716264	109716264	109713520	+	circMAN2A1	MAN2A1	up	circMan2a1	Man2a1	hsa-miR-30a-5p		163	1	0	0	0	GUCY1B1	0	0	1	0	1	0	0.0017972	0.0109889	1	0	0	0	0	0	0
5	109713520	109716264	109716264	109713520	+	circMAN2A1	MAN2A1	up	circMan2a1	Man2a1	hsa-miR-30a-5p		163	1	0	0	0	GUCY2C	0	1	0	0	0	1	2.31601e-07	3.4749e-05	0.00180695	0	0	0	0	0	0
5	109713520	109716264	109716264	109713520	+	circMAN2A1	MAN2A1	up	circMan2a1	Man2a1	hsa-miR-30a-5p		163	1	0	0	0	GZF1	0	1	1	0	1	0	0.00800074	0.0314626	1	0	0	0	1	0	0
5	109713520	109716264	109716264	109713520	+	circMAN2A1	MAN2A1	up	circMan2a1	Man2a1	hsa-miR-30a-5p		163	1	0	0	0	H2AFJ	0	0	1	0	1	0	0.00487704	0.0217806	1	0	0	0	0	0	0
5	109713520	109716264	109716264	109713520	+	circMAN2A1	MAN2A1	up	circMan2a1	Man2a1	hsa-miR-30a-5p		163	1	0	0	0	H3F3C	0	0	1	0	1	0	0.000506934	0.00462045	1	0	0	0	0	0	0
5	109713520	109716264	109716264	109713520	+	circMAN2A1	MAN2A1	up	circMan2a1	Man2a1	hsa-miR-30a-5p		163	1	0	0	0	HABP4	1	0	1	0	1	0	0.00199533	0.0118205	1	0	0	0	0	0	0
5	109713520	109716264	109716264	109713520	+	circMAN2A1	MAN2A1	up	circMan2a1	Man2a1	hsa-miR-30a-5p		163	1	0	0	0	HADHB	0	0	1	0	1	0	0.000626264	0.00532837	1	0	1	0	0	0	0
5	109713520	109716264	109716264	109713520	+	circMAN2A1	MAN2A1	up	circMan2a1	Man2a1	hsa-miR-30a-5p		163	1	0	0	0	HAO1	0	1	1	0	1	0	3.31288e-05	0.000751368	0.258471	0	0	0	0	0	0
5	109713520	109716264	109716264	109713520	+	circMAN2A1	MAN2A1	up	circMan2a1	Man2a1	hsa-miR-30a-5p		163	1	0	0	0	HAUS5	0	0	1	0	1	0	0.0146089	0.0492774	1	0	0	0	1	0	0
5	109713520	109716264	109716264	109713520	+	circMAN2A1	MAN2A1	up	circMan2a1	Man2a1	hsa-miR-30a-5p		163	1	0	0	0	HBS1L	0	1	1	0	1	0	0.00153843	0.00983033	1	0	0	0	1	0	0
5	109713520	109716264	109716264	109713520	+	circMAN2A1	MAN2A1	up	circMan2a1	Man2a1	hsa-miR-30a-5p		163	1	0	0	0	HCC	1	0	0	0	1	0	0	0	0	0	0	0	0	0	0
5	109713520	109716264	109716264	109713520	+	circMAN2A1	MAN2A1	up	circMan2a1	Man2a1	hsa-miR-30a-5p		163	1	0	0	0	HCLS1	0	0	1	0	1	0	2.33618e-05	0.000607562	0.182269	0	0	0	0	0	0
5	109713520	109716264	109716264	109713520	+	circMAN2A1	MAN2A1	up	circMan2a1	Man2a1	hsa-miR-30a-5p		163	1	0	0	0	HCN3	0	0	1	0	1	0	0.000115739	0.00168469	0.902993	0	0	0	1	0	0
5	109713520	109716264	109716264	109713520	+	circMAN2A1	MAN2A1	up	circMan2a1	Man2a1	hsa-miR-30a-5p		163	1	0	0	0	HDAC4	0	0	1	0	1	0	0.0125226	0.0438124	1	1	0	1	1	0	1
5	109713520	109716264	109716264	109713520	+	circMAN2A1	MAN2A1	up	circMan2a1	Man2a1	hsa-miR-30a-5p		163	1	0	0	0	HDAC5	0	1	0	0	0	1	0.000283824	0.00303758	1	0	0	1	1	0	1
5	109713520	109716264	109716264	109713520	+	circMAN2A1	MAN2A1	up	circMan2a1	Man2a1	hsa-miR-30a-5p		163	1	0	0	0	HDGFL3	0	0	1	0	1	0	0.0044908	0.0205738	1	0	0	0	0	0	0
5	109713520	109716264	109716264	109713520	+	circMAN2A1	MAN2A1	up	circMan2a1	Man2a1	hsa-miR-30a-5p		163	1	0	0	0	HDLBP	0	0	1	0	1	0	0.00973061	0.0362378	1	1	1	1	1	0	1
5	109713520	109716264	109716264	109713520	+	circMAN2A1	MAN2A1	up	circMan2a1	Man2a1	hsa-miR-30a-5p		163	1	0	0	0	HECTD3	0	0	1	0	1	0	7.30804e-06	0.000295427	0.0570174	0	0	0	0	0	0
5	109713520	109716264	109716264	109713520	+	circMAN2A1	MAN2A1	up	circMan2a1	Man2a1	hsa-miR-30a-5p		163	1	0	0	0	HECW1	0	1	0	0	0	1	0.00136618	0.00908688	1	0	1	0	1	0	1
5	109713520	109716264	109716264	109713520	+	circMAN2A1	MAN2A1	up	circMan2a1	Man2a1	hsa-miR-30a-5p		163	1	0	0	0	HELLS	0	0	1	0	1	0	0.00984176	0.0365645	1	0	0	0	1	0	0
5	109713520	109716264	109716264	109713520	+	circMAN2A1	MAN2A1	up	circMan2a1	Man2a1	hsa-miR-30a-5p		163	1	0	0	0	HEPHL1	0	1	0	0	0	1	6.77546e-05	0.00118525	0.528622	0	0	0	0	0	0
5	109713520	109716264	109716264	109713520	+	circMAN2A1	MAN2A1	up	circMan2a1	Man2a1	hsa-miR-30a-5p		163	1	0	0	0	HERC2	0	1	1	0	1	0	0.00157065	0.00996274	1	1	0	0	1	0	1
5	109713520	109716264	109716264	109713520	+	circMAN2A1	MAN2A1	up	circMan2a1	Man2a1	hsa-miR-30a-5p		163	1	0	0	0	HERC3	0	1	1	0	1	0	0.00296487	0.0152585	1	0	0	0	1	0	0
5	109713520	109716264	109716264	109713520	+	circMAN2A1	MAN2A1	up	circMan2a1	Man2a1	hsa-miR-30a-5p		163	1	0	0	0	HGSNAT	0	0	1	0	1	0	0.00984176	0.0365645	1	0	0	0	1	0	0
5	109713520	109716264	109716264	109713520	+	circMAN2A1	MAN2A1	up	circMan2a1	Man2a1	hsa-miR-30a-5p		163	1	0	0	0	HHIPL1	1	0	0	0	1	0	5.50821e-05	0.00106111	0.429751	0	0	0	0	0	0
5	109713520	109716264	109716264	109713520	+	circMAN2A1	MAN2A1	up	circMan2a1	Man2a1	hsa-miR-30a-5p		163	1	0	0	0	HIVEP1	0	1	0	0	0	1	0.00238062	0.013229	1	0	0	1	1	0	1
5	109713520	109716264	109716264	109713520	+	circMAN2A1	MAN2A1	up	circMan2a1	Man2a1	hsa-miR-30a-5p		163	1	0	0	0	HLX	0	0	1	0	1	0	6.74643e-06	0.000281019	0.0526356	0	0	0	0	0	0
5	109713520	109716264	109716264	109713520	+	circMAN2A1	MAN2A1	up	circMan2a1	Man2a1	hsa-miR-30a-5p		163	1	0	0	0	HMCN1	0	0	1	0	1	0	0.00243986	0.0134624	1	0	0	0	0	0	0
5	109713520	109716264	109716264	109713520	+	circMAN2A1	MAN2A1	up	circMan2a1	Man2a1	hsa-miR-30a-5p		163	1	0	0	0	HMGB3	0	1	1	0	1	0	0.000886481	0.00679403	1	0	0	0	1	0	0
5	109713520	109716264	109716264	109713520	+	circMAN2A1	MAN2A1	up	circMan2a1	Man2a1	hsa-miR-30a-5p		163	1	0	0	0	HNF4G	1	0	1	0	1	0	0.000620899	0.00532837	1	0	0	0	0	0	0
5	109713520	109716264	109716264	109713520	+	circMAN2A1	MAN2A1	up	circMan2a1	Man2a1	hsa-miR-30a-5p		163	1	0	0	0	HNRNPA0	0	0	1	0	1	0	0.00538893	0.0233376	1	0	0	0	1	0	0
5	109713520	109716264	109716264	109713520	+	circMAN2A1	MAN2A1	up	circMan2a1	Man2a1	hsa-miR-30a-5p		163	1	0	0	0	HNRNPUL2	0	1	1	0	1	0	0.000530367	0.0047693	1	1	0	0	1	0	1
5	109713520	109716264	109716264	109713520	+	circMAN2A1	MAN2A1	up	circMan2a1	Man2a1	hsa-miR-30a-5p		163	1	0	0	0	HOMER1	0	0	1	0	1	0	0.00656093	0.0271701	1	1	1	0	1	0	1
5	109713520	109716264	109716264	109713520	+	circMAN2A1	MAN2A1	up	circMan2a1	Man2a1	hsa-miR-30a-5p		163	1	0	0	0	HOOK1	0	0	1	0	1	0	0.00547518	0.0236268	1	0	0	0	1	0	0
5	109713520	109716264	109716264	109713520	+	circMAN2A1	MAN2A1	up	circMan2a1	Man2a1	hsa-miR-30a-5p		163	1	0	0	0	HOXA1	0	1	1	0	1	0	0.0114067	0.0408797	1	1	0	0	1	0	1
5	109713520	109716264	109716264	109713520	+	circMAN2A1	MAN2A1	up	circMan2a1	Man2a1	hsa-miR-30a-5p		163	1	0	0	0	HOXA11	0	1	1	0	1	0	0.000128912	0.00179923	1	0	0	0	0	0	0
5	109713520	109716264	109716264	109713520	+	circMAN2A1	MAN2A1	up	circMan2a1	Man2a1	hsa-miR-30a-5p		163	1	0	0	0	HOXA13	0	1	1	0	1	0	0.000556293	0.00495457	1	0	0	0	1	0	0
5	109713520	109716264	109716264	109713520	+	circMAN2A1	MAN2A1	up	circMan2a1	Man2a1	hsa-miR-30a-5p		163	1	0	0	0	HOXB8	0	1	1	0	1	0	0.0012535	0.00853386	1	0	0	0	0	0	0
5	109713520	109716264	109716264	109713520	+	circMAN2A1	MAN2A1	up	circMan2a1	Man2a1	hsa-miR-30a-5p		163	1	0	0	0	HOXC8	0	0	1	0	1	0	0.00154669	0.00985887	1	0	0	0	0	0	0
5	109713520	109716264	109716264	109713520	+	circMAN2A1	MAN2A1	up	circMan2a1	Man2a1	hsa-miR-30a-5p		163	1	0	0	0	HOXD8	0	0	1	0	1	0	0.000295769	0.00312681	1	0	0	0	0	0	0
5	109713520	109716264	109716264	109713520	+	circMAN2A1	MAN2A1	up	circMan2a1	Man2a1	hsa-miR-30a-5p		163	1	0	0	0	HOXD9	0	0	1	0	1	0	0.000183623	0.00226324	1	0	0	0	0	0	0
5	109713520	109716264	109716264	109713520	+	circMAN2A1	MAN2A1	up	circMan2a1	Man2a1	hsa-miR-30a-5p		163	1	0	0	0	HPS3	0	0	1	0	1	0	0.00104925	0.0075939	1	0	0	0	0	0	0
5	109713520	109716264	109716264	109713520	+	circMAN2A1	MAN2A1	up	circMan2a1	Man2a1	hsa-miR-30a-5p		163	1	0	0	0	HPS4	0	0	1	0	1	0	0.00281854	0.0147878	1	0	0	0	1	0	0
5	109713520	109716264	109716264	109713520	+	circMAN2A1	MAN2A1	up	circMan2a1	Man2a1	hsa-miR-30a-5p		163	1	0	0	0	HSD17B12	0	0	1	0	1	0	0.00505416	0.0223541	1	0	1	0	1	0	1
5	109713520	109716264	109716264	109713520	+	circMAN2A1	MAN2A1	up	circMan2a1	Man2a1	hsa-miR-30a-5p		163	1	0	0	0	HSF2BP	0	0	1	0	1	0	2.07104e-06	0.000123345	0.0161582	0	0	0	0	0	0
5	109713520	109716264	109716264	109713520	+	circMAN2A1	MAN2A1	up	circMan2a1	Man2a1	hsa-miR-30a-5p		163	1	0	0	0	HSPA14	0	0	1	0	1	0	0.0100076	0.0370221	1	0	0	0	1	0	0
5	109713520	109716264	109716264	109713520	+	circMAN2A1	MAN2A1	up	circMan2a1	Man2a1	hsa-miR-30a-5p		163	1	0	0	0	HSPA4L	0	0	1	0	1	0	0.00521951	0.022865	1	0	1	0	1	0	1
5	109713520	109716264	109716264	109713520	+	circMAN2A1	MAN2A1	up	circMan2a1	Man2a1	hsa-miR-30a-5p		163	1	0	0	0	HSPA5	1	0	1	0	1	0	0.00010367	0.00154949	0.808832	0	1	0	0	0	0
5	109713520	109716264	109716264	109713520	+	circMAN2A1	MAN2A1	up	circMan2a1	Man2a1	hsa-miR-30a-5p		163	1	0	0	0	HSPD1	0	0	1	0	1	0	0.000899117	0.00684381	1	0	1	0	1	0	1
5	109713520	109716264	109716264	109713520	+	circMAN2A1	MAN2A1	up	circMan2a1	Man2a1	hsa-miR-30a-5p		163	1	0	0	0	HTR1F	0	1	0	0	0	1	0.00098709	0.00729288	1	0	0	0	0	0	0
5	109713520	109716264	109716264	109713520	+	circMAN2A1	MAN2A1	up	circMan2a1	Man2a1	hsa-miR-30a-5p		163	1	0	0	0	HTR4	0	1	0	0	0	1	0.00118236	0.00821443	1	0	0	0	1	0	0
5	109713520	109716264	109716264	109713520	+	circMAN2A1	MAN2A1	up	circMan2a1	Man2a1	hsa-miR-30a-5p		163	1	0	0	0	HTRA3	0	1	0	0	0	1	4.52227e-08	1.47012e-05	0.000352828	0	0	0	0	0	0
5	109713520	109716264	109716264	109713520	+	circMAN2A1	MAN2A1	up	circMan2a1	Man2a1	hsa-miR-30a-5p		163	1	0	0	0	HTT	0	0	1	0	1	0	0.00721343	0.0290849	1	0	1	1	1	0	1
5	109713520	109716264	109716264	109713520	+	circMAN2A1	MAN2A1	up	circMan2a1	Man2a1	hsa-miR-30a-5p		163	1	0	0	0	HYAL3	0	0	1	0	1	0	2.33618e-05	0.000607562	0.182269	0	0	0	0	0	0
5	109713520	109716264	109716264	109713520	+	circMAN2A1	MAN2A1	up	circMan2a1	Man2a1	hsa-miR-30a-5p		163	1	0	0	0	HYKK	0	1	0	0	0	1	0.000426261	0.00407559	1	0	0	0	0	0	0
5	109713520	109716264	109716264	109713520	+	circMAN2A1	MAN2A1	up	circMan2a1	Man2a1	hsa-miR-30a-5p		163	1	0	0	0	IAH1	0	0	1	0	1	0	0.00011909	0.00171428	0.929141	0	0	0	1	0	0
5	109713520	109716264	109716264	109713520	+	circMAN2A1	MAN2A1	up	circMan2a1	Man2a1	hsa-miR-30a-5p		163	1	0	0	0	IBTK	0	0	1	0	1	0	0.0010139	0.0074346	1	0	0	0	1	0	0
5	109713520	109716264	109716264	109713520	+	circMAN2A1	MAN2A1	up	circMan2a1	Man2a1	hsa-miR-30a-5p		163	1	0	0	0	ICE2	0	1	1	0	1	0	0.00907977	0.0345226	1	0	0	0	0	0	0
5	109713520	109716264	109716264	109713520	+	circMAN2A1	MAN2A1	up	circMan2a1	Man2a1	hsa-miR-30a-5p		163	1	0	0	0	ICK	0	0	1	0	1	0	0.00232054	0.012997	1	0	0	0	1	0	0
5	109713520	109716264	109716264	109713520	+	circMAN2A1	MAN2A1	up	circMan2a1	Man2a1	hsa-miR-30a-5p		163	1	0	0	0	IDE	0	1	1	0	1	0	0.00122031	0.00835899	1	0	0	0	1	0	0
5	109713520	109716264	109716264	109713520	+	circMAN2A1	MAN2A1	up	circMan2a1	Man2a1	hsa-miR-30a-5p		163	1	0	0	0	IDH1	1	1	1	0	1	0	0.00288565	0.0149992	1	0	0	0	1	0	0
5	109713520	109716264	109716264	109713520	+	circMAN2A1	MAN2A1	up	circMan2a1	Man2a1	hsa-miR-30a-5p		163	1	0	0	0	IER2	0	1	1	0	1	0	0.00199533	0.0118205	1	0	0	0	1	0	0
5	109713520	109716264	109716264	109713520	+	circMAN2A1	MAN2A1	up	circMan2a1	Man2a1	hsa-miR-30a-5p		163	1	0	0	0	IER5	1	0	0	0	1	0	0.00594789	0.0252204	1	0	0	0	0	0	0
5	109713520	109716264	109716264	109713520	+	circMAN2A1	MAN2A1	up	circMan2a1	Man2a1	hsa-miR-30a-5p		163	1	0	0	0	IFFO2	0	1	1	0	1	0	0.000189394	0.00232701	1	0	0	0	0	0	0
5	109713520	109716264	109716264	109713520	+	circMAN2A1	MAN2A1	up	circMan2a1	Man2a1	hsa-miR-30a-5p		163	1	0	0	0	IFIT1	0	1	0	0	0	1	0.00010367	0.00154949	0.808832	0	0	0	0	0	0
5	109713520	109716264	109716264	109713520	+	circMAN2A1	MAN2A1	up	circMan2a1	Man2a1	hsa-miR-30a-5p		163	1	0	0	0	IFNE	1	0	0	0	1	0	4.2835e-07	5.14152e-05	0.00334199	0	0	0	0	0	0
5	109713520	109716264	109716264	109713520	+	circMAN2A1	MAN2A1	up	circMan2a1	Man2a1	hsa-miR-30a-5p		163	1	0	0	0	IFNGR2	0	0	1	0	1	0	0.000175359	0.00219114	1	0	0	0	1	0	0
5	109713520	109716264	109716264	109713520	+	circMAN2A1	MAN2A1	up	circMan2a1	Man2a1	hsa-miR-30a-5p		163	1	0	0	0	IFNLR1	0	1	1	0	1	0	0.00920727	0.0348038	1	0	0	0	0	0	0
5	109713520	109716264	109716264	109713520	+	circMAN2A1	MAN2A1	up	circMan2a1	Man2a1	hsa-miR-30a-5p		163	1	0	0	0	IFT74	0	0	1	0	1	0	3.09585e-05	0.000724658	0.241538	0	0	0	1	0	0
5	109713520	109716264	109716264	109713520	+	circMAN2A1	MAN2A1	up	circMan2a1	Man2a1	hsa-miR-30a-5p		163	1	0	0	0	IFT81	0	0	1	0	1	0	0.000183623	0.00226324	1	0	0	0	1	0	0
5	109713520	109716264	109716264	109713520	+	circMAN2A1	MAN2A1	up	circMan2a1	Man2a1	hsa-miR-30a-5p		163	1	0	0	0	IGF1R	1	0	1	0	1	0	0.00929119	0.0350701	1	0	0	0	1	0	0
5	109713520	109716264	109716264	109713520	+	circMAN2A1	MAN2A1	up	circMan2a1	Man2a1	hsa-miR-30a-5p		163	1	0	0	0	IGSF3	0	0	1	0	1	0	0.00420296	0.0196619	1	0	0	0	1	0	0
5	109713520	109716264	109716264	109713520	+	circMAN2A1	MAN2A1	up	circMan2a1	Man2a1	hsa-miR-30a-5p		163	1	0	0	0	IKZF1	0	1	0	0	0	1	0.00208528	0.012168	1	0	0	0	0	0	0
5	109713520	109716264	109716264	109713520	+	circMAN2A1	MAN2A1	up	circMan2a1	Man2a1	hsa-miR-30a-5p		163	1	0	0	0	IL15	0	0	1	0	1	0	0.000899117	0.00684381	1	0	0	0	1	0	0
5	109713520	109716264	109716264	109713520	+	circMAN2A1	MAN2A1	up	circMan2a1	Man2a1	hsa-miR-30a-5p		163	1	0	0	0	IL1A	1	1	1	0	1	0	0.00152803	0.0097799	1	0	0	0	0	0	0
5	109713520	109716264	109716264	109713520	+	circMAN2A1	MAN2A1	up	circMan2a1	Man2a1	hsa-miR-30a-5p		163	1	0	0	0	IL1RAP	0	0	1	0	1	0	0.0106697	0.0388615	1	0	0	0	1	0	0
5	109713520	109716264	109716264	109713520	+	circMAN2A1	MAN2A1	up	circMan2a1	Man2a1	hsa-miR-30a-5p		163	1	0	0	0	IL1RAPL2	0	1	0	0	0	1	3.04485e-08	1.07981e-05	0.000237559	1	0	0	0	0	0
5	109713520	109716264	109716264	109713520	+	circMAN2A1	MAN2A1	up	circMan2a1	Man2a1	hsa-miR-30a-5p		163	1	0	0	0	IL21R	1	1	1	0	1	0	0.000927754	0.00698007	1	0	0	0	0	0	0
5	109713520	109716264	109716264	109713520	+	circMAN2A1	MAN2A1	up	circMan2a1	Man2a1	hsa-miR-30a-5p		163	1	0	0	0	IL25	0	1	0	0	0	1	3.2951e-06	0.000164797	0.0257084	0	0	0	0	0	0
5	109713520	109716264	109716264	109713520	+	circMAN2A1	MAN2A1	up	circMan2a1	Man2a1	hsa-miR-30a-5p		163	1	0	0	0	IL36RN	0	1	0	0	0	1	6.96194e-05	0.00119116	0.54317	0	0	0	0	0	0
5	109713520	109716264	109716264	109713520	+	circMAN2A1	MAN2A1	up	circMan2a1	Man2a1	hsa-miR-30a-5p		163	1	0	0	0	IMMT	0	0	1	0	1	0	9.68208e-05	0.00146679	0.755396	0	1	0	1	0	1
5	109713520	109716264	109716264	109713520	+	circMAN2A1	MAN2A1	up	circMan2a1	Man2a1	hsa-miR-30a-5p		163	1	0	0	0	ING5	0	0	1	0	1	0	0.00574021	0.0245264	1	0	0	0	1	0	0
5	109713520	109716264	109716264	109713520	+	circMAN2A1	MAN2A1	up	circMan2a1	Man2a1	hsa-miR-30a-5p		163	1	0	0	0	INHBA	0	0	1	0	1	0	0.0074461	0.029792	1	0	0	0	0	0	0
5	109713520	109716264	109716264	109713520	+	circMAN2A1	MAN2A1	up	circMan2a1	Man2a1	hsa-miR-30a-5p		163	1	0	0	0	INPP4A	0	1	1	0	1	0	0.00194214	0.0116155	1	0	0	1	1	0	1
5	109713520	109716264	109716264	109713520	+	circMAN2A1	MAN2A1	up	circMan2a1	Man2a1	hsa-miR-30a-5p		163	1	0	0	0	INSIG1	0	0	1	0	1	0	0.0120468	0.0424907	1	0	0	0	1	0	0
5	109713520	109716264	109716264	109713520	+	circMAN2A1	MAN2A1	up	circMan2a1	Man2a1	hsa-miR-30a-5p		163	1	0	0	0	INSIG2	0	0	1	0	1	0	0.00717939	0.0289926	1	0	0	0	1	0	0
5	109713520	109716264	109716264	109713520	+	circMAN2A1	MAN2A1	up	circMan2a1	Man2a1	hsa-miR-30a-5p		163	1	0	0	0	INSYN2A	0	1	0	0	0	1	0.00256161	0.0138023	1	0	0	0	0	0	0
5	109713520	109716264	109716264	109713520	+	circMAN2A1	MAN2A1	up	circMan2a1	Man2a1	hsa-miR-30a-5p		163	1	0	0	0	INTS2	0	0	1	0	1	0	0.0146089	0.0492774	1	0	0	0	1	0	0
5	109713520	109716264	109716264	109713520	+	circMAN2A1	MAN2A1	up	circMan2a1	Man2a1	hsa-miR-30a-5p		163	1	0	0	0	IP6K3	1	1	1	0	1	0	4.30236e-05	0.000892739	0.33567	0	0	0	0	0	0
5	109713520	109716264	109716264	109713520	+	circMAN2A1	MAN2A1	up	circMan2a1	Man2a1	hsa-miR-30a-5p		163	1	0	0	0	IQCB1	1	1	1	0	1	0	0.00020105	0.00238388	1	0	0	0	1	0	0
5	109713520	109716264	109716264	109713520	+	circMAN2A1	MAN2A1	up	circMan2a1	Man2a1	hsa-miR-30a-5p		163	1	0	0	0	IQCK	0	1	0	0	0	1	0.00144541	0.00941323	1	0	0	0	1	0	0
5	109713520	109716264	109716264	109713520	+	circMAN2A1	MAN2A1	up	circMan2a1	Man2a1	hsa-miR-30a-5p		163	1	0	0	0	IQSEC1	0	0	1	0	1	0	2.27073e-05	0.000606719	0.177162	0	1	0	0	1	1
5	109713520	109716264	109716264	109713520	+	circMAN2A1	MAN2A1	up	circMan2a1	Man2a1	hsa-miR-30a-5p		163	1	0	0	0	IRAK1BP1	0	0	1	0	1	0	0.00468102	0.0211228	1	0	0	0	1	0	0
5	109713520	109716264	109716264	109713520	+	circMAN2A1	MAN2A1	up	circMan2a1	Man2a1	hsa-miR-30a-5p		163	1	0	0	0	IRS2	0	1	1	0	1	0	0.00882872	0.0339318	1	0	0	1	1	0	1
5	109713520	109716264	109716264	109713520	+	circMAN2A1	MAN2A1	up	circMan2a1	Man2a1	hsa-miR-30a-5p		163	1	0	0	0	IRX4	0	1	0	0	0	1	2.01571e-05	0.00055571	0.157266	0	0	0	0	0	0
5	109713520	109716264	109716264	109713520	+	circMAN2A1	MAN2A1	up	circMan2a1	Man2a1	hsa-miR-30a-5p		163	1	0	0	0	ISCA2	0	0	1	0	1	0	0.00226535	0.0127796	1	0	0	0	1	0	0
5	109713520	109716264	109716264	109713520	+	circMAN2A1	MAN2A1	up	circMan2a1	Man2a1	hsa-miR-30a-5p		163	1	0	0	0	ITGA2	1	0	1	0	1	0	0.00444653	0.020431	1	0	0	0	1	0	0
5	109713520	109716264	109716264	109713520	+	circMAN2A1	MAN2A1	up	circMan2a1	Man2a1	hsa-miR-30a-5p		163	1	0	0	0	ITGA4	0	1	1	0	1	0	0.00130085	0.00872679	1	0	0	0	0	0	0
5	109713520	109716264	109716264	109713520	+	circMAN2A1	MAN2A1	up	circMan2a1	Man2a1	hsa-miR-30a-5p		163	1	0	0	0	ITGA5	0	0	1	0	1	0	0.000922876	0.00695679	1	0	0	0	0	0	0
5	109713520	109716264	109716264	109713520	+	circMAN2A1	MAN2A1	up	circMan2a1	Man2a1	hsa-miR-30a-5p		163	1	0	0	0	ITGA8	0	1	1	0	1	0	0.00378598	0.0181105	1	0	0	0	1	0	0
5	109713520	109716264	109716264	109713520	+	circMAN2A1	MAN2A1	up	circMan2a1	Man2a1	hsa-miR-30a-5p		163	1	0	0	0	ITGAV	0	0	1	0	1	0	0.00385741	0.0183958	1	0	0	0	1	0	0
5	109713520	109716264	109716264	109713520	+	circMAN2A1	MAN2A1	up	circMan2a1	Man2a1	hsa-miR-30a-5p		163	1	0	0	0	ITGB1	0	0	1	0	1	0	0.0081439	0.0319129	1	0	0	0	1	1	1
5	109713520	109716264	109716264	109713520	+	circMAN2A1	MAN2A1	up	circMan2a1	Man2a1	hsa-miR-30a-5p		163	1	0	0	0	ITGB3	1	1	1	0	1	0	0.00758209	0.0302122	1	1	0	0	0	0	0
5	109713520	109716264	109716264	109713520	+	circMAN2A1	MAN2A1	up	circMan2a1	Man2a1	hsa-miR-30a-5p		163	1	0	0	0	ITPK1	0	1	1	0	1	0	0.000311306	0.00322551	1	0	0	0	0	0	0
5	109713520	109716264	109716264	109713520	+	circMAN2A1	MAN2A1	up	circMan2a1	Man2a1	hsa-miR-30a-5p		163	1	0	0	0	ITSN2	0	0	1	0	1	0	0.00135922	0.0090754	1	0	1	0	1	0	1
5	109713520	109716264	109716264	109713520	+	circMAN2A1	MAN2A1	up	circMan2a1	Man2a1	hsa-miR-30a-5p		163	1	0	0	0	JADE3	1	1	1	0	1	0	0.0135483	0.0464835	1	0	0	0	0	0	0
5	109713520	109716264	109716264	109713520	+	circMAN2A1	MAN2A1	up	circMan2a1	Man2a1	hsa-miR-30a-5p		163	1	0	0	0	JAG2	0	1	1	0	1	0	0.00226535	0.0127796	1	0	0	0	0	0	0
5	109713520	109716264	109716264	109713520	+	circMAN2A1	MAN2A1	up	circMan2a1	Man2a1	hsa-miR-30a-5p		163	1	0	0	0	JAK1	1	0	1	0	1	0	0.00439784	0.0202909	1	0	0	1	0	0	0
5	109713520	109716264	109716264	109713520	+	circMAN2A1	MAN2A1	up	circMan2a1	Man2a1	hsa-miR-30a-5p		163	1	0	0	0	JAKMIP3	0	1	0	0	0	1	0.00184529	0.0111865	1	0	0	0	0	0	0
5	109713520	109716264	109716264	109713520	+	circMAN2A1	MAN2A1	up	circMan2a1	Man2a1	hsa-miR-30a-5p		163	1	0	0	0	JAM2	0	1	0	0	0	1	0.00121754	0.00835899	1	0	0	0	0	0	0
5	109713520	109716264	109716264	109713520	+	circMAN2A1	MAN2A1	up	circMan2a1	Man2a1	hsa-miR-30a-5p		163	1	0	0	0	JAM3	0	0	1	0	1	0	0.000605019	0.00523355	1	0	0	0	1	0	0
5	109713520	109716264	109716264	109713520	+	circMAN2A1	MAN2A1	up	circMan2a1	Man2a1	hsa-miR-30a-5p		163	1	0	0	0	JDP2	1	1	1	0	1	0	5.56399e-05	0.00106659	0.434102	0	0	0	0	0	0
5	109713520	109716264	109716264	109713520	+	circMAN2A1	MAN2A1	up	circMan2a1	Man2a1	hsa-miR-30a-5p		163	1	0	0	0	JMJD1C	0	0	1	0	1	0	0.00776246	0.0307894	1	1	0	0	1	0	1
5	109713520	109716264	109716264	109713520	+	circMAN2A1	MAN2A1	up	circMan2a1	Man2a1	hsa-miR-30a-5p		163	1	0	0	0	JOSD1	1	1	1	0	1	0	0.00497299	0.022064	1	0	0	0	1	0	0
5	109713520	109716264	109716264	109713520	+	circMAN2A1	MAN2A1	up	circMan2a1	Man2a1	hsa-miR-30a-5p		163	1	0	0	0	JPH4	0	1	0	0	0	1	1.68366e-05	0.000503291	0.131359	0	0	1	0	0	0
5	109713520	109716264	109716264	109713520	+	circMAN2A1	MAN2A1	up	circMan2a1	Man2a1	hsa-miR-30a-5p		163	1	0	0	0	JPT1	0	0	1	0	1	0	0.00302339	0.0154375	1	0	0	0	0	0	0
5	109713520	109716264	109716264	109713520	+	circMAN2A1	MAN2A1	up	circMan2a1	Man2a1	hsa-miR-30a-5p		163	1	0	0	0	JPT2	0	0	1	0	1	0	0.00122031	0.00835899	1	0	0	0	0	0	0
5	109713520	109716264	109716264	109713520	+	circMAN2A1	MAN2A1	up	circMan2a1	Man2a1	hsa-miR-30a-5p		163	1	0	0	0	JUN	1	0	1	0	1	0	0.000349119	0.00349208	1	0	0	0	0	0	0
5	109713520	109716264	109716264	109713520	+	circMAN2A1	MAN2A1	up	circMan2a1	Man2a1	hsa-miR-30a-5p		163	1	0	0	0	JUNB	0	1	1	0	1	0	0.000817202	0.0064421	1	0	0	0	0	0	0
5	109713520	109716264	109716264	109713520	+	circMAN2A1	MAN2A1	up	circMan2a1	Man2a1	hsa-miR-30a-5p		163	1	0	0	0	JUP	1	0	0	0	1	0	0.00395398	0.0187077	1	0	1	0	0	0	0
5	109713520	109716264	109716264	109713520	+	circMAN2A1	MAN2A1	up	circMan2a1	Man2a1	hsa-miR-30a-5p		163	1	0	0	0	KBTBD7	0	0	1	0	1	0	0.000437597	0.00415129	1	0	0	0	1	0	0
5	109713520	109716264	109716264	109713520	+	circMAN2A1	MAN2A1	up	circMan2a1	Man2a1	hsa-miR-30a-5p		163	1	0	0	0	KCNA4	0	1	0	0	0	1	0.000693381	0.00570048	1	0	0	0	0	0	0
5	109713520	109716264	109716264	109713520	+	circMAN2A1	MAN2A1	up	circMan2a1	Man2a1	hsa-miR-30a-5p		163	1	0	0	0	KCNJ12	0	1	1	0	1	0	0.000175808	0.00219114	1	0	0	0	0	0	0
5	109713520	109716264	109716264	109713520	+	circMAN2A1	MAN2A1	up	circMan2a1	Man2a1	hsa-miR-30a-5p		163	1	0	0	0	KCNJ3	0	0	1	0	1	0	0.00330496	0.0164654	1	0	0	0	0	0	0
5	109713520	109716264	109716264	109713520	+	circMAN2A1	MAN2A1	up	circMan2a1	Man2a1	hsa-miR-30a-5p		163	1	0	0	0	KCNMB2	0	1	0	0	0	1	0.000361384	0.00357354	1	0	0	0	1	0	0
5	109713520	109716264	109716264	109713520	+	circMAN2A1	MAN2A1	up	circMan2a1	Man2a1	hsa-miR-30a-5p		163	1	0	0	0	KCTD16	0	1	0	0	0	1	0.000438304	0.00415129	1	0	1	0	1	0	1
5	109713520	109716264	109716264	109713520	+	circMAN2A1	MAN2A1	up	circMan2a1	Man2a1	hsa-miR-30a-5p		163	1	0	0	0	KCTD3	0	1	1	0	1	0	0.00140537	0.00923733	1	0	0	0	1	0	0
5	109713520	109716264	109716264	109713520	+	circMAN2A1	MAN2A1	up	circMan2a1	Man2a1	hsa-miR-30a-5p		163	1	0	0	0	KCTD5	1	1	1	0	1	0	0.00717939	0.0289926	1	0	0	0	0	0	0
5	109713520	109716264	109716264	109713520	+	circMAN2A1	MAN2A1	up	circMan2a1	Man2a1	hsa-miR-30a-5p		163	1	0	0	0	KCTD7	0	1	1	0	1	0	0.000134787	0.00185142	1	0	0	0	1	0	0
5	109713520	109716264	109716264	109713520	+	circMAN2A1	MAN2A1	up	circMan2a1	Man2a1	hsa-miR-30a-5p		163	1	0	0	0	KCTD8	0	1	0	0	0	1	0.000113185	0.0016568	0.883072	0	1	0	1	0	1
5	109713520	109716264	109716264	109713520	+	circMAN2A1	MAN2A1	up	circMan2a1	Man2a1	hsa-miR-30a-5p		163	1	0	0	0	KCTD9	0	1	1	0	1	0	0.00275356	0.0145354	1	0	0	0	1	0	0
5	109713520	109716264	109716264	109713520	+	circMAN2A1	MAN2A1	up	circMan2a1	Man2a1	hsa-miR-30a-5p		163	1	0	0	0	KDELC2	1	0	1	0	1	0	3.95178e-06	0.000191502	0.0308318	0	0	0	1	0	0
5	109713520	109716264	109716264	109713520	+	circMAN2A1	MAN2A1	up	circMan2a1	Man2a1	hsa-miR-30a-5p		163	1	0	0	0	KDM3A	1	1	1	0	1	0	5.05299e-05	0.00101414	0.394234	0	0	0	1	0	0
5	109713520	109716264	109716264	109713520	+	circMAN2A1	MAN2A1	up	circMan2a1	Man2a1	hsa-miR-30a-5p		163	1	0	0	0	KDM5A	0	0	1	0	1	0	0.00638776	0.0266436	1	1	0	0	1	0	1
5	109713520	109716264	109716264	109713520	+	circMAN2A1	MAN2A1	up	circMan2a1	Man2a1	hsa-miR-30a-5p		163	1	0	0	0	KHNYN	0	1	1	0	1	0	0.00277713	0.01464	1	0	0	0	0	0	0
5	109713520	109716264	109716264	109713520	+	circMAN2A1	MAN2A1	up	circMan2a1	Man2a1	hsa-miR-30a-5p		163	1	0	0	0	KIAA0040	0	0	1	0	1	0	0.000162706	0.00211221	1	0	0	0	0	0	0
5	109713520	109716264	109716264	109713520	+	circMAN2A1	MAN2A1	up	circMan2a1	Man2a1	hsa-miR-30a-5p		163	1	0	0	0	KIAA0930	0	0	1	0	1	0	0.00858287	0.033156	1	0	0	0	0	0	0
5	109713520	109716264	109716264	109713520	+	circMAN2A1	MAN2A1	up	circMan2a1	Man2a1	hsa-miR-30a-5p		163	1	0	0	0	KIAA1211L	0	1	0	0	0	1	1.12139e-06	8.83743e-05	0.00874906	0	0	0	0	0	0
5	109713520	109716264	109716264	109713520	+	circMAN2A1	MAN2A1	up	circMan2a1	Man2a1	hsa-miR-30a-5p		163	1	0	0	0	KIAA1328	0	1	0	0	0	1	0.00141962	0.00928407	1	0	0	0	1	0	0
5	109713520	109716264	109716264	109713520	+	circMAN2A1	MAN2A1	up	circMan2a1	Man2a1	hsa-miR-30a-5p		163	1	0	0	0	KIAA1522	0	1	1	0	1	0	0.00138424	0.0091992	1	0	0	0	0	0	0
5	109713520	109716264	109716264	109713520	+	circMAN2A1	MAN2A1	up	circMan2a1	Man2a1	hsa-miR-30a-5p		163	1	0	0	0	KIAA1841	0	1	0	0	0	1	0.0105171	0.0384692	1	0	0	0	1	0	0
5	109713520	109716264	109716264	109713520	+	circMAN2A1	MAN2A1	up	circMan2a1	Man2a1	hsa-miR-30a-5p		163	1	0	0	0	KIAA1958	0	1	0	0	0	1	0.00222562	0.0126378	1	0	0	0	1	0	0
5	109713520	109716264	109716264	109713520	+	circMAN2A1	MAN2A1	up	circMan2a1	Man2a1	hsa-miR-30a-5p		163	1	0	0	0	KIAA2026	0	1	1	0	1	0	0.00346576	0.0170169	1	0	0	0	1	0	0
5	109713520	109716264	109716264	109713520	+	circMAN2A1	MAN2A1	up	circMan2a1	Man2a1	hsa-miR-30a-5p		163	1	0	0	0	KIDINS220	1	0	1	0	1	0	0.00198164	0.0117931	1	0	0	0	1	0	0
5	109713520	109716264	109716264	109713520	+	circMAN2A1	MAN2A1	up	circMan2a1	Man2a1	hsa-miR-30a-5p		163	1	0	0	0	KIF11	1	1	1	0	1	0	0.00919776	0.0348038	1	0	0	0	1	0	0
5	109713520	109716264	109716264	109713520	+	circMAN2A1	MAN2A1	up	circMan2a1	Man2a1	hsa-miR-30a-5p		163	1	0	0	0	KIF15	0	0	1	0	1	0	0.000131612	0.00181742	1	0	0	0	1	0	0
5	109713520	109716264	109716264	109713520	+	circMAN2A1	MAN2A1	up	circMan2a1	Man2a1	hsa-miR-30a-5p		163	1	0	0	0	KIF16B	0	1	1	0	1	0	0.0044908	0.0205738	1	0	0	0	1	1	1
5	109713520	109716264	109716264	109713520	+	circMAN2A1	MAN2A1	up	circMan2a1	Man2a1	hsa-miR-30a-5p		163	1	0	0	0	KIF18A	0	0	1	0	1	0	5.18478e-05	0.0010293	0.404517	0	0	0	1	0	0
5	109713520	109716264	109716264	109713520	+	circMAN2A1	MAN2A1	up	circMan2a1	Man2a1	hsa-miR-30a-5p		163	1	0	0	0	KIF1BP	0	0	1	0	1	0	3.5416e-05	0.000784987	0.276315	0	0	0	0	0	0
5	109713520	109716264	109716264	109713520	+	circMAN2A1	MAN2A1	up	circMan2a1	Man2a1	hsa-miR-30a-5p		163	1	0	0	0	KIF20B	0	0	1	0	1	0	0.00184529	0.0111865	1	0	1	0	1	0	1
5	109713520	109716264	109716264	109713520	+	circMAN2A1	MAN2A1	up	circMan2a1	Man2a1	hsa-miR-30a-5p		163	1	0	0	0	KIF21B	0	1	1	0	1	0	0.000493775	0.00453761	1	0	0	1	0	0	0
5	109713520	109716264	109716264	109713520	+	circMAN2A1	MAN2A1	up	circMan2a1	Man2a1	hsa-miR-30a-5p		163	1	0	0	0	KIF3C	0	0	1	0	1	0	0.00210389	0.012168	1	0	0	1	0	0	0
5	109713520	109716264	109716264	109713520	+	circMAN2A1	MAN2A1	up	circMan2a1	Man2a1	hsa-miR-30a-5p		163	1	0	0	0	KIF5B	1	0	1	0	1	0	0.00920727	0.0348038	1	0	1	0	1	0	1
5	109713520	109716264	109716264	109713520	+	circMAN2A1	MAN2A1	up	circMan2a1	Man2a1	hsa-miR-30a-5p		163	1	0	0	0	KLF12	0	1	1	0	1	0	0.00964996	0.0360062	1	0	0	0	1	0	0
5	109713520	109716264	109716264	109713520	+	circMAN2A1	MAN2A1	up	circMan2a1	Man2a1	hsa-miR-30a-5p		163	1	0	0	0	KLF14	0	1	0	0	0	1	1.07821e-06	8.76269e-05	0.00841219	0	0	0	0	0	0
5	109713520	109716264	109716264	109713520	+	circMAN2A1	MAN2A1	up	circMan2a1	Man2a1	hsa-miR-30a-5p		163	1	0	0	0	KLF4	0	0	1	0	1	0	0.00182729	0.0111553	1	0	0	0	1	0	0
5	109713520	109716264	109716264	109713520	+	circMAN2A1	MAN2A1	up	circMan2a1	Man2a1	hsa-miR-30a-5p		163	1	0	0	0	KLHDC2	0	0	1	0	1	0	9.17953e-05	0.00140982	0.716187	0	0	0	1	0	0
5	109713520	109716264	109716264	109713520	+	circMAN2A1	MAN2A1	up	circMan2a1	Man2a1	hsa-miR-30a-5p		163	1	0	0	0	KLHL18	0	0	1	0	1	0	0.0111353	0.0401097	1	0	0	0	1	0	0
5	109713520	109716264	109716264	109713520	+	circMAN2A1	MAN2A1	up	circMan2a1	Man2a1	hsa-miR-30a-5p		163	1	0	0	0	KLHL2	0	0	1	0	1	0	0.00904157	0.0344782	1	0	0	0	1	0	0
5	109713520	109716264	109716264	109713520	+	circMAN2A1	MAN2A1	up	circMan2a1	Man2a1	hsa-miR-30a-5p		163	1	0	0	0	KLHL20	0	1	1	0	1	0	0.00141962	0.00928407	1	0	0	0	1	0	0
5	109713520	109716264	109716264	109713520	+	circMAN2A1	MAN2A1	up	circMan2a1	Man2a1	hsa-miR-30a-5p		163	1	0	0	0	KLHL29	0	0	1	0	1	0	0.00227589	0.0128021	1	0	0	0	1	0	0
5	109713520	109716264	109716264	109713520	+	circMAN2A1	MAN2A1	up	circMan2a1	Man2a1	hsa-miR-30a-5p		163	1	0	0	0	KLHL6	0	0	1	0	1	0	0.000175808	0.00219114	1	0	0	0	0	0	0
5	109713520	109716264	109716264	109713520	+	circMAN2A1	MAN2A1	up	circMan2a1	Man2a1	hsa-miR-30a-5p		163	1	0	0	0	KLHL7	0	0	1	0	1	0	0.0139658	0.0476646	1	0	0	0	1	0	0
5	109713520	109716264	109716264	109713520	+	circMAN2A1	MAN2A1	up	circMan2a1	Man2a1	hsa-miR-30a-5p		163	1	0	0	0	KLLN	0	0	1	0	1	0	0.00288565	0.0149992	1	0	0	0	0	0	0
5	109713520	109716264	109716264	109713520	+	circMAN2A1	MAN2A1	up	circMan2a1	Man2a1	hsa-miR-30a-5p		163	1	0	0	0	KLRG1	0	0	1	0	1	0	4.30236e-05	0.000892739	0.33567	0	0	0	0	0	0
5	109713520	109716264	109716264	109713520	+	circMAN2A1	MAN2A1	up	circMan2a1	Man2a1	hsa-miR-30a-5p		163	1	0	0	0	KMT2A	0	1	1	0	1	0	0.00672318	0.0276511	1	1	0	0	0	0	0
5	109713520	109716264	109716264	109713520	+	circMAN2A1	MAN2A1	up	circMan2a1	Man2a1	hsa-miR-30a-5p		163	1	0	0	0	KMT2D	0	0	1	0	1	0	0.00295649	0.0152557	1	0	0	0	0	0	0
5	109713520	109716264	109716264	109713520	+	circMAN2A1	MAN2A1	up	circMan2a1	Man2a1	hsa-miR-30a-5p		163	1	0	0	0	KPNA6	1	1	1	0	1	0	0.00197072	0.011755	1	0	0	0	1	0	0
5	109713520	109716264	109716264	109713520	+	circMAN2A1	MAN2A1	up	circMan2a1	Man2a1	hsa-miR-30a-5p		163	1	0	0	0	KREMEN1	1	0	1	0	1	0	0.00631168	0.0263476	1	0	0	0	1	0	0
5	109713520	109716264	109716264	109713520	+	circMAN2A1	MAN2A1	up	circMan2a1	Man2a1	hsa-miR-30a-5p		163	1	0	0	0	KRT8	0	0	1	0	1	0	9.8832e-06	0.00035371	0.0771088	0	0	0	0	0	0
5	109713520	109716264	109716264	109713520	+	circMAN2A1	MAN2A1	up	circMan2a1	Man2a1	hsa-miR-30a-5p		163	1	0	0	0	KRTAP1-5	0	1	0	0	0	1	1.25565e-05	0.000413357	0.0979655	0	0	0	0	0	0
5	109713520	109716264	109716264	109713520	+	circMAN2A1	MAN2A1	up	circMan2a1	Man2a1	hsa-miR-30a-5p		163	1	0	0	0	KSR1	0	1	1	0	1	0	0.00497726	0.022064	1	0	0	0	0	0	0
5	109713520	109716264	109716264	109713520	+	circMAN2A1	MAN2A1	up	circMan2a1	Man2a1	hsa-miR-30a-5p		163	1	0	0	0	KXD1	0	1	1	0	1	0	0.000192185	0.00233919	1	0	0	0	0	0	0
5	109713520	109716264	109716264	109713520	+	circMAN2A1	MAN2A1	up	circMan2a1	Man2a1	hsa-miR-30a-5p		163	1	0	0	0	L3MBTL4	0	1	0	0	0	1	7.36802e-05	0.00121791	0.574853	0	0	0	1	0	0
5	109713520	109716264	109716264	109713520	+	circMAN2A1	MAN2A1	up	circMan2a1	Man2a1	hsa-miR-30a-5p		163	1	0	0	0	LAMA1	0	0	1	0	1	0	3.78245e-05	0.000822024	0.295107	1	0	0	0	0	0
5	109713520	109716264	109716264	109713520	+	circMAN2A1	MAN2A1	up	circMan2a1	Man2a1	hsa-miR-30a-5p		163	1	0	0	0	LAMC3	0	1	1	0	1	0	7.79225e-05	0.00126641	0.607951	0	0	0	0	0	0
5	109713520	109716264	109716264	109713520	+	circMAN2A1	MAN2A1	up	circMan2a1	Man2a1	hsa-miR-30a-5p		163	1	0	0	0	LARGE1	0	1	1	0	1	0	7.00646e-06	0.000286201	0.0546644	0	0	0	0	0	0
5	109713520	109716264	109716264	109713520	+	circMAN2A1	MAN2A1	up	circMan2a1	Man2a1	hsa-miR-30a-5p		163	1	0	0	0	LATS2	0	1	1	0	1	0	0.0108431	0.0393425	1	0	0	0	1	0	0
5	109713520	109716264	109716264	109713520	+	circMAN2A1	MAN2A1	up	circMan2a1	Man2a1	hsa-miR-30a-5p		163	1	0	0	0	LCP1	1	0	1	0	1	0	2.13371e-06	0.000126042	0.0166472	0	1	0	1	0	1
5	109713520	109716264	109716264	109713520	+	circMAN2A1	MAN2A1	up	circMan2a1	Man2a1	hsa-miR-30a-5p		163	1	0	0	0	LCP2	0	0	1	0	1	0	1.15468e-05	0.000396866	0.0900885	0	0	0	0	0	0
5	109713520	109716264	109716264	109713520	+	circMAN2A1	MAN2A1	up	circMan2a1	Man2a1	hsa-miR-30a-5p		163	1	0	0	0	LDHA	0	0	1	0	1	0	0.00316592	0.0159255	1	0	1	0	0	0	0
5	109713520	109716264	109716264	109713520	+	circMAN2A1	MAN2A1	up	circMan2a1	Man2a1	hsa-miR-30a-5p		163	1	0	0	0	LEFTY1	0	0	1	0	1	0	0.000183623	0.00226324	1	0	0	0	0	0	0
5	109713520	109716264	109716264	109713520	+	circMAN2A1	MAN2A1	up	circMan2a1	Man2a1	hsa-miR-30a-5p		163	1	0	0	0	LEPR	0	1	1	0	1	0	0.0074461	0.029792	1	0	0	0	1	0	0
5	109713520	109716264	109716264	109713520	+	circMAN2A1	MAN2A1	up	circMan2a1	Man2a1	hsa-miR-30a-5p		163	1	0	0	0	LGI1	0	1	0	0	0	1	2.69516e-05	0.000655067	0.210276	0	1	0	0	0	0
5	109713520	109716264	109716264	109713520	+	circMAN2A1	MAN2A1	up	circMan2a1	Man2a1	hsa-miR-30a-5p		163	1	0	0	0	LHFPL3	0	1	0	0	0	1	0.00194435	0.0116155	1	0	0	0	1	0	0
5	109713520	109716264	109716264	109713520	+	circMAN2A1	MAN2A1	up	circMan2a1	Man2a1	hsa-miR-30a-5p		163	1	0	0	0	LHX1	0	1	1	0	1	0	0.000525507	0.00475087	1	0	0	0	0	0	0
5	109713520	109716264	109716264	109713520	+	circMAN2A1	MAN2A1	up	circMan2a1	Man2a1	hsa-miR-30a-5p		163	1	0	0	0	LHX8	0	1	1	0	1	0	0.000421454	0.00403954	1	0	0	0	0	0	0
5	109713520	109716264	109716264	109713520	+	circMAN2A1	MAN2A1	up	circMan2a1	Man2a1	hsa-miR-30a-5p		163	1	0	0	0	LHX9	0	1	0	0	0	1	0.00140537	0.00923733	1	0	0	0	0	0	0
5	109713520	109716264	109716264	109713520	+	circMAN2A1	MAN2A1	up	circMan2a1	Man2a1	hsa-miR-30a-5p		163	1	0	0	0	LIMK2	0	0	1	0	1	0	1.80937e-05	0.000520912	0.141167	0	0	0	1	0	0
5	109713520	109716264	109716264	109713520	+	circMAN2A1	MAN2A1	up	circMan2a1	Man2a1	hsa-miR-30a-5p		163	1	0	0	0	LIN28A	0	1	1	0	1	0	0.000359401	0.00357354	1	0	0	0	0	0	0
5	109713520	109716264	109716264	109713520	+	circMAN2A1	MAN2A1	up	circMan2a1	Man2a1	hsa-miR-30a-5p		163	1	0	0	0	LIN52	0	0	1	0	1	0	0.000329257	0.00334924	1	0	0	0	1	0	0
5	109713520	109716264	109716264	109713520	+	circMAN2A1	MAN2A1	up	circMan2a1	Man2a1	hsa-miR-30a-5p		163	1	0	0	0	LMBR1	0	1	1	0	1	0	0.000484908	0.00450091	1	0	0	0	1	0	0
5	109713520	109716264	109716264	109713520	+	circMAN2A1	MAN2A1	up	circMan2a1	Man2a1	hsa-miR-30a-5p		163	1	0	0	0	LMBR1L	1	1	1	0	1	0	0.00220929	0.0125633	1	0	0	0	0	0	0
5	109713520	109716264	109716264	109713520	+	circMAN2A1	MAN2A1	up	circMan2a1	Man2a1	hsa-miR-30a-5p		163	1	0	0	0	LMNB2	1	0	1	0	1	0	0.000590107	0.00513841	1	0	1	0	1	0	1
5	109713520	109716264	109716264	109713520	+	circMAN2A1	MAN2A1	up	circMan2a1	Man2a1	hsa-miR-30a-5p		163	1	0	0	0	LMO3	0	0	1	0	1	0	0.00012758	0.00179025	0.995381	0	0	0	0	0	0
5	109713520	109716264	109716264	109713520	+	circMAN2A1	MAN2A1	up	circMan2a1	Man2a1	hsa-miR-30a-5p		163	1	0	0	0	LMO7	0	0	1	0	1	0	0.00346576	0.0170169	1	0	1	0	1	1	1
5	109713520	109716264	109716264	109713520	+	circMAN2A1	MAN2A1	up	circMan2a1	Man2a1	hsa-miR-30a-5p		163	1	0	0	0	LOC283710	0	1	0	0	0	1	1.27919e-08	6.65347e-06	9.98021e-05	0	0	0	0	0	0
5	109713520	109716264	109716264	109713520	+	circMAN2A1	MAN2A1	up	circMan2a1	Man2a1	hsa-miR-30a-5p		163	1	0	0	0	LONP2	0	0	1	0	1	0	0.000605058	0.00523355	1	0	0	0	1	0	0
5	109713520	109716264	109716264	109713520	+	circMAN2A1	MAN2A1	up	circMan2a1	Man2a1	hsa-miR-30a-5p		163	1	0	0	0	LONRF1	0	1	1	0	1	0	0.000167058	0.0021429	1	0	0	0	1	0	0
5	109713520	109716264	109716264	109713520	+	circMAN2A1	MAN2A1	up	circMan2a1	Man2a1	hsa-miR-30a-5p		163	1	0	0	0	LPCAT1	1	0	1	0	1	0	0.0123481	0.0432794	1	0	0	0	1	0	0
5	109713520	109716264	109716264	109713520	+	circMAN2A1	MAN2A1	up	circMan2a1	Man2a1	hsa-miR-30a-5p		163	1	0	0	0	LPCAT2	0	1	1	0	1	0	0.00561035	0.0241035	1	0	0	0	1	0	0
5	109713520	109716264	109716264	109713520	+	circMAN2A1	MAN2A1	up	circMan2a1	Man2a1	hsa-miR-30a-5p		163	1	0	0	0	LPGAT1	0	1	1	0	1	0	0.00955352	0.0358005	1	0	0	0	1	0	0
5	109713520	109716264	109716264	109713520	+	circMAN2A1	MAN2A1	up	circMan2a1	Man2a1	hsa-miR-30a-5p		163	1	0	0	0	LRCH2	0	1	1	0	1	0	0.0137559	0.0470925	1	0	0	0	1	0	0
5	109713520	109716264	109716264	109713520	+	circMAN2A1	MAN2A1	up	circMan2a1	Man2a1	hsa-miR-30a-5p		163	1	0	0	0	LRFN2	0	1	0	0	0	1	3.67568e-06	0.000180362	0.0286776	1	0	0	0	0	0
5	109713520	109716264	109716264	109713520	+	circMAN2A1	MAN2A1	up	circMan2a1	Man2a1	hsa-miR-30a-5p		163	1	0	0	0	LRRC17	0	1	1	0	1	0	0.000899117	0.00684381	1	0	0	0	0	0	0
5	109713520	109716264	109716264	109713520	+	circMAN2A1	MAN2A1	up	circMan2a1	Man2a1	hsa-miR-30a-5p		163	1	0	0	0	LRRC28	0	0	1	0	1	0	0.010691	0.0388615	1	0	0	0	1	0	0
5	109713520	109716264	109716264	109713520	+	circMAN2A1	MAN2A1	up	circMan2a1	Man2a1	hsa-miR-30a-5p		163	1	0	0	0	LRRC40	0	1	1	0	1	0	0.00309405	0.0156956	1	0	1	0	1	0	1
5	109713520	109716264	109716264	109713520	+	circMAN2A1	MAN2A1	up	circMan2a1	Man2a1	hsa-miR-30a-5p		163	1	0	0	0	LRRC56	0	0	1	0	1	0	2.50131e-07	3.61393e-05	0.00195152	0	0	0	0	0	0
5	109713520	109716264	109716264	109713520	+	circMAN2A1	MAN2A1	up	circMan2a1	Man2a1	hsa-miR-30a-5p		163	1	0	0	0	LRRC75A	0	0	1	0	1	0	0.000138243	0.00188562	1	0	0	0	0	0	0
5	109713520	109716264	109716264	109713520	+	circMAN2A1	MAN2A1	up	circMan2a1	Man2a1	hsa-miR-30a-5p		163	1	0	0	0	LRRC8B	1	1	1	0	1	0	0.0101374	0.037431	1	0	0	1	1	0	1
5	109713520	109716264	109716264	109713520	+	circMAN2A1	MAN2A1	up	circMan2a1	Man2a1	hsa-miR-30a-5p		163	1	0	0	0	LRRC8C	1	1	1	0	1	0	0.0015798	0.00998021	1	0	0	0	1	0	0
5	109713520	109716264	109716264	109713520	+	circMAN2A1	MAN2A1	up	circMan2a1	Man2a1	hsa-miR-30a-5p		163	1	0	0	0	LRRC8D	1	1	1	0	1	0	0.000229545	0.00262212	1	0	0	0	1	0	0
5	109713520	109716264	109716264	109713520	+	circMAN2A1	MAN2A1	up	circMan2a1	Man2a1	hsa-miR-30a-5p		163	1	0	0	0	LRRFIP2	0	1	1	0	1	0	0.000414481	0.0039874	1	0	0	0	1	1	1
5	109713520	109716264	109716264	109713520	+	circMAN2A1	MAN2A1	up	circMan2a1	Man2a1	hsa-miR-30a-5p		163	1	0	0	0	LRRK2	0	1	0	0	0	1	0.00157065	0.00996274	1	0	0	0	0	0	0
5	109713520	109716264	109716264	109713520	+	circMAN2A1	MAN2A1	up	circMan2a1	Man2a1	hsa-miR-30a-5p		163	1	0	0	0	LRRTM2	0	1	0	0	0	1	0.0108669	0.0393425	1	0	0	0	1	0	0
5	109713520	109716264	109716264	109713520	+	circMAN2A1	MAN2A1	up	circMan2a1	Man2a1	hsa-miR-30a-5p		163	1	0	0	0	LSM1	1	0	1	0	1	0	2.69516e-05	0.000655067	0.210276	0	0	0	1	0	0
5	109713520	109716264	109716264	109713520	+	circMAN2A1	MAN2A1	up	circMan2a1	Man2a1	hsa-miR-30a-5p		163	1	0	0	0	LSM14B	0	1	1	0	1	0	0.00572128	0.0244723	1	0	0	0	1	0	0
5	109713520	109716264	109716264	109713520	+	circMAN2A1	MAN2A1	up	circMan2a1	Man2a1	hsa-miR-30a-5p		163	1	0	0	0	LTN1	1	0	1	0	1	0	0.0123481	0.0432794	1	0	0	0	0	0	0
5	109713520	109716264	109716264	109713520	+	circMAN2A1	MAN2A1	up	circMan2a1	Man2a1	hsa-miR-30a-5p		163	1	0	0	0	LUZP6	0	0	1	0	1	0	8.69743e-05	0.00135174	0.678573	0	0	0	0	0	0
5	109713520	109716264	109716264	109713520	+	circMAN2A1	MAN2A1	up	circMan2a1	Man2a1	hsa-miR-30a-5p		163	1	0	0	0	LYN	0	1	1	0	1	0	0.00194214	0.0116155	1	0	1	0	1	0	1
5	109713520	109716264	109716264	109713520	+	circMAN2A1	MAN2A1	up	circMan2a1	Man2a1	hsa-miR-30a-5p		163	1	0	0	0	LYPLAL1	1	1	1	0	1	0	0.000283824	0.00303758	1	0	0	0	1	0	0
5	109713520	109716264	109716264	109713520	+	circMAN2A1	MAN2A1	up	circMan2a1	Man2a1	hsa-miR-30a-5p		163	1	0	0	0	LYRM7	0	1	1	0	1	0	0.000738227	0.005995	1	0	0	0	1	0	0
5	109713520	109716264	109716264	109713520	+	circMAN2A1	MAN2A1	up	circMan2a1	Man2a1	hsa-miR-30a-5p		163	1	0	0	0	LYSMD3	0	0	1	0	1	0	0.00450912	0.0206093	1	0	0	0	1	0	0
5	109713520	109716264	109716264	109713520	+	circMAN2A1	MAN2A1	up	circMan2a1	Man2a1	hsa-miR-30a-5p		163	1	0	0	0	LYST	0	1	1	0	1	0	0.0078594	0.0310948	1	0	0	0	1	0	0
5	109713520	109716264	109716264	109713520	+	circMAN2A1	MAN2A1	up	circMan2a1	Man2a1	hsa-miR-30a-5p		163	1	0	0	0	M1AP	0	1	0	0	0	1	1.0602e-05	0.000369273	0.0827171	0	0	0	0	0	0
5	109713520	109716264	109716264	109713520	+	circMAN2A1	MAN2A1	up	circMan2a1	Man2a1	hsa-miR-30a-5p		163	1	0	0	0	MAB21L1	0	1	0	0	0	1	0.000626264	0.00532837	1	0	0	0	0	0	0
5	109713520	109716264	109716264	109713520	+	circMAN2A1	MAN2A1	up	circMan2a1	Man2a1	hsa-miR-30a-5p		163	1	0	0	0	MAF	0	0	1	0	1	0	0.0117371	0.0417379	1	0	0	0	1	0	0
5	109713520	109716264	109716264	109713520	+	circMAN2A1	MAN2A1	up	circMan2a1	Man2a1	hsa-miR-30a-5p		163	1	0	0	0	MAFG	0	1	1	0	1	0	0.00754086	0.0301248	1	0	0	0	1	0	0
5	109713520	109716264	109716264	109713520	+	circMAN2A1	MAN2A1	up	circMan2a1	Man2a1	hsa-miR-30a-5p		163	1	0	0	0	MAGEE1	0	0	1	0	1	0	2.94629e-06	0.000153446	0.0229869	0	0	0	0	0	0
5	109713520	109716264	109716264	109713520	+	circMAN2A1	MAN2A1	up	circMan2a1	Man2a1	hsa-miR-30a-5p		163	1	0	0	0	MAGI2	0	1	1	0	1	0	0.00771985	0.0306828	1	0	1	1	1	0	1
5	109713520	109716264	109716264	109713520	+	circMAN2A1	MAN2A1	up	circMan2a1	Man2a1	hsa-miR-30a-5p		163	1	0	0	0	MAL2	0	0	1	0	1	0	0.00700219	0.028528	1	0	0	0	1	0	0
5	109713520	109716264	109716264	109713520	+	circMAN2A1	MAN2A1	up	circMan2a1	Man2a1	hsa-miR-30a-5p		163	1	0	0	0	MAML1	0	1	1	0	1	0	0.000857843	0.00662843	1	0	0	0	1	0	0
5	109713520	109716264	109716264	109713520	+	circMAN2A1	MAN2A1	up	circMan2a1	Man2a1	hsa-miR-30a-5p		163	1	0	0	0	MAMLD1	0	0	1	0	1	0	0.00154669	0.00985887	1	0	0	0	0	0	0
5	109713520	109716264	109716264	109713520	+	circMAN2A1	MAN2A1	up	circMan2a1	Man2a1	hsa-miR-30a-5p		163	1	0	0	0	MAN1B1	0	1	1	0	1	0	5.93291e-07	6.02428e-05	0.00462886	0	0	0	0	0	0
5	109713520	109716264	109716264	109713520	+	circMAN2A1	MAN2A1	up	circMan2a1	Man2a1	hsa-miR-30a-5p		163	1	0	0	0	MANBAL	0	0	1	0	1	0	0.00111431	0.00789631	1	0	0	0	1	0	0
5	109713520	109716264	109716264	109713520	+	circMAN2A1	MAN2A1	up	circMan2a1	Man2a1	hsa-miR-30a-5p		163	1	0	0	0	MAP11	0	1	0	0	0	1	2.51066e-05	0.000638051	0.195882	0	0	0	0	0	0
5	109713520	109716264	109716264	109713520	+	circMAN2A1	MAN2A1	up	circMan2a1	Man2a1	hsa-miR-30a-5p		163	1	0	0	0	MAP1LC3B	1	0	1	0	1	0	0.00198164	0.0117931	1	0	0	0	1	0	0
5	109713520	109716264	109716264	109713520	+	circMAN2A1	MAN2A1	up	circMan2a1	Man2a1	hsa-miR-30a-5p		163	1	0	0	0	MAP3K12	0	1	1	0	1	0	0.000148321	0.00198151	1	0	0	1	0	0	0
5	109713520	109716264	109716264	109713520	+	circMAN2A1	MAN2A1	up	circMan2a1	Man2a1	hsa-miR-30a-5p		163	1	0	0	0	MAP3K15	0	1	0	0	0	1	5.02884e-06	0.000220421	0.039235	0	0	0	1	0	0
5	109713520	109716264	109716264	109713520	+	circMAN2A1	MAN2A1	up	circMan2a1	Man2a1	hsa-miR-30a-5p		163	1	0	0	0	MAP3K19	0	1	0	0	0	1	6.96194e-05	0.00119116	0.54317	0	0	0	1	0	0
5	109713520	109716264	109716264	109713520	+	circMAN2A1	MAN2A1	up	circMan2a1	Man2a1	hsa-miR-30a-5p		163	1	0	0	0	MAP3K21	0	1	1	0	1	0	0.00776246	0.0307894	1	0	0	0	0	0	0
5	109713520	109716264	109716264	109713520	+	circMAN2A1	MAN2A1	up	circMan2a1	Man2a1	hsa-miR-30a-5p		163	1	0	0	0	MAP3K5	0	1	1	0	1	0	0.00250019	0.0136313	1	0	0	0	1	0	0
5	109713520	109716264	109716264	109713520	+	circMAN2A1	MAN2A1	up	circMan2a1	Man2a1	hsa-miR-30a-5p		163	1	0	0	0	MAP6	0	1	0	0	0	1	0.00111431	0.00789631	1	0	1	0	0	0	0
5	109713520	109716264	109716264	109713520	+	circMAN2A1	MAN2A1	up	circMan2a1	Man2a1	hsa-miR-30a-5p		163	1	0	0	0	MAP7D3	0	1	1	0	1	0	0.00027501	0.00297178	1	0	0	0	1	0	0
5	109713520	109716264	109716264	109713520	+	circMAN2A1	MAN2A1	up	circMan2a1	Man2a1	hsa-miR-30a-5p		163	1	0	0	0	MAPK8	1	1	1	0	1	0	0.00319799	0.0160558	1	0	0	0	1	1	1
5	109713520	109716264	109716264	109713520	+	circMAN2A1	MAN2A1	up	circMan2a1	Man2a1	hsa-miR-30a-5p		163	1	0	0	0	MAPKBP1	0	0	1	0	1	0	0.00618093	0.0259267	1	0	0	1	0	0	0
5	109713520	109716264	109716264	109713520	+	circMAN2A1	MAN2A1	up	circMan2a1	Man2a1	hsa-miR-30a-5p		163	1	0	0	0	MAPRE1	0	1	1	0	1	0	0.0106991	0.0388615	1	0	1	0	1	0	1
5	109713520	109716264	109716264	109713520	+	circMAN2A1	MAN2A1	up	circMan2a1	Man2a1	hsa-miR-30a-5p		163	1	0	0	0	MAPRE2	0	0	1	0	1	0	0.000975863	0.00725113	1	0	1	0	1	0	1
5	109713520	109716264	109716264	109713520	+	circMAN2A1	MAN2A1	up	circMan2a1	Man2a1	hsa-miR-30a-5p		163	1	0	0	0	MARCH4	1	0	0	0	1	0	1.32835e-06	9.94685e-05	0.0103638	0	0	0	0	0	0
5	109713520	109716264	109716264	109713520	+	circMAN2A1	MAN2A1	up	circMan2a1	Man2a1	hsa-miR-30a-5p		163	1	0	0	0	MARCH5	1	0	1	0	1	0	0.00171779	0.0106451	1	0	0	0	0	0	0
5	109713520	109716264	109716264	109713520	+	circMAN2A1	MAN2A1	up	circMan2a1	Man2a1	hsa-miR-30a-5p		163	1	0	0	0	MARCH6	1	0	1	0	1	0	0.0127395	0.0443325	1	0	0	0	0	0	0
5	109713520	109716264	109716264	109713520	+	circMAN2A1	MAN2A1	up	circMan2a1	Man2a1	hsa-miR-30a-5p		163	1	0	0	0	MARCH8	0	0	1	0	1	0	0.00098709	0.00729288	1	0	0	0	0	0	0
5	109713520	109716264	109716264	109713520	+	circMAN2A1	MAN2A1	up	circMan2a1	Man2a1	hsa-miR-30a-5p		163	1	0	0	0	MARCHF4	0	1	0	0	0	1	0.000167385	0.0021429	1	0	0	0	0	0	0
5	109713520	109716264	109716264	109713520	+	circMAN2A1	MAN2A1	up	circMan2a1	Man2a1	hsa-miR-30a-5p		163	1	0	0	0	MARCHF8	0	1	0	0	0	1	0.00378598	0.0181105	1	0	0	0	0	0	0
5	109713520	109716264	109716264	109713520	+	circMAN2A1	MAN2A1	up	circMan2a1	Man2a1	hsa-miR-30a-5p		163	1	0	0	0	MARCKS	0	0	1	0	1	0	0.0114333	0.0409186	1	0	0	0	1	0	0
5	109713520	109716264	109716264	109713520	+	circMAN2A1	MAN2A1	up	circMan2a1	Man2a1	hsa-miR-30a-5p		163	1	0	0	0	MARCKSL1	1	0	1	0	1	0	0.00280527	0.0147584	1	0	1	0	1	0	1
5	109713520	109716264	109716264	109713520	+	circMAN2A1	MAN2A1	up	circMan2a1	Man2a1	hsa-miR-30a-5p		163	1	0	0	0	MARK1	0	1	1	0	1	0	0.00304436	0.0155243	1	1	1	0	1	0	1
5	109713520	109716264	109716264	109713520	+	circMAN2A1	MAN2A1	up	circMan2a1	Man2a1	hsa-miR-30a-5p		163	1	0	0	0	MARK3	0	0	1	0	1	0	5.06938e-05	0.00101414	0.395513	0	0	0	1	1	1
5	109713520	109716264	109716264	109713520	+	circMAN2A1	MAN2A1	up	circMan2a1	Man2a1	hsa-miR-30a-5p		163	1	0	0	0	MARVELD2	0	0	1	0	1	0	0.00101781	0.00744232	1	0	0	0	1	0	0
5	109713520	109716264	109716264	109713520	+	circMAN2A1	MAN2A1	up	circMan2a1	Man2a1	hsa-miR-30a-5p		163	1	0	0	0	MAST2	0	0	1	0	1	0	5.55774e-06	0.000239566	0.0433615	0	0	1	1	1	1
5	109713520	109716264	109716264	109713520	+	circMAN2A1	MAN2A1	up	circMan2a1	Man2a1	hsa-miR-30a-5p		163	1	0	0	0	MAT2A	1	1	1	0	1	0	0.00277713	0.01464	1	0	0	0	1	0	0
5	109713520	109716264	109716264	109713520	+	circMAN2A1	MAN2A1	up	circMan2a1	Man2a1	hsa-miR-30a-5p		163	1	0	0	0	MAU2	0	1	1	0	1	0	0.00115503	0.0080604	1	0	0	0	0	0	0
5	109713520	109716264	109716264	109713520	+	circMAN2A1	MAN2A1	up	circMan2a1	Man2a1	hsa-miR-30a-5p		163	1	0	0	0	MB21D2	0	0	1	0	1	0	0.0078594	0.0310948	1	0	0	0	0	0	0
5	109713520	109716264	109716264	109713520	+	circMAN2A1	MAN2A1	up	circMan2a1	Man2a1	hsa-miR-30a-5p		163	1	0	0	0	MBD6	0	0	1	0	1	0	0.0137559	0.0470925	1	1	0	0	1	0	1
5	109713520	109716264	109716264	109713520	+	circMAN2A1	MAN2A1	up	circMan2a1	Man2a1	hsa-miR-30a-5p		163	1	0	0	0	MBOAT1	0	1	1	0	1	0	1.3714e-06	9.94685e-05	0.0106996	0	0	0	0	0	0
5	109713520	109716264	109716264	109713520	+	circMAN2A1	MAN2A1	up	circMan2a1	Man2a1	hsa-miR-30a-5p		163	1	0	0	0	MBTPS2	0	1	1	0	1	0	0.00717939	0.0289926	1	0	0	0	1	0	0
5	109713520	109716264	109716264	109713520	+	circMAN2A1	MAN2A1	up	circMan2a1	Man2a1	hsa-miR-30a-5p		163	1	0	0	0	MCF2L	0	1	1	0	1	0	0.000843851	0.00656403	1	0	0	0	1	0	0
5	109713520	109716264	109716264	109713520	+	circMAN2A1	MAN2A1	up	circMan2a1	Man2a1	hsa-miR-30a-5p		163	1	0	0	0	MCFD2	0	0	1	0	1	0	0.00348297	0.0170725	1	0	0	0	1	0	0
5	109713520	109716264	109716264	109713520	+	circMAN2A1	MAN2A1	up	circMan2a1	Man2a1	hsa-miR-30a-5p		163	1	0	0	0	MDM4	0	1	1	0	1	0	0.0141109	0.0480757	1	0	0	0	1	0	0
5	109713520	109716264	109716264	109713520	+	circMAN2A1	MAN2A1	up	circMan2a1	Man2a1	hsa-miR-30a-5p		163	1	0	0	0	ME1	0	1	1	0	1	0	0.00338892	0.0167556	1	0	0	0	1	0	0
5	109713520	109716264	109716264	109713520	+	circMAN2A1	MAN2A1	up	circMan2a1	Man2a1	hsa-miR-30a-5p		163	1	0	0	0	MECOM	0	0	1	0	1	0	0.0115908	0.0412929	1	0	0	0	0	0	0
5	109713520	109716264	109716264	109713520	+	circMAN2A1	MAN2A1	up	circMan2a1	Man2a1	hsa-miR-30a-5p		163	1	0	0	0	MED12L	0	1	1	0	1	0	0.00776246	0.0307894	1	1	0	0	1	0	1
5	109713520	109716264	109716264	109713520	+	circMAN2A1	MAN2A1	up	circMan2a1	Man2a1	hsa-miR-30a-5p		163	1	0	0	0	MED14	0	0	1	0	1	0	0.00373868	0.0179724	1	0	0	1	1	0	1
5	109713520	109716264	109716264	109713520	+	circMAN2A1	MAN2A1	up	circMan2a1	Man2a1	hsa-miR-30a-5p		163	1	0	0	0	MED20	0	0	1	0	1	0	0.00572128	0.0244723	1	0	0	0	1	0	0
5	109713520	109716264	109716264	109713520	+	circMAN2A1	MAN2A1	up	circMan2a1	Man2a1	hsa-miR-30a-5p		163	1	0	0	0	MED26	0	0	1	0	1	0	0.00111181	0.00789631	1	0	0	0	1	0	0
5	109713520	109716264	109716264	109713520	+	circMAN2A1	MAN2A1	up	circMan2a1	Man2a1	hsa-miR-30a-5p		163	1	0	0	0	MED6	0	0	1	0	1	0	0.000200278	0.00238388	1	0	0	0	1	0	0
5	109713520	109716264	109716264	109713520	+	circMAN2A1	MAN2A1	up	circMan2a1	Man2a1	hsa-miR-30a-5p		163	1	0	0	0	MEGF9	0	0	1	0	1	0	0.00489931	0.0218425	1	0	0	0	1	0	0
5	109713520	109716264	109716264	109713520	+	circMAN2A1	MAN2A1	up	circMan2a1	Man2a1	hsa-miR-30a-5p		163	1	0	0	0	MEIOB	0	1	0	0	0	1	1.61219e-06	0.000106035	0.0125783	0	0	0	0	0	0
5	109713520	109716264	109716264	109713520	+	circMAN2A1	MAN2A1	up	circMan2a1	Man2a1	hsa-miR-30a-5p		163	1	0	0	0	MEOX2	0	1	1	0	1	0	0.00215428	0.012351	1	0	0	0	0	0	0
5	109713520	109716264	109716264	109713520	+	circMAN2A1	MAN2A1	up	circMan2a1	Man2a1	hsa-miR-30a-5p		163	1	0	0	0	MESD	0	0	1	0	1	0	0.00291091	0.0151004	1	0	0	0	0	0	0
5	109713520	109716264	109716264	109713520	+	circMAN2A1	MAN2A1	up	circMan2a1	Man2a1	hsa-miR-30a-5p		163	1	0	0	0	METAP2	0	1	1	0	1	0	0.00731187	0.029421	1	0	0	0	1	0	0
5	109713520	109716264	109716264	109713520	+	circMAN2A1	MAN2A1	up	circMan2a1	Man2a1	hsa-miR-30a-5p		163	1	0	0	0	METTL13	0	0	1	0	1	0	5.84712e-05	0.00108876	0.456193	0	0	0	1	0	0
5	109713520	109716264	109716264	109713520	+	circMAN2A1	MAN2A1	up	circMan2a1	Man2a1	hsa-miR-30a-5p		163	1	0	0	0	MEX3D	0	1	1	0	1	0	0.00497726	0.022064	1	0	0	0	1	0	0
5	109713520	109716264	109716264	109713520	+	circMAN2A1	MAN2A1	up	circMan2a1	Man2a1	hsa-miR-30a-5p		163	1	0	0	0	MFAP3	1	1	1	0	1	0	0.000326258	0.00333176	1	0	0	0	1	0	0
5	109713520	109716264	109716264	109713520	+	circMAN2A1	MAN2A1	up	circMan2a1	Man2a1	hsa-miR-30a-5p		163	1	0	0	0	MFAP3L	0	0	1	0	1	0	0.00546013	0.023588	1	0	0	0	0	0	0
5	109713520	109716264	109716264	109713520	+	circMAN2A1	MAN2A1	up	circMan2a1	Man2a1	hsa-miR-30a-5p		163	1	0	0	0	MFHAS1	0	1	1	0	1	0	0.00291091	0.0151004	1	0	0	1	1	0	1
5	109713520	109716264	109716264	109713520	+	circMAN2A1	MAN2A1	up	circMan2a1	Man2a1	hsa-miR-30a-5p		163	1	0	0	0	MFN1	0	0	1	0	1	0	0.0078594	0.0310948	1	0	0	0	1	0	0
5	109713520	109716264	109716264	109713520	+	circMAN2A1	MAN2A1	up	circMan2a1	Man2a1	hsa-miR-30a-5p		163	1	0	0	0	MFSD11	0	0	1	0	1	0	0.000272253	0.00295017	1	0	0	0	1	0	0
5	109713520	109716264	109716264	109713520	+	circMAN2A1	MAN2A1	up	circMan2a1	Man2a1	hsa-miR-30a-5p		163	1	0	0	0	MFSD14A	0	0	1	0	1	0	0.00373868	0.0179724	1	0	0	0	0	0	0
5	109713520	109716264	109716264	109713520	+	circMAN2A1	MAN2A1	up	circMan2a1	Man2a1	hsa-miR-30a-5p		163	1	0	0	0	MFSD4B	0	1	0	0	0	1	0.00421462	0.0196619	1	0	0	0	0	0	0
5	109713520	109716264	109716264	109713520	+	circMAN2A1	MAN2A1	up	circMan2a1	Man2a1	hsa-miR-30a-5p		163	1	0	0	0	MFSD6	0	1	1	0	1	0	0.000630712	0.00536036	1	0	0	0	1	0	0
5	109713520	109716264	109716264	109713520	+	circMAN2A1	MAN2A1	up	circMan2a1	Man2a1	hsa-miR-30a-5p		163	1	0	0	0	MFSD8	0	0	1	0	1	0	0.00393733	0.0186742	1	0	0	0	1	0	0
5	109713520	109716264	109716264	109713520	+	circMAN2A1	MAN2A1	up	circMan2a1	Man2a1	hsa-miR-30a-5p		163	1	0	0	0	MGAT2	0	1	1	0	1	0	0.000741065	0.005995	1	0	0	0	1	0	0
5	109713520	109716264	109716264	109713520	+	circMAN2A1	MAN2A1	up	circMan2a1	Man2a1	hsa-miR-30a-5p		163	1	0	0	0	MGEA5	0	0	1	0	1	0	0.000589462	0.00513841	1	0	0	0	1	0	0
5	109713520	109716264	109716264	109713520	+	circMAN2A1	MAN2A1	up	circMan2a1	Man2a1	hsa-miR-30a-5p		163	1	0	0	0	MGME1	0	0	1	0	1	0	0.000957075	0.00715239	1	0	0	0	0	0	0
5	109713520	109716264	109716264	109713520	+	circMAN2A1	MAN2A1	up	circMan2a1	Man2a1	hsa-miR-30a-5p		163	1	0	0	0	MGST2	1	0	1	0	1	0	6.96194e-05	0.00119116	0.54317	0	0	0	0	0	0
5	109713520	109716264	109716264	109713520	+	circMAN2A1	MAN2A1	up	circMan2a1	Man2a1	hsa-miR-30a-5p		163	1	0	0	0	MIA-RAB4B	0	0	1	0	1	0	2.94629e-06	0.000153446	0.0229869	0	0	0	0	0	0
5	109713520	109716264	109716264	109713520	+	circMAN2A1	MAN2A1	up	circMan2a1	Man2a1	hsa-miR-30a-5p		163	1	0	0	0	MIA3	1	1	1	0	1	0	0.0133428	0.045911	1	0	0	0	1	0	0
5	109713520	109716264	109716264	109713520	+	circMAN2A1	MAN2A1	up	circMan2a1	Man2a1	hsa-miR-30a-5p		163	1	0	0	0	MICAL1	0	1	1	0	1	0	6.94855e-07	6.45388e-05	0.00542126	0	0	0	0	0	0
5	109713520	109716264	109716264	109713520	+	circMAN2A1	MAN2A1	up	circMan2a1	Man2a1	hsa-miR-30a-5p		163	1	0	0	0	MICB	0	0	1	0	1	0	0.00378598	0.0181105	1	0	0	0	1	0	0
5	109713520	109716264	109716264	109713520	+	circMAN2A1	MAN2A1	up	circMan2a1	Man2a1	hsa-miR-30a-5p		163	1	0	0	0	MICOS10	0	1	0	0	0	1	1.2401e-05	0.000411997	0.0967523	0	0	0	0	0	0
5	109713520	109716264	109716264	109713520	+	circMAN2A1	MAN2A1	up	circMan2a1	Man2a1	hsa-miR-30a-5p		163	1	0	0	0	MICU3	0	0	1	0	1	0	6.11716e-05	0.00111751	0.477261	0	0	0	0	0	0
5	109713520	109716264	109716264	109713520	+	circMAN2A1	MAN2A1	up	circMan2a1	Man2a1	hsa-miR-30a-5p		163	1	0	0	0	MID2	0	1	0	0	0	1	0.00116347	0.00810481	1	0	0	0	0	0	0
5	109713520	109716264	109716264	109713520	+	circMAN2A1	MAN2A1	up	circMan2a1	Man2a1	hsa-miR-30a-5p		163	1	0	0	0	MIEF1	0	0	1	0	1	0	6.77154e-06	0.000281019	0.0528315	0	0	0	0	0	0
5	109713520	109716264	109716264	109713520	+	circMAN2A1	MAN2A1	up	circMan2a1	Man2a1	hsa-miR-30a-5p		163	1	0	0	0	MIER2	0	1	1	0	1	0	0.00331334	0.0164654	1	0	0	0	1	0	0
5	109713520	109716264	109716264	109713520	+	circMAN2A1	MAN2A1	up	circMan2a1	Man2a1	hsa-miR-30a-5p		163	1	0	0	0	MIGA1	0	0	1	0	1	0	0.00553361	0.0238395	1	0	0	0	0	0	0
5	109713520	109716264	109716264	109713520	+	circMAN2A1	MAN2A1	up	circMan2a1	Man2a1	hsa-miR-30a-5p		163	1	0	0	0	MIGA2	0	1	1	0	1	0	0.0064205	0.0267161	1	0	0	0	0	0	0
5	109713520	109716264	109716264	109713520	+	circMAN2A1	MAN2A1	up	circMan2a1	Man2a1	hsa-miR-30a-5p		163	1	0	0	0	MINPP1	0	1	1	0	1	0	0.00157065	0.00996274	1	0	0	0	1	0	0
5	109713520	109716264	109716264	109713520	+	circMAN2A1	MAN2A1	up	circMan2a1	Man2a1	hsa-miR-30a-5p		163	1	0	0	0	MIS12	0	1	1	0	1	0	0.00108141	0.00775473	1	0	0	0	1	0	0
5	109713520	109716264	109716264	109713520	+	circMAN2A1	MAN2A1	up	circMan2a1	Man2a1	hsa-miR-30a-5p		163	1	0	0	0	MIS18BP1	0	0	1	0	1	0	0.00114796	0.00801823	1	0	0	0	0	0	0
5	109713520	109716264	109716264	109713520	+	circMAN2A1	MAN2A1	up	circMan2a1	Man2a1	hsa-miR-30a-5p		163	1	0	0	0	MKL2	0	0	1	0	1	0	0.00882872	0.0339318	1	0	0	1	1	0	1
5	109713520	109716264	109716264	109713520	+	circMAN2A1	MAN2A1	up	circMan2a1	Man2a1	hsa-miR-30a-5p		163	1	0	0	0	MKRN3	1	1	1	0	1	0	0.000437597	0.00415129	1	0	0	0	0	0	0
5	109713520	109716264	109716264	109713520	+	circMAN2A1	MAN2A1	up	circMan2a1	Man2a1	hsa-miR-30a-5p		163	1	0	0	0	MLEC	0	0	1	0	1	0	0.00788751	0.0311744	1	0	0	0	1	0	0
5	109713520	109716264	109716264	109713520	+	circMAN2A1	MAN2A1	up	circMan2a1	Man2a1	hsa-miR-30a-5p		163	1	0	0	0	MLF2	0	0	1	0	1	0	0.00256161	0.0138023	1	0	0	0	1	0	0
5	109713520	109716264	109716264	109713520	+	circMAN2A1	MAN2A1	up	circMan2a1	Man2a1	hsa-miR-30a-5p		163	1	0	0	0	MLH3	0	0	1	0	1	0	0.00338892	0.0167556	1	0	0	0	0	0	0
5	109713520	109716264	109716264	109713520	+	circMAN2A1	MAN2A1	up	circMan2a1	Man2a1	hsa-miR-30a-5p		163	1	0	0	0	MLPH	0	0	1	0	1	0	7.65932e-06	0.00030334	0.059758	0	0	0	0	0	0
5	109713520	109716264	109716264	109713520	+	circMAN2A1	MAN2A1	up	circMan2a1	Man2a1	hsa-miR-30a-5p		163	1	0	0	0	MLXIP	1	1	1	0	1	0	0.00894746	0.0342419	1	0	0	0	1	0	0
5	109713520	109716264	109716264	109713520	+	circMAN2A1	MAN2A1	up	circMan2a1	Man2a1	hsa-miR-30a-5p		163	1	0	0	0	MMGT1	0	0	1	0	1	0	0.00986482	0.0366153	1	0	0	0	1	0	0
5	109713520	109716264	109716264	109713520	+	circMAN2A1	MAN2A1	up	circMan2a1	Man2a1	hsa-miR-30a-5p		163	1	0	0	0	MMP19	0	0	1	0	1	0	0.000765819	0.00613442	1	0	0	0	0	0	0
5	109713520	109716264	109716264	109713520	+	circMAN2A1	MAN2A1	up	circMan2a1	Man2a1	hsa-miR-30a-5p		163	1	0	0	0	MMP21	0	1	0	0	0	1	3.04485e-08	1.07981e-05	0.000237559	0	0	0	0	0	0
5	109713520	109716264	109716264	109713520	+	circMAN2A1	MAN2A1	up	circMan2a1	Man2a1	hsa-miR-30a-5p		163	1	0	0	0	MNS1	0	0	1	0	1	0	1.0602e-05	0.000369273	0.0827171	0	0	0	0	0	0
5	109713520	109716264	109716264	109713520	+	circMAN2A1	MAN2A1	up	circMan2a1	Man2a1	hsa-miR-30a-5p		163	1	0	0	0	MNT	0	0	1	0	1	0	0.00503508	0.0223076	1	1	0	0	1	0	1
5	109713520	109716264	109716264	109713520	+	circMAN2A1	MAN2A1	up	circMan2a1	Man2a1	hsa-miR-30a-5p		163	1	0	0	0	MOCS2	0	0	1	0	1	0	0.00210389	0.012168	1	0	0	0	1	0	0
5	109713520	109716264	109716264	109713520	+	circMAN2A1	MAN2A1	up	circMan2a1	Man2a1	hsa-miR-30a-5p		163	1	0	0	0	MOCS3	0	1	1	0	1	0	0.00288565	0.0149992	1	0	0	0	1	0	0
5	109713520	109716264	109716264	109713520	+	circMAN2A1	MAN2A1	up	circMan2a1	Man2a1	hsa-miR-30a-5p		163	1	0	0	0	MOGAT1	1	0	0	0	1	0	8.12641e-06	0.000312326	0.0634022	0	0	0	0	0	0
5	109713520	109716264	109716264	109713520	+	circMAN2A1	MAN2A1	up	circMan2a1	Man2a1	hsa-miR-30a-5p		163	1	0	0	0	MON2	0	0	1	0	1	0	0.0136402	0.0467783	1	0	0	1	1	1	1
5	109713520	109716264	109716264	109713520	+	circMAN2A1	MAN2A1	up	circMan2a1	Man2a1	hsa-miR-30a-5p		163	1	0	0	0	MORC3	0	0	1	0	1	0	1.52406e-06	0.000105228	0.0118907	0	0	0	1	0	0
5	109713520	109716264	109716264	109713520	+	circMAN2A1	MAN2A1	up	circMan2a1	Man2a1	hsa-miR-30a-5p		163	1	0	0	0	MOV10	0	0	1	0	1	0	2.17132e-05	0.000588218	0.169407	0	0	0	1	0	0
5	109713520	109716264	109716264	109713520	+	circMAN2A1	MAN2A1	up	circMan2a1	Man2a1	hsa-miR-30a-5p		163	1	0	0	0	MPHOSPH6	0	0	1	0	1	0	0.000192185	0.00233919	1	0	0	0	1	0	0
5	109713520	109716264	109716264	109713520	+	circMAN2A1	MAN2A1	up	circMan2a1	Man2a1	hsa-miR-30a-5p		163	1	0	0	0	MPI	0	0	1	0	1	0	0.000153522	0.00201308	1	0	0	0	1	0	0
5	109713520	109716264	109716264	109713520	+	circMAN2A1	MAN2A1	up	circMan2a1	Man2a1	hsa-miR-30a-5p		163	1	0	0	0	MPL	0	1	0	0	0	1	0.000320812	0.00328906	1	0	0	0	0	0	0
5	109713520	109716264	109716264	109713520	+	circMAN2A1	MAN2A1	up	circMan2a1	Man2a1	hsa-miR-30a-5p		163	1	0	0	0	MPP7	0	1	1	0	1	0	0.00318844	0.0160182	1	0	1	0	1	0	1
5	109713520	109716264	109716264	109713520	+	circMAN2A1	MAN2A1	up	circMan2a1	Man2a1	hsa-miR-30a-5p		163	1	0	0	0	MPZL2	0	0	1	0	1	0	0.00168244	0.0104676	1	0	0	0	0	0	0
5	109713520	109716264	109716264	109713520	+	circMAN2A1	MAN2A1	up	circMan2a1	Man2a1	hsa-miR-30a-5p		163	1	0	0	0	MPZL3	0	1	1	0	1	0	0.000818267	0.0064421	1	0	0	0	1	0	0
5	109713520	109716264	109716264	109713520	+	circMAN2A1	MAN2A1	up	circMan2a1	Man2a1	hsa-miR-30a-5p		163	1	0	0	0	MRAS	0	0	1	0	1	0	0.00666669	0.0274913	1	0	1	0	0	0	0
5	109713520	109716264	109716264	109713520	+	circMAN2A1	MAN2A1	up	circMan2a1	Man2a1	hsa-miR-30a-5p		163	1	0	0	0	MRE11	1	0	1	0	1	0	0.000401004	0.00390591	1	0	0	0	0	0	0
5	109713520	109716264	109716264	109713520	+	circMAN2A1	MAN2A1	up	circMan2a1	Man2a1	hsa-miR-30a-5p		163	1	0	0	0	MRI1	0	1	1	0	1	0	0.00309405	0.0156956	1	0	0	0	0	0	0
5	109713520	109716264	109716264	109713520	+	circMAN2A1	MAN2A1	up	circMan2a1	Man2a1	hsa-miR-30a-5p		163	1	0	0	0	MRO	1	0	0	0	1	0	0.00138917	0.0092084	1	0	0	0	0	0	0
5	109713520	109716264	109716264	109713520	+	circMAN2A1	MAN2A1	up	circMan2a1	Man2a1	hsa-miR-30a-5p		163	1	0	0	0	MROH9	0	1	0	0	0	1	1.25565e-05	0.000413357	0.0979655	0	0	0	0	0	0
5	109713520	109716264	109716264	109713520	+	circMAN2A1	MAN2A1	up	circMan2a1	Man2a1	hsa-miR-30a-5p		163	1	0	0	0	MRPL17	0	0	1	0	1	0	0.00124446	0.00850198	1	0	0	0	1	0	0
5	109713520	109716264	109716264	109713520	+	circMAN2A1	MAN2A1	up	circMan2a1	Man2a1	hsa-miR-30a-5p		163	1	0	0	0	MRPL35	0	0	1	0	1	0	0.000139829	0.0019006	1	0	0	0	0	0	0
5	109713520	109716264	109716264	109713520	+	circMAN2A1	MAN2A1	up	circMan2a1	Man2a1	hsa-miR-30a-5p		163	1	0	0	0	MRPL42	0	0	1	0	1	0	0.0143923	0.0487364	1	0	0	0	1	0	0
5	109713520	109716264	109716264	109713520	+	circMAN2A1	MAN2A1	up	circMan2a1	Man2a1	hsa-miR-30a-5p		163	1	0	0	0	MRPS22	0	0	1	0	1	0	1.68479e-07	3.12969e-05	0.00131447	0	0	0	1	0	0
5	109713520	109716264	109716264	109713520	+	circMAN2A1	MAN2A1	up	circMan2a1	Man2a1	hsa-miR-30a-5p		163	1	0	0	0	MRPS33	0	0	1	0	1	0	1.27919e-08	6.65347e-06	9.98021e-05	0	0	0	1	0	0
5	109713520	109716264	109716264	109713520	+	circMAN2A1	MAN2A1	up	circMan2a1	Man2a1	hsa-miR-30a-5p		163	1	0	0	0	MS4A7	0	0	1	0	1	0	0.00199533	0.0118205	1	0	0	0	0	0	0
5	109713520	109716264	109716264	109713520	+	circMAN2A1	MAN2A1	up	circMan2a1	Man2a1	hsa-miR-30a-5p		163	1	0	0	0	MSANTD2	0	0	1	0	1	0	0.00262415	0.0140134	1	1	0	0	0	0	0
5	109713520	109716264	109716264	109713520	+	circMAN2A1	MAN2A1	up	circMan2a1	Man2a1	hsa-miR-30a-5p		163	1	0	0	0	MSANTD3-TMEFF1	0	1	1	0	1	0	0.00098709	0.00729288	1	0	0	0	0	0	0
5	109713520	109716264	109716264	109713520	+	circMAN2A1	MAN2A1	up	circMan2a1	Man2a1	hsa-miR-30a-5p		163	1	0	0	0	MSI2	0	1	1	0	1	0	0.000883511	0.00677793	1	0	0	0	1	0	0
5	109713520	109716264	109716264	109713520	+	circMAN2A1	MAN2A1	up	circMan2a1	Man2a1	hsa-miR-30a-5p		163	1	0	0	0	MTA1	0	1	1	0	1	0	0.00250019	0.0136313	1	0	0	0	1	0	0
5	109713520	109716264	109716264	109713520	+	circMAN2A1	MAN2A1	up	circMan2a1	Man2a1	hsa-miR-30a-5p		163	1	0	0	0	MTBP	0	0	1	0	1	0	1.86896e-05	0.000530242	0.145817	0	0	0	1	0	0
5	109713520	109716264	109716264	109713520	+	circMAN2A1	MAN2A1	up	circMan2a1	Man2a1	hsa-miR-30a-5p		163	1	0	0	0	MTCP1	0	0	1	0	1	0	0.000258606	0.00286858	1	0	0	0	0	0	0
5	109713520	109716264	109716264	109713520	+	circMAN2A1	MAN2A1	up	circMan2a1	Man2a1	hsa-miR-30a-5p		163	1	0	0	0	MTHFD1	0	0	1	0	1	0	0.00098709	0.00729288	1	0	1	0	1	0	1
5	109713520	109716264	109716264	109713520	+	circMAN2A1	MAN2A1	up	circMan2a1	Man2a1	hsa-miR-30a-5p		163	1	0	0	0	MTHFSD	0	1	0	0	0	1	0.000670431	0.00556208	1	0	0	0	1	0	0
5	109713520	109716264	109716264	109713520	+	circMAN2A1	MAN2A1	up	circMan2a1	Man2a1	hsa-miR-30a-5p		163	1	0	0	0	MTMR10	0	0	1	0	1	0	0.00496683	0.022064	1	0	0	0	1	0	0
5	109713520	109716264	109716264	109713520	+	circMAN2A1	MAN2A1	up	circMan2a1	Man2a1	hsa-miR-30a-5p		163	1	0	0	0	MTRNR2L10	1	0	0	0	1	0	4.30236e-05	0.000892739	0.33567	0	0	0	0	0	0
5	109713520	109716264	109716264	109713520	+	circMAN2A1	MAN2A1	up	circMan2a1	Man2a1	hsa-miR-30a-5p		163	1	0	0	0	MTTP	0	1	1	0	1	0	2.69081e-05	0.000655067	0.209937	0	0	0	0	0	0
5	109713520	109716264	109716264	109713520	+	circMAN2A1	MAN2A1	up	circMan2a1	Man2a1	hsa-miR-30a-5p		163	1	0	0	0	MUT	0	0	1	0	1	0	2.51066e-05	0.000638051	0.195882	0	0	0	1	0	0
5	109713520	109716264	109716264	109713520	+	circMAN2A1	MAN2A1	up	circMan2a1	Man2a1	hsa-miR-30a-5p		163	1	0	0	0	MXRA5	0	1	0	0	0	1	0.000283824	0.00303758	1	0	0	0	0	0	0
5	109713520	109716264	109716264	109713520	+	circMAN2A1	MAN2A1	up	circMan2a1	Man2a1	hsa-miR-30a-5p		163	1	0	0	0	MYBL2	1	1	1	0	1	0	9.68208e-05	0.00146679	0.755396	0	0	0	1	0	0
5	109713520	109716264	109716264	109713520	+	circMAN2A1	MAN2A1	up	circMan2a1	Man2a1	hsa-miR-30a-5p		163	1	0	0	0	MYD88	0	1	1	0	1	0	6.13747e-07	6.13905e-05	0.00478846	0	0	0	0	0	0
5	109713520	109716264	109716264	109713520	+	circMAN2A1	MAN2A1	up	circMan2a1	Man2a1	hsa-miR-30a-5p		163	1	0	0	0	MYDGF	0	0	1	0	1	0	3.33484e-06	0.000165722	0.0260184	0	0	0	0	0	0
5	109713520	109716264	109716264	109713520	+	circMAN2A1	MAN2A1	up	circMan2a1	Man2a1	hsa-miR-30a-5p		163	1	0	0	0	MYH11	0	1	1	0	1	0	0.00104925	0.0075939	1	0	1	0	0	1	1
5	109713520	109716264	109716264	109713520	+	circMAN2A1	MAN2A1	up	circMan2a1	Man2a1	hsa-miR-30a-5p		163	1	0	0	0	MYH9	0	0	1	0	1	0	0.00822372	0.0322096	1	1	1	0	0	0	1
5	109713520	109716264	109716264	109713520	+	circMAN2A1	MAN2A1	up	circMan2a1	Man2a1	hsa-miR-30a-5p		163	1	0	0	0	MYLIP	1	0	1	0	1	0	0.0131395	0.0453604	1	0	0	0	1	0	0
5	109713520	109716264	109716264	109713520	+	circMAN2A1	MAN2A1	up	circMan2a1	Man2a1	hsa-miR-30a-5p		163	1	0	0	0	MYO18A	0	0	1	0	1	0	0.00052186	0.00473987	1	0	1	1	0	1	1
5	109713520	109716264	109716264	109713520	+	circMAN2A1	MAN2A1	up	circMan2a1	Man2a1	hsa-miR-30a-5p		163	1	0	0	0	MYO1C	0	0	1	0	1	0	0.0115908	0.0412929	1	0	1	0	0	0	0
5	109713520	109716264	109716264	109713520	+	circMAN2A1	MAN2A1	up	circMan2a1	Man2a1	hsa-miR-30a-5p		163	1	0	0	0	MYO1E	0	0	1	0	1	0	0.000158449	0.00207419	1	1	1	0	1	0	1
5	109713520	109716264	109716264	109713520	+	circMAN2A1	MAN2A1	up	circMan2a1	Man2a1	hsa-miR-30a-5p		163	1	0	0	0	MYO1F	0	0	1	0	1	0	0.000530367	0.0047693	1	0	1	0	0	0	0
5	109713520	109716264	109716264	109713520	+	circMAN2A1	MAN2A1	up	circMan2a1	Man2a1	hsa-miR-30a-5p		163	1	0	0	0	MYO1H	0	1	0	0	0	1	2.89009e-05	0.000685363	0.225485	0	0	0	0	0	0
5	109713520	109716264	109716264	109713520	+	circMAN2A1	MAN2A1	up	circMan2a1	Man2a1	hsa-miR-30a-5p		163	1	0	0	0	MYO5A	0	1	1	0	1	0	0.0130584	0.0452203	1	1	1	1	1	0	1
5	109713520	109716264	109716264	109713520	+	circMAN2A1	MAN2A1	up	circMan2a1	Man2a1	hsa-miR-30a-5p		163	1	0	0	0	MYO9B	0	0	1	0	1	0	1.49653e-05	0.000467038	0.116759	1	0	0	1	1	1
5	109713520	109716264	109716264	109713520	+	circMAN2A1	MAN2A1	up	circMan2a1	Man2a1	hsa-miR-30a-5p		163	1	0	0	0	MYOZ2	0	1	0	0	0	1	5.06938e-05	0.00101414	0.395513	0	0	0	0	0	0
5	109713520	109716264	109716264	109713520	+	circMAN2A1	MAN2A1	up	circMan2a1	Man2a1	hsa-miR-30a-5p		163	1	0	0	0	MYPN	0	0	1	0	1	0	0.000838403	0.00655433	1	0	0	0	0	0	0
5	109713520	109716264	109716264	109713520	+	circMAN2A1	MAN2A1	up	circMan2a1	Man2a1	hsa-miR-30a-5p		163	1	0	0	0	MZT1	1	1	1	0	1	0	0.0143923	0.0487364	1	0	0	0	0	0	0
5	109713520	109716264	109716264	109713520	+	circMAN2A1	MAN2A1	up	circMan2a1	Man2a1	hsa-miR-30a-5p		163	1	0	0	0	N4BP2	1	1	1	0	1	0	0.00933609	0.0351885	1	0	0	0	1	0	0
5	109713520	109716264	109716264	109713520	+	circMAN2A1	MAN2A1	up	circMan2a1	Man2a1	hsa-miR-30a-5p		163	1	0	0	0	NAA25	0	1	1	0	1	0	0.0117371	0.0417379	1	0	0	0	0	0	0
5	109713520	109716264	109716264	109713520	+	circMAN2A1	MAN2A1	up	circMan2a1	Man2a1	hsa-miR-30a-5p		163	1	0	0	0	NAA30	0	0	1	0	1	0	0.0145494	0.049247	1	0	0	0	0	0	0
5	109713520	109716264	109716264	109713520	+	circMAN2A1	MAN2A1	up	circMan2a1	Man2a1	hsa-miR-30a-5p		163	1	0	0	0	NAALADL2	0	1	0	0	0	1	0.00629989	0.0263266	1	1	0	0	1	0	1
5	109713520	109716264	109716264	109713520	+	circMAN2A1	MAN2A1	up	circMan2a1	Man2a1	hsa-miR-30a-5p		163	1	0	0	0	NAB1	0	0	1	0	1	0	0.00363975	0.0176162	1	0	0	0	1	0	0
5	109713520	109716264	109716264	109713520	+	circMAN2A1	MAN2A1	up	circMan2a1	Man2a1	hsa-miR-30a-5p		163	1	0	0	0	NACC2	1	1	1	0	1	0	0.000621879	0.00532837	1	0	0	0	0	0	0
5	109713520	109716264	109716264	109713520	+	circMAN2A1	MAN2A1	up	circMan2a1	Man2a1	hsa-miR-30a-5p		163	1	0	0	0	NADK	0	1	1	0	1	0	0.000574223	0.00506797	1	0	0	0	0	0	0
5	109713520	109716264	109716264	109713520	+	circMAN2A1	MAN2A1	up	circMan2a1	Man2a1	hsa-miR-30a-5p		163	1	0	0	0	NAGPA	0	1	1	0	1	0	8.69743e-05	0.00135174	0.678573	0	0	0	0	0	0
5	109713520	109716264	109716264	109713520	+	circMAN2A1	MAN2A1	up	circMan2a1	Man2a1	hsa-miR-30a-5p		163	1	0	0	0	NANP	0	0	1	0	1	0	0.0074461	0.029792	1	0	0	0	1	0	0
5	109713520	109716264	109716264	109713520	+	circMAN2A1	MAN2A1	up	circMan2a1	Man2a1	hsa-miR-30a-5p		163	1	0	0	0	NAP1L2	0	1	1	0	1	0	2.5227e-06	0.000141598	0.0196821	0	0	0	0	0	0
5	109713520	109716264	109716264	109713520	+	circMAN2A1	MAN2A1	up	circMan2a1	Man2a1	hsa-miR-30a-5p		163	1	0	0	0	NAP1L3	0	1	0	0	0	1	0.00011909	0.00171428	0.929141	0	0	0	0	0	0
5	109713520	109716264	109716264	109713520	+	circMAN2A1	MAN2A1	up	circMan2a1	Man2a1	hsa-miR-30a-5p		163	1	0	0	0	NAPG	1	1	1	0	1	0	0.00309405	0.0156956	1	0	1	0	1	0	1
5	109713520	109716264	109716264	109713520	+	circMAN2A1	MAN2A1	up	circMan2a1	Man2a1	hsa-miR-30a-5p		163	1	0	0	0	NAV1	0	1	1	0	1	0	0.000167543	0.0021429	1	0	0	1	0	0	0
5	109713520	109716264	109716264	109713520	+	circMAN2A1	MAN2A1	up	circMan2a1	Man2a1	hsa-miR-30a-5p		163	1	0	0	0	NAV3	0	1	1	0	1	0	0.00907977	0.0345226	1	0	0	1	0	1	1
5	109713520	109716264	109716264	109713520	+	circMAN2A1	MAN2A1	up	circMan2a1	Man2a1	hsa-miR-30a-5p		163	1	0	0	0	NBPF1	0	1	0	0	0	1	8.2352e-05	0.00131662	0.64251	0	0	0	1	0	0
5	109713520	109716264	109716264	109713520	+	circMAN2A1	MAN2A1	up	circMan2a1	Man2a1	hsa-miR-30a-5p		163	1	0	0	0	NBPF10	0	0	1	0	1	0	6.51953e-08	1.77642e-05	0.000508654	0	0	0	0	0	0
5	109713520	109716264	109716264	109713520	+	circMAN2A1	MAN2A1	up	circMan2a1	Man2a1	hsa-miR-30a-5p		163	1	0	0	0	NBPF20	0	0	1	0	1	0	0.000488867	0.00450091	1	0	0	0	0	0	0
5	109713520	109716264	109716264	109713520	+	circMAN2A1	MAN2A1	up	circMan2a1	Man2a1	hsa-miR-30a-5p		163	1	0	0	0	NBPF3	0	1	0	0	0	1	0.000124394	0.00176044	0.970519	0	0	0	1	0	0
5	109713520	109716264	109716264	109713520	+	circMAN2A1	MAN2A1	up	circMan2a1	Man2a1	hsa-miR-30a-5p		163	1	0	0	0	NBPF8	0	0	1	0	1	0	1.04695e-05	0.000369273	0.0816834	0	0	0	0	0	0
5	109713520	109716264	109716264	109713520	+	circMAN2A1	MAN2A1	up	circMan2a1	Man2a1	hsa-miR-30a-5p		163	1	0	0	0	NBR1	0	0	1	0	1	0	0.00904157	0.0344782	1	0	0	0	1	0	0
5	109713520	109716264	109716264	109713520	+	circMAN2A1	MAN2A1	up	circMan2a1	Man2a1	hsa-miR-30a-5p		163	1	0	0	0	NCALD	0	1	0	0	0	1	0.00439784	0.0202909	1	0	1	0	0	0	0
5	109713520	109716264	109716264	109713520	+	circMAN2A1	MAN2A1	up	circMan2a1	Man2a1	hsa-miR-30a-5p		163	1	0	0	0	NCAM1	1	1	1	0	1	0	0.00393733	0.0186742	1	0	1	1	1	1	1
5	109713520	109716264	109716264	109713520	+	circMAN2A1	MAN2A1	up	circMan2a1	Man2a1	hsa-miR-30a-5p		163	1	0	0	0	NCK2	0	1	1	0	1	0	0.00111181	0.00789631	1	0	0	0	1	0	0
5	109713520	109716264	109716264	109713520	+	circMAN2A1	MAN2A1	up	circMan2a1	Man2a1	hsa-miR-30a-5p		163	1	0	0	0	NCOR2	0	0	1	0	1	0	0.00487704	0.0217806	1	0	0	1	1	0	1
5	109713520	109716264	109716264	109713520	+	circMAN2A1	MAN2A1	up	circMan2a1	Man2a1	hsa-miR-30a-5p		163	1	0	0	0	NCR3LG1	0	0	1	0	1	0	0.00565081	0.0242506	1	0	0	0	0	0	0
5	109713520	109716264	109716264	109713520	+	circMAN2A1	MAN2A1	up	circMan2a1	Man2a1	hsa-miR-30a-5p		163	1	0	0	0	NCS1	0	0	1	0	1	0	0.000395819	0.00386505	1	0	0	1	0	0	0
5	109713520	109716264	109716264	109713520	+	circMAN2A1	MAN2A1	up	circMan2a1	Man2a1	hsa-miR-30a-5p		163	1	0	0	0	NDEL1	1	1	1	0	1	0	0.00843569	0.0327602	1	0	0	0	1	1	1
5	109713520	109716264	109716264	109713520	+	circMAN2A1	MAN2A1	up	circMan2a1	Man2a1	hsa-miR-30a-5p		163	1	0	0	0	NDUFA12	1	0	1	0	1	0	1.73071e-05	0.000503844	0.13503	0	1	0	0	0	0
5	109713520	109716264	109716264	109713520	+	circMAN2A1	MAN2A1	up	circMan2a1	Man2a1	hsa-miR-30a-5p		163	1	0	0	0	NDUFA4	0	1	0	0	0	1	0.000817202	0.0064421	1	0	1	0	1	0	1
5	109713520	109716264	109716264	109713520	+	circMAN2A1	MAN2A1	up	circMan2a1	Man2a1	hsa-miR-30a-5p		163	1	0	0	0	NDUFC2	0	1	1	0	1	0	5.06938e-05	0.00101414	0.395513	0	0	0	0	0	0
5	109713520	109716264	109716264	109713520	+	circMAN2A1	MAN2A1	up	circMan2a1	Man2a1	hsa-miR-30a-5p		163	1	0	0	0	NDUFS5	0	0	1	0	1	0	2.89009e-05	0.000685363	0.225485	0	0	0	0	0	0
5	109713520	109716264	109716264	109713520	+	circMAN2A1	MAN2A1	up	circMan2a1	Man2a1	hsa-miR-30a-5p		163	1	0	0	0	NECAP1	0	1	1	0	1	0	0.00513633	0.0226149	1	0	0	0	1	0	0
5	109713520	109716264	109716264	109713520	+	circMAN2A1	MAN2A1	up	circMan2a1	Man2a1	hsa-miR-30a-5p		163	1	0	0	0	NECTIN4	0	0	1	0	1	0	0.00220929	0.0125633	1	0	0	0	0	0	0
5	109713520	109716264	109716264	109713520	+	circMAN2A1	MAN2A1	up	circMan2a1	Man2a1	hsa-miR-30a-5p		163	1	0	0	0	NEDD4	0	1	1	0	1	0	0.0111353	0.0401097	1	0	0	1	1	0	1
5	109713520	109716264	109716264	109713520	+	circMAN2A1	MAN2A1	up	circMan2a1	Man2a1	hsa-miR-30a-5p		163	1	0	0	0	NEFL	0	1	1	0	1	0	0.00331334	0.0164654	1	0	1	0	1	0	1
5	109713520	109716264	109716264	109713520	+	circMAN2A1	MAN2A1	up	circMan2a1	Man2a1	hsa-miR-30a-5p		163	1	0	0	0	NEFM	0	1	0	0	0	1	3.5416e-05	0.000784987	0.276315	0	1	0	0	0	0
5	109713520	109716264	109716264	109713520	+	circMAN2A1	MAN2A1	up	circMan2a1	Man2a1	hsa-miR-30a-5p		163	1	0	0	0	NEIL2	0	1	1	0	1	0	0.000250702	0.00280628	1	0	0	0	1	0	0
5	109713520	109716264	109716264	109713520	+	circMAN2A1	MAN2A1	up	circMan2a1	Man2a1	hsa-miR-30a-5p		163	1	0	0	0	NEK4	0	0	1	0	1	0	0.00152803	0.0097799	1	0	0	0	1	0	0
5	109713520	109716264	109716264	109713520	+	circMAN2A1	MAN2A1	up	circMan2a1	Man2a1	hsa-miR-30a-5p		163	1	0	0	0	NEMP2	0	0	1	0	1	0	0.00458519	0.0208228	1	0	0	0	0	0	0
5	109713520	109716264	109716264	109713520	+	circMAN2A1	MAN2A1	up	circMan2a1	Man2a1	hsa-miR-30a-5p		163	1	0	0	0	NEU4	0	0	1	0	1	0	5.02884e-06	0.000220421	0.039235	0	0	0	0	0	0
5	109713520	109716264	109716264	109713520	+	circMAN2A1	MAN2A1	up	circMan2a1	Man2a1	hsa-miR-30a-5p		163	1	0	0	0	NEURL1B	0	1	1	0	1	0	0.00124272	0.00850198	1	0	0	0	0	0	0
5	109713520	109716264	109716264	109713520	+	circMAN2A1	MAN2A1	up	circMan2a1	Man2a1	hsa-miR-30a-5p		163	1	0	0	0	NEUROD1	1	1	0	0	1	0	0.0064205	0.0267161	1	0	0	0	0	0	0
5	109713520	109716264	109716264	109713520	+	circMAN2A1	MAN2A1	up	circMan2a1	Man2a1	hsa-miR-30a-5p		163	1	0	0	0	NEUROD6	0	1	0	0	0	1	0.000131612	0.00181742	1	0	0	0	0	0	0
5	109713520	109716264	109716264	109713520	+	circMAN2A1	MAN2A1	up	circMan2a1	Man2a1	hsa-miR-30a-5p		163	1	0	0	0	NEXN	0	0	1	0	1	0	2.68645e-06	0.000147604	0.0209597	0	0	0	1	0	0
5	109713520	109716264	109716264	109713520	+	circMAN2A1	MAN2A1	up	circMan2a1	Man2a1	hsa-miR-30a-5p		163	1	0	0	0	NFASC	0	0	1	0	1	0	0.00262218	0.0140134	1	0	1	0	0	1	1
5	109713520	109716264	109716264	109713520	+	circMAN2A1	MAN2A1	up	circMan2a1	Man2a1	hsa-miR-30a-5p		163	1	0	0	0	NFATC2IP	0	0	1	0	1	0	0.00639625	0.0266436	1	0	0	0	1	0	0
5	109713520	109716264	109716264	109713520	+	circMAN2A1	MAN2A1	up	circMan2a1	Man2a1	hsa-miR-30a-5p		163	1	0	0	0	NFIX	0	0	1	0	1	0	0.000659645	0.00552205	1	1	0	1	1	1	1
5	109713520	109716264	109716264	109713520	+	circMAN2A1	MAN2A1	up	circMan2a1	Man2a1	hsa-miR-30a-5p		163	1	0	0	0	NHLH2	0	1	0	0	0	1	0.00717939	0.0289926	1	0	0	0	0	0	0
5	109713520	109716264	109716264	109713520	+	circMAN2A1	MAN2A1	up	circMan2a1	Man2a1	hsa-miR-30a-5p		163	1	0	0	0	NID2	0	0	1	0	1	0	0.000152276	0.00201026	1	0	0	0	0	0	0
5	109713520	109716264	109716264	109713520	+	circMAN2A1	MAN2A1	up	circMan2a1	Man2a1	hsa-miR-30a-5p		163	1	0	0	0	NIF3L1	0	1	1	0	1	0	6.20203e-05	0.00111751	0.483882	0	0	0	0	0	0
5	109713520	109716264	109716264	109713520	+	circMAN2A1	MAN2A1	up	circMan2a1	Man2a1	hsa-miR-30a-5p		163	1	0	0	0	NIFK	1	0	1	0	1	0	1.62589e-05	0.000487891	0.126852	0	0	0	0	0	0
5	109713520	109716264	109716264	109713520	+	circMAN2A1	MAN2A1	up	circMan2a1	Man2a1	hsa-miR-30a-5p		163	1	0	0	0	NIPAL1	0	0	1	0	1	0	0.00367419	0.0177719	1	0	0	0	1	0	0
5	109713520	109716264	109716264	109713520	+	circMAN2A1	MAN2A1	up	circMan2a1	Man2a1	hsa-miR-30a-5p		163	1	0	0	0	NIPAL4	0	0	1	0	1	0	0.000414481	0.0039874	1	0	0	0	0	0	0
5	109713520	109716264	109716264	109713520	+	circMAN2A1	MAN2A1	up	circMan2a1	Man2a1	hsa-miR-30a-5p		163	1	0	0	0	NIPSNAP3A	0	0	1	0	1	0	0.000175359	0.00219114	1	0	0	0	1	0	0
5	109713520	109716264	109716264	109713520	+	circMAN2A1	MAN2A1	up	circMan2a1	Man2a1	hsa-miR-30a-5p		163	1	0	0	0	NKAPD1	0	0	1	0	1	0	0.00296487	0.0152585	1	0	0	0	0	0	0
5	109713520	109716264	109716264	109713520	+	circMAN2A1	MAN2A1	up	circMan2a1	Man2a1	hsa-miR-30a-5p		163	1	0	0	0	NKTR	0	1	0	0	0	1	0.00148558	0.00957557	1	0	0	0	1	0	0
5	109713520	109716264	109716264	109713520	+	circMAN2A1	MAN2A1	up	circMan2a1	Man2a1	hsa-miR-30a-5p		163	1	0	0	0	NKX2-2	0	1	0	0	0	1	2.01571e-05	0.00055571	0.157266	1	0	0	1	0	1
5	109713520	109716264	109716264	109713520	+	circMAN2A1	MAN2A1	up	circMan2a1	Man2a1	hsa-miR-30a-5p		163	1	0	0	0	NLGN1	0	1	1	0	1	0	0.000374679	0.00369097	1	1	0	0	1	0	1
5	109713520	109716264	109716264	109713520	+	circMAN2A1	MAN2A1	up	circMan2a1	Man2a1	hsa-miR-30a-5p		163	1	0	0	0	NLRP1	0	0	1	0	1	0	6.57346e-05	0.00115705	0.512861	0	0	0	0	0	0
5	109713520	109716264	109716264	109713520	+	circMAN2A1	MAN2A1	up	circMan2a1	Man2a1	hsa-miR-30a-5p		163	1	0	0	0	NOL12	0	0	1	0	1	0	2.69516e-05	0.000655067	0.210276	0	0	0	1	0	0
5	109713520	109716264	109716264	109713520	+	circMAN2A1	MAN2A1	up	circMan2a1	Man2a1	hsa-miR-30a-5p		163	1	0	0	0	NOL4L	0	0	1	0	1	0	0.00156542	0.00996197	1	0	0	0	0	0	0
5	109713520	109716264	109716264	109713520	+	circMAN2A1	MAN2A1	up	circMan2a1	Man2a1	hsa-miR-30a-5p		163	1	0	0	0	NOTCH1	1	1	1	0	1	0	0.00704865	0.0286425	1	0	0	0	0	0	0
5	109713520	109716264	109716264	109713520	+	circMAN2A1	MAN2A1	up	circMan2a1	Man2a1	hsa-miR-30a-5p		163	1	0	0	0	NOTCH2	0	0	1	0	1	0	0.00417212	0.0195736	1	0	0	0	1	0	0
5	109713520	109716264	109716264	109713520	+	circMAN2A1	MAN2A1	up	circMan2a1	Man2a1	hsa-miR-30a-5p		163	1	0	0	0	NOV	0	0	1	0	1	0	9.68208e-05	0.00146679	0.755396	0	0	0	0	0	0
5	109713520	109716264	109716264	109713520	+	circMAN2A1	MAN2A1	up	circMan2a1	Man2a1	hsa-miR-30a-5p		163	1	0	0	0	NOX1	0	0	1	0	1	0	9.71899e-06	0.000351054	0.0758276	0	0	0	0	0	0
5	109713520	109716264	109716264	109713520	+	circMAN2A1	MAN2A1	up	circMan2a1	Man2a1	hsa-miR-30a-5p		163	1	0	0	0	NPAS2	0	0	1	0	1	0	0.00583379	0.0248239	1	1	0	1	0	0	1
5	109713520	109716264	109716264	109713520	+	circMAN2A1	MAN2A1	up	circMan2a1	Man2a1	hsa-miR-30a-5p		163	1	0	0	0	NPC1	0	0	1	0	1	0	0.00144541	0.00941323	1	0	0	0	1	0	0
5	109713520	109716264	109716264	109713520	+	circMAN2A1	MAN2A1	up	circMan2a1	Man2a1	hsa-miR-30a-5p		163	1	0	0	0	NPEPPS	0	0	1	0	1	0	0.00206251	0.0120899	1	0	1	0	1	0	1
5	109713520	109716264	109716264	109713520	+	circMAN2A1	MAN2A1	up	circMan2a1	Man2a1	hsa-miR-30a-5p		163	1	0	0	0	NPTXR	0	0	1	0	1	0	0.00248925	0.0136313	1	0	0	1	0	0	0
5	109713520	109716264	109716264	109713520	+	circMAN2A1	MAN2A1	up	circMan2a1	Man2a1	hsa-miR-30a-5p		163	1	0	0	0	NR2F2	0	0	1	0	1	0	0.000869426	0.00669629	1	0	0	0	1	0	0
5	109713520	109716264	109716264	109713520	+	circMAN2A1	MAN2A1	up	circMan2a1	Man2a1	hsa-miR-30a-5p		163	1	0	0	0	NR4A2	0	1	1	0	1	0	0.00265236	0.0141157	1	1	0	0	1	0	1
5	109713520	109716264	109716264	109713520	+	circMAN2A1	MAN2A1	up	circMan2a1	Man2a1	hsa-miR-30a-5p		163	1	0	0	0	NR5A2	0	1	1	0	1	0	0.00148209	0.00957557	1	0	0	0	0	0	0
5	109713520	109716264	109716264	109713520	+	circMAN2A1	MAN2A1	up	circMan2a1	Man2a1	hsa-miR-30a-5p		163	1	0	0	0	NR6A1	0	1	1	0	1	0	0.00139911	0.00923733	1	0	0	0	1	0	0
5	109713520	109716264	109716264	109713520	+	circMAN2A1	MAN2A1	up	circMan2a1	Man2a1	hsa-miR-30a-5p		163	1	0	0	0	NRBF2	0	1	1	0	1	0	5.56399e-05	0.00106659	0.434102	0	0	0	1	0	0
5	109713520	109716264	109716264	109713520	+	circMAN2A1	MAN2A1	up	circMan2a1	Man2a1	hsa-miR-30a-5p		163	1	0	0	0	NRBP1	1	1	1	0	1	0	0.00295393	0.0152525	1	0	0	0	0	1	0
5	109713520	109716264	109716264	109713520	+	circMAN2A1	MAN2A1	up	circMan2a1	Man2a1	hsa-miR-30a-5p		163	1	0	0	0	NREP	0	0	1	0	1	0	0.00435873	0.0202061	1	0	0	0	0	0	0
5	109713520	109716264	109716264	109713520	+	circMAN2A1	MAN2A1	up	circMan2a1	Man2a1	hsa-miR-30a-5p		163	1	0	0	0	NRG3	0	1	0	0	0	1	9.98799e-05	0.00150437	0.779263	0	0	0	1	1	1
5	109713520	109716264	109716264	109713520	+	circMAN2A1	MAN2A1	up	circMan2a1	Man2a1	hsa-miR-30a-5p		163	1	0	0	0	NRK	0	1	0	0	0	1	0.000210707	0.00246098	1	0	0	0	0	0	0
5	109713520	109716264	109716264	109713520	+	circMAN2A1	MAN2A1	up	circMan2a1	Man2a1	hsa-miR-30a-5p		163	1	0	0	0	NRP1	0	0	1	0	1	0	0.00153843	0.00983033	1	0	0	0	1	0	0
5	109713520	109716264	109716264	109713520	+	circMAN2A1	MAN2A1	up	circMan2a1	Man2a1	hsa-miR-30a-5p		163	1	0	0	0	NSD1	0	1	1	0	1	0	0.00560787	0.0241035	1	1	0	1	1	0	1
5	109713520	109716264	109716264	109713520	+	circMAN2A1	MAN2A1	up	circMan2a1	Man2a1	hsa-miR-30a-5p		163	1	0	0	0	NSG1	0	1	0	0	0	1	0.000843851	0.00656403	1	0	0	0	0	0	0
5	109713520	109716264	109716264	109713520	+	circMAN2A1	MAN2A1	up	circMan2a1	Man2a1	hsa-miR-30a-5p		163	1	0	0	0	NSMAF	0	0	1	0	1	0	0.000272253	0.00295017	1	0	0	0	1	0	0
5	109713520	109716264	109716264	109713520	+	circMAN2A1	MAN2A1	up	circMan2a1	Man2a1	hsa-miR-30a-5p		163	1	0	0	0	NSUN3	0	0	1	0	1	0	0.000229545	0.00262212	1	0	0	0	1	0	0
5	109713520	109716264	109716264	109713520	+	circMAN2A1	MAN2A1	up	circMan2a1	Man2a1	hsa-miR-30a-5p		163	1	0	0	0	NSUN4	0	0	1	0	1	0	0.00164767	0.010315	1	0	0	0	0	0	0
5	109713520	109716264	109716264	109713520	+	circMAN2A1	MAN2A1	up	circMan2a1	Man2a1	hsa-miR-30a-5p		163	1	0	0	0	NT5C3A	1	0	1	0	1	0	0.000626264	0.00532837	1	0	0	0	0	0	0
5	109713520	109716264	109716264	109713520	+	circMAN2A1	MAN2A1	up	circMan2a1	Man2a1	hsa-miR-30a-5p		163	1	0	0	0	NTM	0	1	0	0	0	1	0.00184529	0.0111865	1	0	0	0	0	0	0
5	109713520	109716264	109716264	109713520	+	circMAN2A1	MAN2A1	up	circMan2a1	Man2a1	hsa-miR-30a-5p		163	1	0	0	0	NUCB2	0	0	1	0	1	0	6.96194e-05	0.00119116	0.54317	0	0	0	1	0	0
5	109713520	109716264	109716264	109713520	+	circMAN2A1	MAN2A1	up	circMan2a1	Man2a1	hsa-miR-30a-5p		163	1	0	0	0	NUDCD3	0	0	1	0	1	0	3.41769e-05	0.000766231	0.266648	0	0	0	1	0	0
5	109713520	109716264	109716264	109713520	+	circMAN2A1	MAN2A1	up	circMan2a1	Man2a1	hsa-miR-30a-5p		163	1	0	0	0	NUDT5	0	0	1	0	1	0	0.00421615	0.0196619	1	0	0	0	1	0	0
5	109713520	109716264	109716264	109713520	+	circMAN2A1	MAN2A1	up	circMan2a1	Man2a1	hsa-miR-30a-5p		163	1	0	0	0	NUP54	0	0	1	0	1	0	0.00165854	0.0103436	1	0	0	0	1	0	0
5	109713520	109716264	109716264	109713520	+	circMAN2A1	MAN2A1	up	circMan2a1	Man2a1	hsa-miR-30a-5p		163	1	0	0	0	NUP93	0	1	0	0	0	1	0.00020105	0.00238388	1	0	0	0	0	0	0
5	109713520	109716264	109716264	109713520	+	circMAN2A1	MAN2A1	up	circMan2a1	Man2a1	hsa-miR-30a-5p		163	1	0	0	0	NUS1	0	1	1	0	1	0	0.00438463	0.0202909	1	0	0	0	1	0	0
5	109713520	109716264	109716264	109713520	+	circMAN2A1	MAN2A1	up	circMan2a1	Man2a1	hsa-miR-30a-5p		163	1	0	0	0	NXT2	0	0	1	0	1	0	0.000922876	0.00695679	1	0	0	0	1	0	0
5	109713520	109716264	109716264	109713520	+	circMAN2A1	MAN2A1	up	circMan2a1	Man2a1	hsa-miR-30a-5p		163	1	0	0	0	OAS3	0	0	1	0	1	0	0.00505416	0.0223541	1	0	0	0	0	0	0
5	109713520	109716264	109716264	109713520	+	circMAN2A1	MAN2A1	up	circMan2a1	Man2a1	hsa-miR-30a-5p		163	1	0	0	0	OCRL	0	0	1	0	1	0	0.00834217	0.0324455	1	1	0	0	1	0	1
5	109713520	109716264	109716264	109713520	+	circMAN2A1	MAN2A1	up	circMan2a1	Man2a1	hsa-miR-30a-5p		163	1	0	0	0	OGA	0	1	0	0	0	1	7.00646e-06	0.000286201	0.0546644	0	0	0	0	0	0
5	109713520	109716264	109716264	109713520	+	circMAN2A1	MAN2A1	up	circMan2a1	Man2a1	hsa-miR-30a-5p		163	1	0	0	0	OMG	0	1	0	0	0	1	1.47828e-05	0.000463193	0.115335	0	1	0	0	0	0
5	109713520	109716264	109716264	109713520	+	circMAN2A1	MAN2A1	up	circMan2a1	Man2a1	hsa-miR-30a-5p		163	1	0	0	0	OPHN1	1	0	0	0	1	0	0.00497299	0.022064	1	1	0	0	1	0	1
5	109713520	109716264	109716264	109713520	+	circMAN2A1	MAN2A1	up	circMan2a1	Man2a1	hsa-miR-30a-5p		163	1	0	0	0	OR11A1	0	1	0	0	0	1	0.000152276	0.00201026	1	0	0	0	0	0	0
5	109713520	109716264	109716264	109713520	+	circMAN2A1	MAN2A1	up	circMan2a1	Man2a1	hsa-miR-30a-5p		163	1	0	0	0	ORC2	0	1	1	0	1	0	0.00421615	0.0196619	1	0	0	0	0	0	0
5	109713520	109716264	109716264	109713520	+	circMAN2A1	MAN2A1	up	circMan2a1	Man2a1	hsa-miR-30a-5p		163	1	0	0	0	OSBPL1A	0	0	1	0	1	0	0.00888729	0.0340898	1	0	0	0	0	0	0
5	109713520	109716264	109716264	109713520	+	circMAN2A1	MAN2A1	up	circMan2a1	Man2a1	hsa-miR-30a-5p		163	1	0	0	0	OSGEPL1	0	1	1	0	1	0	2.33618e-05	0.000607562	0.182269	0	0	0	1	0	0
5	109713520	109716264	109716264	109713520	+	circMAN2A1	MAN2A1	up	circMan2a1	Man2a1	hsa-miR-30a-5p		163	1	0	0	0	OVOL1	0	1	1	0	1	0	0.0027526	0.0145354	1	0	0	0	0	0	0
5	109713520	109716264	109716264	109713520	+	circMAN2A1	MAN2A1	up	circMan2a1	Man2a1	hsa-miR-30a-5p		163	1	0	0	0	OVOL2	0	0	1	0	1	0	2.33618e-05	0.000607562	0.182269	0	0	0	0	0	0
5	109713520	109716264	109716264	109713520	+	circMAN2A1	MAN2A1	up	circMan2a1	Man2a1	hsa-miR-30a-5p		163	1	0	0	0	P2RY1	0	1	0	0	0	1	0.0015798	0.00998021	1	0	0	0	0	0	0
5	109713520	109716264	109716264	109713520	+	circMAN2A1	MAN2A1	up	circMan2a1	Man2a1	hsa-miR-30a-5p		163	1	0	0	0	P4HA1	0	1	1	0	1	0	0.00161414	0.0101316	1	0	0	0	1	0	0
5	109713520	109716264	109716264	109713520	+	circMAN2A1	MAN2A1	up	circMan2a1	Man2a1	hsa-miR-30a-5p		163	1	0	0	0	P4HA2	1	1	1	0	1	0	0.000308095	0.00321789	1	1	0	0	0	0	0
5	109713520	109716264	109716264	109713520	+	circMAN2A1	MAN2A1	up	circMan2a1	Man2a1	hsa-miR-30a-5p		163	1	0	0	0	PAAF1	0	1	1	0	1	0	9.32392e-06	0.000341527	0.0727452	0	0	0	1	0	0
5	109713520	109716264	109716264	109713520	+	circMAN2A1	MAN2A1	up	circMan2a1	Man2a1	hsa-miR-30a-5p		163	1	0	0	0	PABPC1L2A	0	1	0	0	0	1	0.000333926	0.00337062	1	0	0	0	0	0	0
5	109713520	109716264	109716264	109713520	+	circMAN2A1	MAN2A1	up	circMan2a1	Man2a1	hsa-miR-30a-5p		163	1	0	0	0	PABPC1L2B	0	1	0	0	0	1	0.000272253	0.00295017	1	0	0	0	0	0	0
5	109713520	109716264	109716264	109713520	+	circMAN2A1	MAN2A1	up	circMan2a1	Man2a1	hsa-miR-30a-5p		163	1	0	0	0	PABPC4L	0	0	1	0	1	0	0.0119652	0.0423177	1	0	0	0	1	0	0
5	109713520	109716264	109716264	109713520	+	circMAN2A1	MAN2A1	up	circMan2a1	Man2a1	hsa-miR-30a-5p		163	1	0	0	0	PACSIN3	0	0	1	0	1	0	2.88816e-08	1.07981e-05	0.000225334	0	0	0	0	0	0
5	109713520	109716264	109716264	109713520	+	circMAN2A1	MAN2A1	up	circMan2a1	Man2a1	hsa-miR-30a-5p		163	1	0	0	0	PAFAH1B2	1	1	1	0	1	0	0.00127683	0.00863245	1	1	0	0	1	0	1
5	109713520	109716264	109716264	109713520	+	circMAN2A1	MAN2A1	up	circMan2a1	Man2a1	hsa-miR-30a-5p		163	1	0	0	0	PAG1	0	1	1	0	1	0	0.00797355	0.0314626	1	0	0	0	1	0	0
5	109713520	109716264	109716264	109713520	+	circMAN2A1	MAN2A1	up	circMan2a1	Man2a1	hsa-miR-30a-5p		163	1	0	0	0	PAIP2B	0	0	1	0	1	0	0.0109885	0.0397092	1	0	0	0	0	0	0
5	109713520	109716264	109716264	109713520	+	circMAN2A1	MAN2A1	up	circMan2a1	Man2a1	hsa-miR-30a-5p		163	1	0	0	0	PAK4	0	0	1	0	1	0	0.00468102	0.0211228	1	0	0	0	1	0	0
5	109713520	109716264	109716264	109713520	+	circMAN2A1	MAN2A1	up	circMan2a1	Man2a1	hsa-miR-30a-5p		163	1	0	0	0	PALM2-AKAP2	0	0	1	0	1	0	0.00933609	0.0351885	1	0	0	0	1	0	0
[truncated: 77,554 more rows]

## Sheet: Mouse-ortholog
Human circRNA						Supporting data for circRNA-miRNA interactions						Supporting data for miRNA-mRNA interactions				Category			Hypergeometric test			Target genes relevant to ASD (1: yes; 0: no)
chr	pos1	pos2	strand	circ_id	host_gene	mirna	max_score	num_binding_sites	cross_boundary	MaxAgoExpNum	num_AGO_supported_binding_sites	target_gene	miRTarBase	miRDB	ENCORI	Category 1	Category 2	Category 3	p_value	BH_corrected_p_value	Bonferroni_corrected_p_values	mouse SFARI
17	90565305	90700905	-	circNrxn1	Nrxn1	mmu-miR-138-5p	164	1	0	0	0	Ccdc187	0	0	1	0	1	0	0	0	0	0
17	90565305	90700905	-	circNrxn1	Nrxn1	mmu-miR-338-3p	159	1	0	1	1	TNFSF11	1	0	0	1	0	0	0	0	0	0
17	90565305	90700905	-	circNrxn1	Nrxn1	mmu-miR-338-3p	159	1	0	1	1	Wdr66	0	0	1	1	0	0	0	0	0	0
17	90565305	90700905	-	circNrxn1	Nrxn1	mmu-miR-6962-5p	161	1	0	0	0	Ttll8	0	1	0	0	0	1	0	0	0	0
14	14745968	14794057	+	circSlc4a7	Slc4a7	mmu-let-7a-5p	158	1	0	3	1	0610030E20Rik	0	1	1	1	0	0	1.37366e-05	0.00115188	0.190059	0
14	14745968	14794057	+	circSlc4a7	Slc4a7	mmu-let-7a-5p	158	1	0	3	1	1110034G24Rik	0	0	1	1	0	0	5.2318e-05	0.00259293	0.723872	0
14	14745968	14794057	+	circSlc4a7	Slc4a7	mmu-let-7a-5p	158	1	0	3	1	1500009C09Rik	0	0	1	1	0	0	1.22361e-05	0.00106477	0.169299	0
14	14745968	14794057	+	circSlc4a7	Slc4a7	mmu-let-7a-5p	158	1	0	3	1	1600012H06Rik	0	1	1	1	0	0	0.00288577	0.0295979	1	0
14	14745968	14794057	+	circSlc4a7	Slc4a7	mmu-let-7a-5p	158	1	0	3	1	1600014C10Rik	0	0	1	1	0	0	0.00196184	0.022945	1	0
14	14745968	14794057	+	circSlc4a7	Slc4a7	mmu-let-7a-5p	158	1	0	3	1	1700017B05Rik	0	1	1	1	0	0	3.53118e-06	0.000525348	0.0488573	0
14	14745968	14794057	+	circSlc4a7	Slc4a7	mmu-let-7a-5p	158	1	0	3	1	2010111I01Rik	0	0	1	1	0	0	6.2439e-07	0.000205692	0.00863906	0
14	14745968	14794057	+	circSlc4a7	Slc4a7	mmu-let-7a-5p	158	1	0	3	1	2310022A10Rik	0	1	1	1	0	0	1.53857e-05	0.00125878	0.212877	0
14	14745968	14794057	+	circSlc4a7	Slc4a7	mmu-let-7a-5p	158	1	0	3	1	2610021A01Rik	0	0	1	1	0	0	0.000761651	0.0123543	1	0
14	14745968	14794057	+	circSlc4a7	Slc4a7	mmu-let-7a-5p	158	1	0	3	1	2700081O15Rik	0	0	1	1	0	0	0.00325078	0.0320122	1	0
14	14745968	14794057	+	circSlc4a7	Slc4a7	mmu-let-7a-5p	158	1	0	3	1	2810474O19Rik	0	0	1	1	0	0	0.000104681	0.00390394	1	0
14	14745968	14794057	+	circSlc4a7	Slc4a7	mmu-let-7a-5p	158	1	0	3	1	3110082I17Rik	0	0	1	1	0	0	1.03091e-05	0.00100827	0.142637	0
14	14745968	14794057	+	circSlc4a7	Slc4a7	mmu-let-7a-5p	158	1	0	3	1	4930402H24Rik	0	1	1	1	0	0	0.000249646	0.00641125	1	0
14	14745968	14794057	+	circSlc4a7	Slc4a7	mmu-let-7a-5p	158	1	0	3	1	4931428F04Rik	0	1	1	1	0	0	0.00015711	0.00504357	1	0
14	14745968	14794057	+	circSlc4a7	Slc4a7	mmu-let-7a-5p	158	1	0	3	1	5031439G07Rik	0	1	1	1	0	0	2.91884e-05	0.00185218	0.40385	0
14	14745968	14794057	+	circSlc4a7	Slc4a7	mmu-let-7a-5p	158	1	0	3	1	9030624J02Rik	0	0	1	1	0	0	5.70213e-06	0.000704417	0.0788947	0
14	14745968	14794057	+	circSlc4a7	Slc4a7	mmu-let-7a-5p	158	1	0	3	1	9930012K11Rik	0	1	1	1	0	0	2.11781e-05	0.00153135	0.29302	0
14	14745968	14794057	+	circSlc4a7	Slc4a7	mmu-let-7a-5p	158	1	0	3	1	AC149222.1	0	0	1	1	0	0	0.000337705	0.00764728	1	0
14	14745968	14794057	+	circSlc4a7	Slc4a7	mmu-let-7a-5p	158	1	0	3	1	ACVR1B	1	0	0	1	0	0	0	0	0	0
14	14745968	14794057	+	circSlc4a7	Slc4a7	mmu-let-7a-5p	158	1	0	3	1	AI464131	0	0	1	1	0	0	0.00119825	0.01657	1	0
14	14745968	14794057	+	circSlc4a7	Slc4a7	mmu-let-7a-5p	158	1	0	3	1	AI606181	0	0	1	1	0	0	0.00202813	0.0234625	1	0
14	14745968	14794057	+	circSlc4a7	Slc4a7	mmu-let-7a-5p	158	1	0	3	1	AI846148	0	0	1	1	0	0	0.000202223	0.0057453	1	0
14	14745968	14794057	+	circSlc4a7	Slc4a7	mmu-let-7a-5p	158	1	0	3	1	AU019823	0	0	1	1	0	0	0.000179105	0.00543637	1	0
14	14745968	14794057	+	circSlc4a7	Slc4a7	mmu-let-7a-5p	158	1	0	3	1	AU022252	0	0	1	1	0	0	9.66274e-07	0.000267387	0.0133694	0
14	14745968	14794057	+	circSlc4a7	Slc4a7	mmu-let-7a-5p	158	1	0	3	1	Aak1	0	1	1	1	0	0	0.000552671	0.0101416	1	0
14	14745968	14794057	+	circSlc4a7	Slc4a7	mmu-let-7a-5p	158	1	0	3	1	Abcb9	0	1	1	1	0	0	3.0856e-05	0.00188072	0.426924	0
14	14745968	14794057	+	circSlc4a7	Slc4a7	mmu-let-7a-5p	158	1	0	3	1	Abcc10	0	1	1	1	0	0	5.18587e-06	0.000668326	0.0717518	0
14	14745968	14794057	+	circSlc4a7	Slc4a7	mmu-let-7a-5p	158	1	0	3	1	Abcc5	0	1	1	1	0	0	6.56238e-08	5.04428e-05	0.000907971	0
14	14745968	14794057	+	circSlc4a7	Slc4a7	mmu-let-7a-5p	158	1	0	3	1	Abcg1	0	1	1	1	0	0	0.00500672	0.0429467	1	0
14	14745968	14794057	+	circSlc4a7	Slc4a7	mmu-let-7a-5p	158	1	0	3	1	Abhd14b	0	0	1	1	0	0	0.000396454	0.00830247	1	0
14	14745968	14794057	+	circSlc4a7	Slc4a7	mmu-let-7a-5p	158	1	0	3	1	Abi1	0	0	1	1	0	0	0.00440443	0.0393159	1	0
14	14745968	14794057	+	circSlc4a7	Slc4a7	mmu-let-7a-5p	158	1	0	3	1	Abi3	0	1	1	1	0	0	0.00054181	0.0100165	1	0
14	14745968	14794057	+	circSlc4a7	Slc4a7	mmu-let-7a-5p	158	1	0	3	1	Abl1	0	0	1	1	0	0	0.00400406	0.0371066	1	0
14	14745968	14794057	+	circSlc4a7	Slc4a7	mmu-let-7a-5p	158	1	0	3	1	Abl2	0	0	1	1	0	0	6.25731e-05	0.00284753	0.865762	0
14	14745968	14794057	+	circSlc4a7	Slc4a7	mmu-let-7a-5p	158	1	0	3	1	Acot11	0	0	1	1	0	0	0.00276095	0.0285291	1	0
14	14745968	14794057	+	circSlc4a7	Slc4a7	mmu-let-7a-5p	158	1	0	3	1	Acta1	0	1	0	0	1	0	0.000936111	0.0141456	1	0
14	14745968	14794057	+	circSlc4a7	Slc4a7	mmu-let-7a-5p	158	1	0	3	1	Actr5	0	1	1	1	0	0	0.000195975	0.00573258	1	0
14	14745968	14794057	+	circSlc4a7	Slc4a7	mmu-let-7a-5p	158	1	0	3	1	Acvr1b	0	1	1	1	0	0	2.08826e-05	0.00152069	0.288931	0
14	14745968	14794057	+	circSlc4a7	Slc4a7	mmu-let-7a-5p	158	1	0	3	1	Adam8	0	0	1	1	0	0	0.00466285	0.0408582	1	0
14	14745968	14794057	+	circSlc4a7	Slc4a7	mmu-let-7a-5p	158	1	0	3	1	Adamts15	0	1	1	1	0	0	0.000177009	0.00543637	1	0
14	14745968	14794057	+	circSlc4a7	Slc4a7	mmu-let-7a-5p	158	1	0	3	1	Adamts8	0	1	0	0	1	0	0.000218151	0.00599099	1	0
14	14745968	14794057	+	circSlc4a7	Slc4a7	mmu-let-7a-5p	158	1	0	3	1	Adgrg1	0	0	1	1	0	0	0.000132789	0.00455898	1	0
14	14745968	14794057	+	circSlc4a7	Slc4a7	mmu-let-7a-5p	158	1	0	3	1	Adgrl1	0	0	1	1	0	0	0.000435719	0.0088851	1	0
14	14745968	14794057	+	circSlc4a7	Slc4a7	mmu-let-7a-5p	158	1	0	3	1	Adipor2	0	1	1	1	0	0	0.00021228	0.00589772	1	0
14	14745968	14794057	+	circSlc4a7	Slc4a7	mmu-let-7a-5p	158	1	0	3	1	Adrb1	0	1	1	1	0	0	0.000797394	0.0127252	1	0
14	14745968	14794057	+	circSlc4a7	Slc4a7	mmu-let-7a-5p	158	1	0	3	1	Adrb2	0	1	1	1	0	0	0.000703459	0.0117266	1	0
14	14745968	14794057	+	circSlc4a7	Slc4a7	mmu-let-7a-5p	158	1	0	3	1	Adrb3	0	1	1	1	0	0	0.00132407	0.0176638	1	0
14	14745968	14794057	+	circSlc4a7	Slc4a7	mmu-let-7a-5p	158	1	0	3	1	Afap1l2	0	0	1	1	0	0	0.00019874	0.00573953	1	0
14	14745968	14794057	+	circSlc4a7	Slc4a7	mmu-let-7a-5p	158	1	0	3	1	Ago1	0	1	1	1	0	0	4.96427e-05	0.00251058	0.686856	0
14	14745968	14794057	+	circSlc4a7	Slc4a7	mmu-let-7a-5p	158	1	0	3	1	Ago2	0	1	1	1	0	0	0.000343721	0.00772689	1	0
14	14745968	14794057	+	circSlc4a7	Slc4a7	mmu-let-7a-5p	158	1	0	3	1	Ago3	0	1	1	1	0	0	0.00515967	0.0436631	1	0
14	14745968	14794057	+	circSlc4a7	Slc4a7	mmu-let-7a-5p	158	1	0	3	1	Ago4	0	1	1	1	0	0	7.77577e-06	0.000833997	0.107586	0
14	14745968	14794057	+	circSlc4a7	Slc4a7	mmu-let-7a-5p	158	1	0	3	1	Agpat1	0	0	1	1	0	0	0.000101841	0.00384991	1	0
14	14745968	14794057	+	circSlc4a7	Slc4a7	mmu-let-7a-5p	158	1	0	3	1	Agpat5	0	0	1	1	0	0	0.00458375	0.0404408	1	0
14	14745968	14794057	+	circSlc4a7	Slc4a7	mmu-let-7a-5p	158	1	0	3	1	Agps	0	0	1	1	0	0	0.00023128	0.00614201	1	0
14	14745968	14794057	+	circSlc4a7	Slc4a7	mmu-let-7a-5p	158	1	0	3	1	Agtpbp1	0	0	1	1	0	0	0.00167829	0.0205063	1	0
14	14745968	14794057	+	circSlc4a7	Slc4a7	mmu-let-7a-5p	158	1	0	3	1	Ahctf1	0	1	1	1	0	0	0.000370164	0.00801501	1	0
14	14745968	14794057	+	circSlc4a7	Slc4a7	mmu-let-7a-5p	158	1	0	3	1	Akt1s1	0	0	1	1	0	0	0.00274506	0.0284499	1	0
14	14745968	14794057	+	circSlc4a7	Slc4a7	mmu-let-7a-5p	158	1	0	3	1	Aldh6a1	0	0	1	1	0	0	0.00339696	0.0331455	1	0
14	14745968	14794057	+	circSlc4a7	Slc4a7	mmu-let-7a-5p	158	1	0	3	1	Alg3	0	0	1	1	0	0	0.000715657	0.0117879	1	0
14	14745968	14794057	+	circSlc4a7	Slc4a7	mmu-let-7a-5p	158	1	0	3	1	Alkbh1	0	0	1	1	0	0	0.00379579	0.0356928	1	0
14	14745968	14794057	+	circSlc4a7	Slc4a7	mmu-let-7a-5p	158	1	0	3	1	Alkbh4	0	1	1	1	0	0	0.00236297	0.0258043	1	0
14	14745968	14794057	+	circSlc4a7	Slc4a7	mmu-let-7a-5p	158	1	0	3	1	Alox8	0	1	0	0	1	0	9.05446e-06	0.000914435	0.125278	0
14	14745968	14794057	+	circSlc4a7	Slc4a7	mmu-let-7a-5p	158	1	0	3	1	Als2	0	1	1	1	0	0	6.31725e-05	0.00284753	0.874055	0
14	14745968	14794057	+	circSlc4a7	Slc4a7	mmu-let-7a-5p	158	1	0	3	1	Ambra1	0	0	1	1	0	0	0.000154954	0.00499753	1	0
14	14745968	14794057	+	circSlc4a7	Slc4a7	mmu-let-7a-5p	158	1	0	3	1	Amer3	0	1	0	0	1	0	0.00252356	0.0271508	1	0
14	14745968	14794057	+	circSlc4a7	Slc4a7	mmu-let-7a-5p	158	1	0	3	1	Anapc15	0	0	1	1	0	0	7.09519e-05	0.00304873	0.98169	0
14	14745968	14794057	+	circSlc4a7	Slc4a7	mmu-let-7a-5p	158	1	0	3	1	Ankib1	0	0	1	1	0	0	0.003644	0.0347469	1	0
14	14745968	14794057	+	circSlc4a7	Slc4a7	mmu-let-7a-5p	158	1	0	3	1	Ankrd28	0	0	1	1	0	0	0.00315648	0.0314596	1	0
14	14745968	14794057	+	circSlc4a7	Slc4a7	mmu-let-7a-5p	158	1	0	3	1	Ankrd40	0	0	1	1	0	0	0.00406779	0.0375213	1	0
14	14745968	14794057	+	circSlc4a7	Slc4a7	mmu-let-7a-5p	158	1	0	3	1	Ankrd52	0	1	1	1	0	0	7.82671e-05	0.00320385	1	0
14	14745968	14794057	+	circSlc4a7	Slc4a7	mmu-let-7a-5p	158	1	0	3	1	Ankzf1	0	1	0	0	1	0	1.66697e-05	0.00129481	0.230643	0
14	14745968	14794057	+	circSlc4a7	Slc4a7	mmu-let-7a-5p	158	1	0	3	1	Ano10	0	0	1	1	0	0	9.20732e-07	0.000259985	0.0127393	0
14	14745968	14794057	+	circSlc4a7	Slc4a7	mmu-let-7a-5p	158	1	0	3	1	Ano6	0	0	1	1	0	0	0.000177134	0.00543637	1	0
14	14745968	14794057	+	circSlc4a7	Slc4a7	mmu-let-7a-5p	158	1	0	3	1	Ap1s1	0	1	1	1	0	0	4.88254e-05	0.0024928	0.675549	0
14	14745968	14794057	+	circSlc4a7	Slc4a7	mmu-let-7a-5p	158	1	0	3	1	Ap3d1	0	0	1	1	0	0	1.79832e-06	0.000371366	0.0248816	0
14	14745968	14794057	+	circSlc4a7	Slc4a7	mmu-let-7a-5p	158	1	0	3	1	Ap3m1	0	0	1	1	0	0	0.0052666	0.0441896	1	0
14	14745968	14794057	+	circSlc4a7	Slc4a7	mmu-let-7a-5p	158	1	0	3	1	Ap3s2	0	0	1	1	0	0	0.000222412	0.00605119	1	0
14	14745968	14794057	+	circSlc4a7	Slc4a7	mmu-let-7a-5p	158	1	0	3	1	Apba1	0	1	1	1	0	0	0.000188624	0.00558844	1	0
14	14745968	14794057	+	circSlc4a7	Slc4a7	mmu-let-7a-5p	158	1	0	3	1	Apbb3	0	1	0	0	1	0	2.73305e-05	0.00177437	0.378145	0
14	14745968	14794057	+	circSlc4a7	Slc4a7	mmu-let-7a-5p	158	1	0	3	1	Apc2	1	0	1	1	0	0	0.00149424	0.0189846	1	0
14	14745968	14794057	+	circSlc4a7	Slc4a7	mmu-let-7a-5p	158	1	0	3	1	Apcdd1	0	0	1	1	0	0	0.000320046	0.00746	1	0
14	14745968	14794057	+	circSlc4a7	Slc4a7	mmu-let-7a-5p	158	1	0	3	1	Aplp2	0	0	1	1	0	0	0.0024641	0.0266979	1	0
14	14745968	14794057	+	circSlc4a7	Slc4a7	mmu-let-7a-5p	158	1	0	3	1	Appbp2	0	0	1	1	0	0	0.00215909	0.0245466	1	0
14	14745968	14794057	+	circSlc4a7	Slc4a7	mmu-let-7a-5p	158	1	0	3	1	Aqp1	0	0	1	1	0	0	0.000296219	0.0070752	1	0
14	14745968	14794057	+	circSlc4a7	Slc4a7	mmu-let-7a-5p	158	1	0	3	1	Aqp4	0	1	1	1	0	0	0.00220568	0.0248517	1	0
14	14745968	14794057	+	circSlc4a7	Slc4a7	mmu-let-7a-5p	158	1	0	3	1	Arc	0	0	1	1	0	0	1.33459e-05	0.00114299	0.184654	0
14	14745968	14794057	+	circSlc4a7	Slc4a7	mmu-let-7a-5p	158	1	0	3	1	Arel1	0	0	1	1	0	0	7.52617e-06	0.000819938	0.104132	0
14	14745968	14794057	+	circSlc4a7	Slc4a7	mmu-let-7a-5p	158	1	0	3	1	Arhgap1	0	0	1	1	0	0	0.000344013	0.00772689	1	0
14	14745968	14794057	+	circSlc4a7	Slc4a7	mmu-let-7a-5p	158	1	0	3	1	Arhgap12	0	1	1	1	0	0	0.00226991	0.0252463	1	0
14	14745968	14794057	+	circSlc4a7	Slc4a7	mmu-let-7a-5p	158	1	0	3	1	Arhgap19	0	0	1	1	0	0	0.00409713	0.0375771	1	0
14	14745968	14794057	+	circSlc4a7	Slc4a7	mmu-let-7a-5p	158	1	0	3	1	Arhgap25	0	0	1	1	0	0	0.00551267	0.0455141	1	0
14	14745968	14794057	+	circSlc4a7	Slc4a7	mmu-let-7a-5p	158	1	0	3	1	Arhgap28	0	1	1	1	0	0	0.000150956	0.00496111	1	0
14	14745968	14794057	+	circSlc4a7	Slc4a7	mmu-let-7a-5p	158	1	0	3	1	Arhgap32	0	0	1	1	0	0	0.00128523	0.0173827	1	1
14	14745968	14794057	+	circSlc4a7	Slc4a7	mmu-let-7a-5p	158	1	0	3	1	Arhgef15	0	1	0	0	1	0	0.000802944	0.0127843	1	0
14	14745968	14794057	+	circSlc4a7	Slc4a7	mmu-let-7a-5p	158	1	0	3	1	Arhgef2	0	1	1	1	0	0	0.00274399	0.0284499	1	0
14	14745968	14794057	+	circSlc4a7	Slc4a7	mmu-let-7a-5p	158	1	0	3	1	Arhgef3	0	0	1	1	0	0	0.000623585	0.0108357	1	0
14	14745968	14794057	+	circSlc4a7	Slc4a7	mmu-let-7a-5p	158	1	0	3	1	Arhgef39	0	0	1	1	0	0	0.00187598	0.0222036	1	0
14	14745968	14794057	+	circSlc4a7	Slc4a7	mmu-let-7a-5p	158	1	0	3	1	Arid3b	0	1	1	1	0	0	3.80249e-05	0.0021184	0.526112	0
14	14745968	14794057	+	circSlc4a7	Slc4a7	mmu-let-7a-5p	158	1	0	3	1	Arid3c	0	1	0	0	1	0	0.000715657	0.0117879	1	0
14	14745968	14794057	+	circSlc4a7	Slc4a7	mmu-let-7a-5p	158	1	0	3	1	Arl4d	0	1	1	1	0	0	0.00602455	0.0485756	1	0
14	14745968	14794057	+	circSlc4a7	Slc4a7	mmu-let-7a-5p	158	1	0	3	1	Arl5a	0	1	1	1	0	0	0.00187433	0.0222036	1	0
14	14745968	14794057	+	circSlc4a7	Slc4a7	mmu-let-7a-5p	158	1	0	3	1	Arl5b	0	0	1	1	0	0	0.00253973	0.0272439	1	0
14	14745968	14794057	+	circSlc4a7	Slc4a7	mmu-let-7a-5p	158	1	0	3	1	Armc2	1	0	0	1	0	0	7.05504e-05	0.00304873	0.976135	0
14	14745968	14794057	+	circSlc4a7	Slc4a7	mmu-let-7a-5p	158	1	0	3	1	Armt1	0	1	1	1	0	0	0.00159891	0.0199482	1	0
14	14745968	14794057	+	circSlc4a7	Slc4a7	mmu-let-7a-5p	158	1	0	3	1	Arnt2	0	0	1	1	0	0	0.000907294	0.0138711	1	0
14	14745968	14794057	+	circSlc4a7	Slc4a7	mmu-let-7a-5p	158	1	0	3	1	Asah1	0	0	1	1	0	0	0.00156041	0.0196405	1	0
14	14745968	14794057	+	circSlc4a7	Slc4a7	mmu-let-7a-5p	158	1	0	3	1	Asah2	0	0	1	1	0	0	0.00125137	0.0170749	1	0
14	14745968	14794057	+	circSlc4a7	Slc4a7	mmu-let-7a-5p	158	1	0	3	1	Asb8	0	0	1	1	0	0	0.00509876	0.0432535	1	0
14	14745968	14794057	+	circSlc4a7	Slc4a7	mmu-let-7a-5p	158	1	0	3	1	Aste1	0	0	1	1	0	0	0.000240769	0.00626107	1	0
14	14745968	14794057	+	circSlc4a7	Slc4a7	mmu-let-7a-5p	158	1	0	3	1	Atf6b	0	0	1	1	0	0	0.00047105	0.00924461	1	0
14	14745968	14794057	+	circSlc4a7	Slc4a7	mmu-let-7a-5p	158	1	0	3	1	Atg16l1	0	1	0	0	1	0	0.000964615	0.0143819	1	0
14	14745968	14794057	+	circSlc4a7	Slc4a7	mmu-let-7a-5p	158	1	0	3	1	Atg4b	0	1	1	1	0	0	4.56677e-05	0.00238437	0.631859	0
14	14745968	14794057	+	circSlc4a7	Slc4a7	mmu-let-7a-5p	158	1	0	3	1	Atg4c	0	0	1	1	0	0	0.000224781	0.00605119	1	0
14	14745968	14794057	+	circSlc4a7	Slc4a7	mmu-let-7a-5p	158	1	0	3	1	Atp1a3	0	0	1	1	0	0	0.00202813	0.0234625	1	1
14	14745968	14794057	+	circSlc4a7	Slc4a7	mmu-let-7a-5p	158	1	0	3	1	Atp2a2	0	1	1	1	0	0	0.000456745	0.00909284	1	0
14	14745968	14794057	+	circSlc4a7	Slc4a7	mmu-let-7a-5p	158	1	0	3	1	Atp2b2	1	0	1	1	0	0	0.000823755	0.0130494	1	1
14	14745968	14794057	+	circSlc4a7	Slc4a7	mmu-let-7a-5p	158	1	0	3	1	Atp2b4	0	1	1	1	0	0	0.003654	0.0347469	1	0
14	14745968	14794057	+	circSlc4a7	Slc4a7	mmu-let-7a-5p	158	1	0	3	1	Atp6v0a1	0	0	1	1	0	0	0.00456916	0.0403439	1	0
14	14745968	14794057	+	circSlc4a7	Slc4a7	mmu-let-7a-5p	158	1	0	3	1	Atp6v0a4	0	0	1	1	0	0	0.000386339	0.00823501	1	0
14	14745968	14794057	+	circSlc4a7	Slc4a7	mmu-let-7a-5p	158	1	0	3	1	Atp6v1b2	0	0	1	1	0	0	0.00419025	0.0380193	1	0
14	14745968	14794057	+	circSlc4a7	Slc4a7	mmu-let-7a-5p	158	1	0	3	1	Atp8b4	0	1	0	0	1	0	0.00173174	0.0208689	1	0
14	14745968	14794057	+	circSlc4a7	Slc4a7	mmu-let-7a-5p	158	1	0	3	1	Atr	0	0	1	1	0	0	1.12085e-05	0.00104081	0.155081	0
14	14745968	14794057	+	circSlc4a7	Slc4a7	mmu-let-7a-5p	158	1	0	3	1	Atxn1l	0	1	1	1	0	0	1.33827e-05	0.00114299	0.185164	0
14	14745968	14794057	+	circSlc4a7	Slc4a7	mmu-let-7a-5p	158	1	0	3	1	Atxn3	0	0	1	1	0	0	0.00570657	0.046775	1	0
14	14745968	14794057	+	circSlc4a7	Slc4a7	mmu-let-7a-5p	158	1	0	3	1	Atxn7l2	0	0	1	1	0	0	0.00214063	0.0243767	1	0
14	14745968	14794057	+	circSlc4a7	Slc4a7	mmu-let-7a-5p	158	1	0	3	1	Atxn7l3	0	0	1	1	0	0	3.2559e-05	0.00196719	0.450486	0
14	14745968	14794057	+	circSlc4a7	Slc4a7	mmu-let-7a-5p	158	1	0	3	1	Atxn7l3b	0	0	1	1	0	0	0.000945213	0.0141843	1	0
14	14745968	14794057	+	circSlc4a7	Slc4a7	mmu-let-7a-5p	158	1	0	3	1	Aven	0	0	1	1	0	0	0.000255694	0.00646761	1	0
14	14745968	14794057	+	circSlc4a7	Slc4a7	mmu-let-7a-5p	158	1	0	3	1	B3gat3	0	0	1	1	0	0	1.20302e-05	0.00105348	0.166449	0
14	14745968	14794057	+	circSlc4a7	Slc4a7	mmu-let-7a-5p	158	1	0	3	1	B4gat1	0	1	1	1	0	0	2.8013e-06	0.000461414	0.0387588	0
14	14745968	14794057	+	circSlc4a7	Slc4a7	mmu-let-7a-5p	158	1	0	3	1	BC017643	0	0	1	1	0	0	0.00338694	0.0331455	1	0
14	14745968	14794057	+	circSlc4a7	Slc4a7	mmu-let-7a-5p	158	1	0	3	1	BC030336	0	0	1	1	0	0	0.000107629	0.00392824	1	0
14	14745968	14794057	+	circSlc4a7	Slc4a7	mmu-let-7a-5p	158	1	0	3	1	BC037034	0	0	1	1	0	0	0.000662329	0.0112229	1	0
14	14745968	14794057	+	circSlc4a7	Slc4a7	mmu-let-7a-5p	158	1	0	3	1	BC052040	0	0	1	1	0	0	0.00125137	0.0170749	1	0
14	14745968	14794057	+	circSlc4a7	Slc4a7	mmu-let-7a-5p	158	1	0	3	1	Bahd1	0	0	1	1	0	0	0.00476369	0.041406	1	0
14	14745968	14794057	+	circSlc4a7	Slc4a7	mmu-let-7a-5p	158	1	0	3	1	Baiap2	0	0	1	1	0	0	0.00365189	0.0347469	1	0
14	14745968	14794057	+	circSlc4a7	Slc4a7	mmu-let-7a-5p	158	1	0	3	1	Bbx	0	0	1	1	0	0	0.00164133	0.020246	1	0
14	14745968	14794057	+	circSlc4a7	Slc4a7	mmu-let-7a-5p	158	1	0	3	1	Bcap29	0	1	1	1	0	0	0.00439699	0.0393002	1	0
14	14745968	14794057	+	circSlc4a7	Slc4a7	mmu-let-7a-5p	158	1	0	3	1	Bcat1	0	1	1	1	0	0	0.00158259	0.0198519	1	0
14	14745968	14794057	+	circSlc4a7	Slc4a7	mmu-let-7a-5p	158	1	0	3	1	Bckdk	0	0	1	1	0	0	0.00135549	0.0178785	1	1
14	14745968	14794057	+	circSlc4a7	Slc4a7	mmu-let-7a-5p	158	1	0	3	1	Bcl2l1	0	0	1	1	0	0	0.0027578	0.0285291	1	0
14	14745968	14794057	+	circSlc4a7	Slc4a7	mmu-let-7a-5p	158	1	0	3	1	Bcl7c	0	0	1	1	0	0	6.43393e-05	0.00286238	0.890199	0
14	14745968	14794057	+	circSlc4a7	Slc4a7	mmu-let-7a-5p	158	1	0	3	1	Begain	0	1	1	1	0	0	0.00108205	0.0156603	1	0
14	14745968	14794057	+	circSlc4a7	Slc4a7	mmu-let-7a-5p	158	1	0	3	1	Bend4	0	1	1	1	0	0	0.00348872	0.0337081	1	0
14	14745968	14794057	+	circSlc4a7	Slc4a7	mmu-let-7a-5p	158	1	0	3	1	Best2	0	1	0	0	1	0	0.000112736	0.00404097	1	0
14	14745968	14794057	+	circSlc4a7	Slc4a7	mmu-let-7a-5p	158	1	0	3	1	Bin3	0	1	0	0	1	0	5.85545e-06	0.000716955	0.0810159	0
14	14745968	14794057	+	circSlc4a7	Slc4a7	mmu-let-7a-5p	158	1	0	3	1	Birc3	0	0	1	1	0	0	0.00016112	0.0051224	1	0
14	14745968	14794057	+	circSlc4a7	Slc4a7	mmu-let-7a-5p	158	1	0	3	1	Bloc1s6	0	0	1	1	0	0	5.82295e-05	0.00274647	0.805663	0
14	14745968	14794057	+	circSlc4a7	Slc4a7	mmu-let-7a-5p	158	1	0	3	1	Bmt2	0	0	1	1	0	0	0.000161877	0.00512525	1	0
14	14745968	14794057	+	circSlc4a7	Slc4a7	mmu-let-7a-5p	158	1	0	3	1	Bnip1	0	0	1	1	0	0	5.83595e-05	0.00274647	0.807462	0
14	14745968	14794057	+	circSlc4a7	Slc4a7	mmu-let-7a-5p	158	1	0	3	1	Brd3	0	1	1	1	0	0	0.000188624	0.00558844	1	0
14	14745968	14794057	+	circSlc4a7	Slc4a7	mmu-let-7a-5p	158	1	0	3	1	Brpf3	0	0	1	1	0	0	0.000223788	0.00605119	1	0
14	14745968	14794057	+	circSlc4a7	Slc4a7	mmu-let-7a-5p	158	1	0	3	1	Brwd1	0	1	1	1	0	0	0.00547701	0.0453229	1	0
14	14745968	14794057	+	circSlc4a7	Slc4a7	mmu-let-7a-5p	158	1	0	3	1	Bsg	0	0	1	1	0	0	0.000659618	0.0111997	1	0
14	14745968	14794057	+	circSlc4a7	Slc4a7	mmu-let-7a-5p	158	1	0	3	1	Bsn	0	1	1	1	0	0	0.00350169	0.0337321	1	0
14	14745968	14794057	+	circSlc4a7	Slc4a7	mmu-let-7a-5p	158	1	0	3	1	Btbd19	0	0	1	1	0	0	1.0348e-05	0.00100827	0.143174	0
14	14745968	14794057	+	circSlc4a7	Slc4a7	mmu-let-7a-5p	158	1	0	3	1	Btbd3	0	1	1	1	0	0	0.00147052	0.018802	1	0
14	14745968	14794057	+	circSlc4a7	Slc4a7	mmu-let-7a-5p	158	1	0	3	1	Btbd9	0	1	1	1	0	0	2.12974e-08	1.84169e-05	0.00029467	0
14	14745968	14794057	+	circSlc4a7	Slc4a7	mmu-let-7a-5p	158	1	0	3	1	Bud23	0	0	1	1	0	0	1.14783e-05	0.00105175	0.158814	0
14	14745968	14794057	+	circSlc4a7	Slc4a7	mmu-let-7a-5p	158	1	0	3	1	Bzw1	0	1	1	1	0	0	0.00484312	0.0417794	1	0
14	14745968	14794057	+	circSlc4a7	Slc4a7	mmu-let-7a-5p	158	1	0	3	1	Bzw2	0	1	1	1	0	0	0.00176472	0.02114	1	0
14	14745968	14794057	+	circSlc4a7	Slc4a7	mmu-let-7a-5p	158	1	0	3	1	C1qtnf1	0	0	1	1	0	0	1.97815e-05	0.00147149	0.273697	0
14	14745968	14794057	+	circSlc4a7	Slc4a7	mmu-let-7a-5p	158	1	0	3	1	C2	0	0	1	1	0	0	9.13955e-05	0.00356211	1	0
14	14745968	14794057	+	circSlc4a7	Slc4a7	mmu-let-7a-5p	158	1	0	3	1	C3ar1	0	0	1	1	0	0	0.00409713	0.0375771	1	0
14	14745968	14794057	+	circSlc4a7	Slc4a7	mmu-let-7a-5p	158	1	0	3	1	Cacfd1	0	0	1	1	0	0	3.94948e-06	0.00057521	0.054645	0
14	14745968	14794057	+	circSlc4a7	Slc4a7	mmu-let-7a-5p	158	1	0	3	1	Cacna1d	0	1	1	1	0	0	0.00502525	0.0429952	1	0
14	14745968	14794057	+	circSlc4a7	Slc4a7	mmu-let-7a-5p	158	1	0	3	1	Cacna1e	0	1	1	1	0	0	0.00452228	0.0400834	1	0
14	14745968	14794057	+	circSlc4a7	Slc4a7	mmu-let-7a-5p	158	1	0	3	1	Cacng4	0	0	1	1	0	0	0.000240769	0.00626107	1	0
14	14745968	14794057	+	circSlc4a7	Slc4a7	mmu-let-7a-5p	158	1	0	3	1	Cadm3	0	0	1	1	0	0	0.000159274	0.00507769	1	0
14	14745968	14794057	+	circSlc4a7	Slc4a7	mmu-let-7a-5p	158	1	0	3	1	Cap1	0	1	0	0	1	0	0.000614523	0.01079	1	0
14	14745968	14794057	+	circSlc4a7	Slc4a7	mmu-let-7a-5p	158	1	0	3	1	Cap2	0	0	1	1	0	0	0.00439699	0.0393002	1	0
14	14745968	14794057	+	circSlc4a7	Slc4a7	mmu-let-7a-5p	158	1	0	3	1	Capn1	0	0	1	1	0	0	0.00116366	0.0163955	1	0
14	14745968	14794057	+	circSlc4a7	Slc4a7	mmu-let-7a-5p	158	1	0	3	1	Capns1	0	0	1	1	0	0	0.000851702	0.0133607	1	0
14	14745968	14794057	+	circSlc4a7	Slc4a7	mmu-let-7a-5p	158	1	0	3	1	Car12	0	0	1	1	0	0	0.000298635	0.0070752	1	0
14	14745968	14794057	+	circSlc4a7	Slc4a7	mmu-let-7a-5p	158	1	0	3	1	Car7	0	0	1	1	0	0	0.004101	0.0375771	1	0
14	14745968	14794057	+	circSlc4a7	Slc4a7	mmu-let-7a-5p	158	1	0	3	1	Casc3	0	0	1	1	0	0	0.00274399	0.0284499	1	0
14	14745968	14794057	+	circSlc4a7	Slc4a7	mmu-let-7a-5p	158	1	0	3	1	Caskin1	0	1	1	1	0	0	4.61644e-06	0.000608315	0.0638731	0
14	14745968	14794057	+	circSlc4a7	Slc4a7	mmu-let-7a-5p	158	1	0	3	1	Casp3	0	1	1	1	0	0	0.000298442	0.0070752	1	0
14	14745968	14794057	+	circSlc4a7	Slc4a7	mmu-let-7a-5p	158	1	0	3	1	Casp7	0	0	1	1	0	0	0.000514635	0.00974074	1	0
14	14745968	14794057	+	circSlc4a7	Slc4a7	mmu-let-7a-5p	158	1	0	3	1	Cavin4	0	0	1	1	0	0	0.00125991	0.0171071	1	0
14	14745968	14794057	+	circSlc4a7	Slc4a7	mmu-let-7a-5p	158	1	0	3	1	Cbfa2t3	0	1	1	1	0	0	8.53678e-05	0.00341373	1	0
14	14745968	14794057	+	circSlc4a7	Slc4a7	mmu-let-7a-5p	158	1	0	3	1	Cbx2	0	1	1	1	0	0	0.000240315	0.00626107	1	0
14	14745968	14794057	+	circSlc4a7	Slc4a7	mmu-let-7a-5p	158	1	0	3	1	Cc2d1a	0	0	1	1	0	0	0.00512972	0.0434628	1	1
14	14745968	14794057	+	circSlc4a7	Slc4a7	mmu-let-7a-5p	158	1	0	3	1	Ccdc130	0	1	1	1	0	0	0.00176472	0.02114	1	0
14	14745968	14794057	+	circSlc4a7	Slc4a7	mmu-let-7a-5p	158	1	0	3	1	Ccdc14	0	1	1	1	0	0	0.004101	0.0375771	1	0
14	14745968	14794057	+	circSlc4a7	Slc4a7	mmu-let-7a-5p	158	1	0	3	1	Ccdc141	0	1	0	0	1	0	3.21058e-07	0.000153178	0.00444215	0
14	14745968	14794057	+	circSlc4a7	Slc4a7	mmu-let-7a-5p	158	1	0	3	1	Ccdc3	0	0	1	1	0	0	0.000353011	0.00781482	1	0
14	14745968	14794057	+	circSlc4a7	Slc4a7	mmu-let-7a-5p	158	1	0	3	1	Ccdc81	0	1	0	0	1	0	2.96062e-05	0.00185354	0.409632	0
14	14745968	14794057	+	circSlc4a7	Slc4a7	mmu-let-7a-5p	158	1	0	3	1	Ccdc89	0	1	0	0	1	0	0.0019201	0.0226098	1	0
14	14745968	14794057	+	circSlc4a7	Slc4a7	mmu-let-7a-5p	158	1	0	3	1	Ccdc93	0	0	1	1	0	0	0.00057593	0.0104028	1	0
14	14745968	14794057	+	circSlc4a7	Slc4a7	mmu-let-7a-5p	158	1	0	3	1	Ccnd1	0	1	1	1	0	0	0.000897461	0.0137664	1	0
14	14745968	14794057	+	circSlc4a7	Slc4a7	mmu-let-7a-5p	158	1	0	3	1	Ccnj	0	1	1	1	0	0	1.68648e-06	0.000353548	0.0233342	0
14	14745968	14794057	+	circSlc4a7	Slc4a7	mmu-let-7a-5p	158	1	0	3	1	Ccnt2	0	0	1	1	0	0	0.00554181	0.0456145	1	0
14	14745968	14794057	+	circSlc4a7	Slc4a7	mmu-let-7a-5p	158	1	0	3	1	Ccny	0	0	1	1	0	0	4.383e-07	0.000183767	0.00606433	0
14	14745968	14794057	+	circSlc4a7	Slc4a7	mmu-let-7a-5p	158	1	0	3	1	Ccr1l1	0	1	0	0	1	0	4.58883e-05	0.00238688	0.634911	0
14	14745968	14794057	+	circSlc4a7	Slc4a7	mmu-let-7a-5p	158	1	0	3	1	Ccr7	0	1	1	1	0	0	0.000498935	0.00956868	1	0
14	14745968	14794057	+	circSlc4a7	Slc4a7	mmu-let-7a-5p	158	1	0	3	1	Cd164	0	0	1	1	0	0	0.00482454	0.0417463	1	0
14	14745968	14794057	+	circSlc4a7	Slc4a7	mmu-let-7a-5p	158	1	0	3	1	Cd200r1	0	1	1	1	0	0	0.000535231	0.0100013	1	0
14	14745968	14794057	+	circSlc4a7	Slc4a7	mmu-let-7a-5p	158	1	0	3	1	Cd274	0	0	1	1	0	0	0.000302055	0.0071318	1	0
14	14745968	14794057	+	circSlc4a7	Slc4a7	mmu-let-7a-5p	158	1	0	3	1	Cd276	0	0	1	1	0	0	0.00339696	0.0331455	1	0
14	14745968	14794057	+	circSlc4a7	Slc4a7	mmu-let-7a-5p	158	1	0	3	1	Cd93	0	0	1	1	0	0	0.00136538	0.0179235	1	0
14	14745968	14794057	+	circSlc4a7	Slc4a7	mmu-let-7a-5p	158	1	0	3	1	Cd99l2	0	0	1	1	0	0	0.000201757	0.00574385	1	0
14	14745968	14794057	+	circSlc4a7	Slc4a7	mmu-let-7a-5p	158	1	0	3	1	Cdc14b	0	0	1	1	0	0	0.00576823	0.0472244	1	0
14	14745968	14794057	+	circSlc4a7	Slc4a7	mmu-let-7a-5p	158	1	0	3	1	Cdc25a	0	1	1	1	0	0	8.4305e-05	0.00340071	1	0
14	14745968	14794057	+	circSlc4a7	Slc4a7	mmu-let-7a-5p	158	1	0	3	1	Cdc25b	0	0	1	1	0	0	0.00315648	0.0314596	1	0
14	14745968	14794057	+	circSlc4a7	Slc4a7	mmu-let-7a-5p	158	1	0	3	1	Cdc34	0	1	1	1	0	0	3.46075e-08	2.81664e-05	0.00047883	0
14	14745968	14794057	+	circSlc4a7	Slc4a7	mmu-let-7a-5p	158	1	0	3	1	Cdc73	0	1	1	1	0	0	0.000795118	0.0127182	1	0
14	14745968	14794057	+	circSlc4a7	Slc4a7	mmu-let-7a-5p	158	1	0	3	1	Cdh22	0	1	1	1	0	0	2.80786e-05	0.00180695	0.388495	0
14	14745968	14794057	+	circSlc4a7	Slc4a7	mmu-let-7a-5p	158	1	0	3	1	Cdh8	0	0	1	1	0	0	0.000139021	0.00467456	1	0
14	14745968	14794057	+	circSlc4a7	Slc4a7	mmu-let-7a-5p	158	1	0	3	1	Cdk12	0	0	1	1	0	0	0.000593371	0.0106089	1	0
14	14745968	14794057	+	circSlc4a7	Slc4a7	mmu-let-7a-5p	158	1	0	3	1	Cdk5r2	0	0	1	1	0	0	0.000104681	0.00390394	1	0
14	14745968	14794057	+	circSlc4a7	Slc4a7	mmu-let-7a-5p	158	1	0	3	1	Cdkn2aipnl	0	0	1	1	0	0	6.34087e-05	0.00284753	0.877323	0
14	14745968	14794057	+	circSlc4a7	Slc4a7	mmu-let-7a-5p	158	1	0	3	1	Cdr2l	0	0	1	1	0	0	8.663e-05	0.00343442	1	0
14	14745968	14794057	+	circSlc4a7	Slc4a7	mmu-let-7a-5p	158	1	0	3	1	Cds1	0	0	1	1	0	0	0.00536499	0.0447225	1	0
14	14745968	14794057	+	circSlc4a7	Slc4a7	mmu-let-7a-5p	158	1	0	3	1	Cdsn	0	0	1	1	0	0	0.00414661	0.0377397	1	0
14	14745968	14794057	+	circSlc4a7	Slc4a7	mmu-let-7a-5p	158	1	0	3	1	Cdv3	0	1	1	1	0	0	0.000656347	0.0111997	1	0
14	14745968	14794057	+	circSlc4a7	Slc4a7	mmu-let-7a-5p	158	1	0	3	1	Ceacam14	0	1	0	0	1	0	5.60935e-06	0.000699198	0.077611	0
14	14745968	14794057	+	circSlc4a7	Slc4a7	mmu-let-7a-5p	158	1	0	3	1	Cebpd	0	1	1	1	0	0	0.00108205	0.0156603	1	0
14	14745968	14794057	+	circSlc4a7	Slc4a7	mmu-let-7a-5p	158	1	0	3	1	Cecr2	0	1	1	1	0	0	2.85193e-05	0.00182682	0.394593	0
14	14745968	14794057	+	circSlc4a7	Slc4a7	mmu-let-7a-5p	158	1	0	3	1	Cecr6	0	0	1	1	0	0	2.1688e-06	0.000408865	0.0300075	0
14	14745968	14794057	+	circSlc4a7	Slc4a7	mmu-let-7a-5p	158	1	0	3	1	Celf1	0	0	1	1	0	0	4.74008e-05	0.00243806	0.655837	0
14	14745968	14794057	+	circSlc4a7	Slc4a7	mmu-let-7a-5p	158	1	0	3	1	Cend1	0	0	1	1	0	0	0.000785529	0.0125868	1	0
14	14745968	14794057	+	circSlc4a7	Slc4a7	mmu-let-7a-5p	158	1	0	3	1	Cenpa	0	0	1	1	0	0	0.00294183	0.0298192	1	0
14	14745968	14794057	+	circSlc4a7	Slc4a7	mmu-let-7a-5p	158	1	0	3	1	Cenpw	0	1	1	1	0	0	3.29327e-05	0.00197254	0.455657	0
14	14745968	14794057	+	circSlc4a7	Slc4a7	mmu-let-7a-5p	158	1	0	3	1	Cenpx	0	0	1	1	0	0	0.000286494	0.00700342	1	0
14	14745968	14794057	+	circSlc4a7	Slc4a7	mmu-let-7a-5p	158	1	0	3	1	Cep120	0	1	1	1	0	0	0.000917002	0.0139732	1	0
14	14745968	14794057	+	circSlc4a7	Slc4a7	mmu-let-7a-5p	158	1	0	3	1	Cep350	0	0	1	1	0	0	2.61364e-05	0.00173858	0.361624	0
14	14745968	14794057	+	circSlc4a7	Slc4a7	mmu-let-7a-5p	158	1	0	3	1	Cep85l	0	0	1	1	0	0	3.59364e-06	0.000528954	0.0497216	0
14	14745968	14794057	+	circSlc4a7	Slc4a7	mmu-let-7a-5p	158	1	0	3	1	Cercam	0	1	1	1	0	0	0.00145401	0.018784	1	0
14	14745968	14794057	+	circSlc4a7	Slc4a7	mmu-let-7a-5p	158	1	0	3	1	Cers3	0	1	0	0	1	0	0.000220142	0.00601955	1	0
14	14745968	14794057	+	circSlc4a7	Slc4a7	mmu-let-7a-5p	158	1	0	3	1	Cgnl1	0	1	1	1	0	0	0.000264401	0.00662823	1	0
14	14745968	14794057	+	circSlc4a7	Slc4a7	mmu-let-7a-5p	158	1	0	3	1	Chac1	0	0	1	1	0	0	0.000353011	0.00781482	1	0
14	14745968	14794057	+	circSlc4a7	Slc4a7	mmu-let-7a-5p	158	1	0	3	1	Chd4	0	1	1	1	0	0	0.0014283	0.0185037	1	0
14	14745968	14794057	+	circSlc4a7	Slc4a7	mmu-let-7a-5p	158	1	0	3	1	Chd9	0	0	1	1	0	0	0.000390072	0.00826647	1	0
14	14745968	14794057	+	circSlc4a7	Slc4a7	mmu-let-7a-5p	158	1	0	3	1	Chdh	0	1	1	1	0	0	0.00439699	0.0393002	1	0
14	14745968	14794057	+	circSlc4a7	Slc4a7	mmu-let-7a-5p	158	1	0	3	1	Chfr	0	0	1	1	0	0	0.000264401	0.00662823	1	0
14	14745968	14794057	+	circSlc4a7	Slc4a7	mmu-let-7a-5p	158	1	0	3	1	Chic1	0	1	1	1	0	0	0.00349425	0.0337321	1	0
14	14745968	14794057	+	circSlc4a7	Slc4a7	mmu-let-7a-5p	158	1	0	3	1	Chmp4c	0	0	1	1	0	0	0.00125465	0.0171028	1	0
14	14745968	14794057	+	circSlc4a7	Slc4a7	mmu-let-7a-5p	158	1	0	3	1	Chp1	0	0	1	1	0	0	9.70811e-05	0.00371054	1	0
14	14745968	14794057	+	circSlc4a7	Slc4a7	mmu-let-7a-5p	158	1	0	3	1	Chrm1	0	0	1	1	0	0	0.00183012	0.0217726	1	0
14	14745968	14794057	+	circSlc4a7	Slc4a7	mmu-let-7a-5p	158	1	0	3	1	Ciao2a	0	1	0	0	1	0	5.30355e-05	0.00259293	0.733799	0
14	14745968	14794057	+	circSlc4a7	Slc4a7	mmu-let-7a-5p	158	1	0	3	1	Cish	0	0	1	1	0	0	0.000104681	0.00390394	1	0
14	14745968	14794057	+	circSlc4a7	Slc4a7	mmu-let-7a-5p	158	1	0	3	1	Clasp2	0	1	1	1	0	0	0.000751348	0.0122092	1	0
14	14745968	14794057	+	circSlc4a7	Slc4a7	mmu-let-7a-5p	158	1	0	3	1	Clcc1	0	0	1	1	0	0	0.00163426	0.0202251	1	0
14	14745968	14794057	+	circSlc4a7	Slc4a7	mmu-let-7a-5p	158	1	0	3	1	Cldn1	0	0	1	1	0	0	0.00439699	0.0393002	1	0
14	14745968	14794057	+	circSlc4a7	Slc4a7	mmu-let-7a-5p	158	1	0	3	1	Clec16a	0	0	1	1	0	0	0.00435395	0.0392193	1	0
14	14745968	14794057	+	circSlc4a7	Slc4a7	mmu-let-7a-5p	158	1	0	3	1	Clint1	0	0	1	1	0	0	0.0036016	0.0344738	1	0
14	14745968	14794057	+	circSlc4a7	Slc4a7	mmu-let-7a-5p	158	1	0	3	1	Clmp	0	0	1	1	0	0	3.43659e-05	0.00202335	0.475487	0
14	14745968	14794057	+	circSlc4a7	Slc4a7	mmu-let-7a-5p	158	1	0	3	1	Cln5	0	0	1	1	0	0	0.000325984	0.00750469	1	0
14	14745968	14794057	+	circSlc4a7	Slc4a7	mmu-let-7a-5p	158	1	0	3	1	Clp1	0	1	1	1	0	0	1.56028e-05	0.00126246	0.21588	0
14	14745968	14794057	+	circSlc4a7	Slc4a7	mmu-let-7a-5p	158	1	0	3	1	Clrn1	0	1	0	0	1	0	9.22219e-05	0.00358422	1	0
14	14745968	14794057	+	circSlc4a7	Slc4a7	mmu-let-7a-5p	158	1	0	3	1	Cnnm4	0	1	0	0	1	0	0.000741928	0.0121196	1	0
14	14745968	14794057	+	circSlc4a7	Slc4a7	mmu-let-7a-5p	158	1	0	3	1	Cnot6l	0	1	1	1	0	0	0.00401026	0.0371392	1	0
14	14745968	14794057	+	circSlc4a7	Slc4a7	mmu-let-7a-5p	158	1	0	3	1	Cnp	0	0	1	1	0	0	0.000611818	0.01079	1	0
14	14745968	14794057	+	circSlc4a7	Slc4a7	mmu-let-7a-5p	158	1	0	3	1	Cnppd1	0	0	1	1	0	0	0.000298442	0.0070752	1	0
14	14745968	14794057	+	circSlc4a7	Slc4a7	mmu-let-7a-5p	158	1	0	3	1	Cntn2	0	0	1	1	0	0	0.00134015	0.0177779	1	0
14	14745968	14794057	+	circSlc4a7	Slc4a7	mmu-let-7a-5p	158	1	0	3	1	Cntnap1	0	0	1	1	0	0	0.000623585	0.0108357	1	0
14	14745968	14794057	+	circSlc4a7	Slc4a7	mmu-let-7a-5p	158	1	0	3	1	Cntrl	0	1	1	1	0	0	0.00193459	0.0227031	1	0
14	14745968	14794057	+	circSlc4a7	Slc4a7	mmu-let-7a-5p	158	1	0	3	1	Coa4	0	0	1	1	0	0	0.00193459	0.0227031	1	0
14	14745968	14794057	+	circSlc4a7	Slc4a7	mmu-let-7a-5p	158	1	0	3	1	Coa7	0	0	1	1	0	0	0.00114267	0.0162159	1	0
14	14745968	14794057	+	circSlc4a7	Slc4a7	mmu-let-7a-5p	158	1	0	3	1	Cog1	0	0	1	1	0	0	0.00125991	0.0171071	1	0
14	14745968	14794057	+	circSlc4a7	Slc4a7	mmu-let-7a-5p	158	1	0	3	1	Coil	0	1	1	1	0	0	0.000357255	0.00787098	1	0
14	14745968	14794057	+	circSlc4a7	Slc4a7	mmu-let-7a-5p	158	1	0	3	1	Col14a1	0	1	0	0	1	0	7.72348e-06	0.000833997	0.106862	0
14	14745968	14794057	+	circSlc4a7	Slc4a7	mmu-let-7a-5p	158	1	0	3	1	Col1a1	0	0	1	1	0	0	4.61644e-06	0.000608315	0.0638731	0
14	14745968	14794057	+	circSlc4a7	Slc4a7	mmu-let-7a-5p	158	1	0	3	1	Col1a2	0	1	0	0	1	0	0.000154954	0.00499753	1	0
14	14745968	14794057	+	circSlc4a7	Slc4a7	mmu-let-7a-5p	158	1	0	3	1	Col24a1	0	1	0	0	1	0	0.00537214	0.0447225	1	0
14	14745968	14794057	+	circSlc4a7	Slc4a7	mmu-let-7a-5p	158	1	0	3	1	Col27a1	0	1	1	1	0	0	0.000347002	0.00772988	1	0
14	14745968	14794057	+	circSlc4a7	Slc4a7	mmu-let-7a-5p	158	1	0	3	1	Col3a1	0	1	1	1	0	0	4.39103e-06	0.000595435	0.0607542	0
14	14745968	14794057	+	circSlc4a7	Slc4a7	mmu-let-7a-5p	158	1	0	3	1	Col4a2	0	1	1	1	0	0	0.00045041	0.0090056	1	0
14	14745968	14794057	+	circSlc4a7	Slc4a7	mmu-let-7a-5p	158	1	0	3	1	Col4a5	0	0	1	1	0	0	0.000278461	0.00689228	1	0
14	14745968	14794057	+	circSlc4a7	Slc4a7	mmu-let-7a-5p	158	1	0	3	1	Col5a2	0	1	1	1	0	0	0.00149632	0.0189937	1	0
14	14745968	14794057	+	circSlc4a7	Slc4a7	mmu-let-7a-5p	158	1	0	3	1	Cops6	0	0	1	1	0	0	0.000396454	0.00830247	1	0
14	14745968	14794057	+	circSlc4a7	Slc4a7	mmu-let-7a-5p	158	1	0	3	1	Cops7a	0	0	1	1	0	0	0.00105729	0.0155129	1	0
14	14745968	14794057	+	circSlc4a7	Slc4a7	mmu-let-7a-5p	158	1	0	3	1	Cpa4	0	1	0	0	1	0	4.05795e-06	0.000578822	0.0561458	0
14	14745968	14794057	+	circSlc4a7	Slc4a7	mmu-let-7a-5p	158	1	0	3	1	Cpsf4	0	1	1	1	0	0	0.000218151	0.00599099	1	0
14	14745968	14794057	+	circSlc4a7	Slc4a7	mmu-let-7a-5p	158	1	0	3	1	Cptp	0	0	1	1	0	0	0.000415717	0.00859771	1	0
14	14745968	14794057	+	circSlc4a7	Slc4a7	mmu-let-7a-5p	158	1	0	3	1	Cr2	0	1	0	0	1	0	0.00159891	0.0199482	1	0
14	14745968	14794057	+	circSlc4a7	Slc4a7	mmu-let-7a-5p	158	1	0	3	1	Crb2	0	1	1	1	0	0	1.30823e-06	0.000296731	0.0181006	0
14	14745968	14794057	+	circSlc4a7	Slc4a7	mmu-let-7a-5p	158	1	0	3	1	Crem	0	0	1	1	0	0	1.57734e-05	0.00126884	0.218241	0
14	14745968	14794057	+	circSlc4a7	Slc4a7	mmu-let-7a-5p	158	1	0	3	1	Crk	0	0	1	1	0	0	0.00385873	0.0361962	1	0
14	14745968	14794057	+	circSlc4a7	Slc4a7	mmu-let-7a-5p	158	1	0	3	1	Crtam	0	1	1	1	0	0	0.00171729	0.0208608	1	0
14	14745968	14794057	+	circSlc4a7	Slc4a7	mmu-let-7a-5p	158	1	0	3	1	Crtap	0	1	1	1	0	0	0.000785882	0.0125868	1	0
14	14745968	14794057	+	circSlc4a7	Slc4a7	mmu-let-7a-5p	158	1	0	3	1	Cry2	0	1	1	1	0	0	0.00351521	0.0337753	1	0
14	14745968	14794057	+	circSlc4a7	Slc4a7	mmu-let-7a-5p	158	1	0	3	1	Csnk1g1	0	0	1	1	0	0	0.000441798	0.00892508	1	0
14	14745968	14794057	+	circSlc4a7	Slc4a7	mmu-let-7a-5p	158	1	0	3	1	Csnk2a1	0	0	1	1	0	0	0.000924207	0.0140366	1	0
14	14745968	14794057	+	circSlc4a7	Slc4a7	mmu-let-7a-5p	158	1	0	3	1	Ctbs	0	0	1	1	0	0	0.00522017	0.0440406	1	0
14	14745968	14794057	+	circSlc4a7	Slc4a7	mmu-let-7a-5p	158	1	0	3	1	Ctns	0	0	1	1	0	0	2.74441e-05	0.00177437	0.379716	0
14	14745968	14794057	+	circSlc4a7	Slc4a7	mmu-let-7a-5p	158	1	0	3	1	Ctsc	0	0	1	1	0	0	0.00403807	0.0373218	1	0
14	14745968	14794057	+	circSlc4a7	Slc4a7	mmu-let-7a-5p	158	1	0	3	1	Ctsl	0	0	1	1	0	0	0.00264753	0.0278141	1	0
14	14745968	14794057	+	circSlc4a7	Slc4a7	mmu-let-7a-5p	158	1	0	3	1	Cyb561d1	0	1	1	1	0	0	4.10736e-07	0.000177592	0.00568294	0
14	14745968	14794057	+	circSlc4a7	Slc4a7	mmu-let-7a-5p	158	1	0	3	1	Cyp2r1	0	0	1	1	0	0	0.000241193	0.00626107	1	0
14	14745968	14794057	+	circSlc4a7	Slc4a7	mmu-let-7a-5p	158	1	0	3	1	Cyp46a1	0	0	1	1	0	0	0.000561495	0.0102356	1	0
14	14745968	14794057	+	circSlc4a7	Slc4a7	mmu-let-7a-5p	158	1	0	3	1	Cyp4f13	0	0	1	1	0	0	1.18082e-06	0.000281923	0.0163378	0
14	14745968	14794057	+	circSlc4a7	Slc4a7	mmu-let-7a-5p	158	1	0	3	1	Cyth3	0	1	1	1	0	0	0.000205429	0.00579457	1	0
14	14745968	14794057	+	circSlc4a7	Slc4a7	mmu-let-7a-5p	158	1	0	3	1	D630045J12Rik	0	1	1	1	0	0	1.58655e-05	0.00126887	0.219515	0
14	14745968	14794057	+	circSlc4a7	Slc4a7	mmu-let-7a-5p	158	1	0	3	1	Dbf4	0	0	1	1	0	0	0.00119825	0.01657	1	0
14	14745968	14794057	+	circSlc4a7	Slc4a7	mmu-let-7a-5p	158	1	0	3	1	Dbndd2	0	1	1	1	0	0	5.72504e-07	0.000203107	0.00792117	0
14	14745968	14794057	+	circSlc4a7	Slc4a7	mmu-let-7a-5p	158	1	0	3	1	Dcaf15	0	1	1	1	0	0	0.000386339	0.00823501	1	0
14	14745968	14794057	+	circSlc4a7	Slc4a7	mmu-let-7a-5p	158	1	0	3	1	Dcaf8	0	0	1	1	0	0	0.00192819	0.0226847	1	0
14	14745968	14794057	+	circSlc4a7	Slc4a7	mmu-let-7a-5p	158	1	0	3	1	Dcbld2	0	0	1	1	0	0	0.00398081	0.0369159	1	0
14	14745968	14794057	+	circSlc4a7	Slc4a7	mmu-let-7a-5p	158	1	0	3	1	Dcp1a	0	0	1	1	0	0	0.00100717	0.0149039	1	0
14	14745968	14794057	+	circSlc4a7	Slc4a7	mmu-let-7a-5p	158	1	0	3	1	Ddb1	0	0	1	1	0	0	0.00443408	0.0393774	1	0
14	14745968	14794057	+	circSlc4a7	Slc4a7	mmu-let-7a-5p	158	1	0	3	1	Ddi2	0	1	1	1	0	0	4.34135e-05	0.00233723	0.600669	0
14	14745968	14794057	+	circSlc4a7	Slc4a7	mmu-let-7a-5p	158	1	0	3	1	Ddn	0	0	1	1	0	0	8.8942e-05	0.00350599	1	0
14	14745968	14794057	+	circSlc4a7	Slc4a7	mmu-let-7a-5p	158	1	0	3	1	Ddx19a	0	1	1	1	0	0	0.000825253	0.0130494	1	0
14	14745968	14794057	+	circSlc4a7	Slc4a7	mmu-let-7a-5p	158	1	0	3	1	Ddx19b	0	1	0	0	1	0	0.00098765	0.0146621	1	0
14	14745968	14794057	+	circSlc4a7	Slc4a7	mmu-let-7a-5p	158	1	0	3	1	Ddx21	0	0	1	1	0	0	0.00043467	0.0088851	1	0
14	14745968	14794057	+	circSlc4a7	Slc4a7	mmu-let-7a-5p	158	1	0	3	1	Dennd6b	0	0	1	1	0	0	0.00135135	0.0178579	1	0
14	14745968	14794057	+	circSlc4a7	Slc4a7	mmu-let-7a-5p	158	1	0	3	1	Dffa	0	1	1	1	0	0	0.000366826	0.00798019	1	0
14	14745968	14794057	+	circSlc4a7	Slc4a7	mmu-let-7a-5p	158	1	0	3	1	Dgcr14	0	0	1	1	0	0	0.000876371	0.0135329	1	0
14	14745968	14794057	+	circSlc4a7	Slc4a7	mmu-let-7a-5p	158	1	0	3	1	Dgcr2	0	0	1	1	0	0	0.000880991	0.0135891	1	0
14	14745968	14794057	+	circSlc4a7	Slc4a7	mmu-let-7a-5p	158	1	0	3	1	Dgka	0	0	1	1	0	0	0.00160673	0.0199558	1	0
14	14745968	14794057	+	circSlc4a7	Slc4a7	mmu-let-7a-5p	158	1	0	3	1	Dgki	0	1	0	0	1	0	0.00132407	0.0176638	1	0
14	14745968	14794057	+	circSlc4a7	Slc4a7	mmu-let-7a-5p	158	1	0	3	1	Dhrs13	0	0	1	1	0	0	0.00108205	0.0156603	1	0
14	14745968	14794057	+	circSlc4a7	Slc4a7	mmu-let-7a-5p	158	1	0	3	1	Dhrs7b	0	0	1	1	0	0	0.00298358	0.030154	1	0
14	14745968	14794057	+	circSlc4a7	Slc4a7	mmu-let-7a-5p	158	1	0	3	1	Dhx8	0	1	1	1	0	0	0.00350827	0.0337321	1	0
14	14745968	14794057	+	circSlc4a7	Slc4a7	mmu-let-7a-5p	158	1	0	3	1	Dlst	0	1	1	1	0	0	1.18251e-05	0.00105209	0.163612	0
14	14745968	14794057	+	circSlc4a7	Slc4a7	mmu-let-7a-5p	158	1	0	3	1	Dmtf1	0	0	1	1	0	0	0.000202775	0.00574917	1	0
14	14745968	14794057	+	circSlc4a7	Slc4a7	mmu-let-7a-5p	158	1	0	3	1	Dna2	0	1	1	1	0	0	0.00160673	0.0199558	1	0
14	14745968	14794057	+	circSlc4a7	Slc4a7	mmu-let-7a-5p	158	1	0	3	1	Dnaja4	0	0	1	1	0	0	0.000941606	0.0141456	1	0
14	14745968	14794057	+	circSlc4a7	Slc4a7	mmu-let-7a-5p	158	1	0	3	1	Dnajb12	0	0	1	1	0	0	0.00593045	0.0479285	1	0
14	14745968	14794057	+	circSlc4a7	Slc4a7	mmu-let-7a-5p	158	1	0	3	1	Dnajb14	0	0	1	1	0	0	0.000237046	0.00622348	1	0
14	14745968	14794057	+	circSlc4a7	Slc4a7	mmu-let-7a-5p	158	1	0	3	1	Dnajb9	0	1	1	1	0	0	0.000511948	0.00974074	1	0
14	14745968	14794057	+	circSlc4a7	Slc4a7	mmu-let-7a-5p	158	1	0	3	1	Dnajc1	0	1	1	1	0	0	0.00546072	0.0452693	1	0
14	14745968	14794057	+	circSlc4a7	Slc4a7	mmu-let-7a-5p	158	1	0	3	1	Dnajc12	0	0	1	1	0	0	0.00119825	0.01657	1	0
14	14745968	14794057	+	circSlc4a7	Slc4a7	mmu-let-7a-5p	158	1	0	3	1	Dnajc18	0	0	1	1	0	0	0.003654	0.0347469	1	0
14	14745968	14794057	+	circSlc4a7	Slc4a7	mmu-let-7a-5p	158	1	0	3	1	Dnajc27	0	0	1	1	0	0	0.000249643	0.00641125	1	0
14	14745968	14794057	+	circSlc4a7	Slc4a7	mmu-let-7a-5p	158	1	0	3	1	Dnase1l2	0	1	1	1	0	0	5.30355e-05	0.00259293	0.733799	0
14	14745968	14794057	+	circSlc4a7	Slc4a7	mmu-let-7a-5p	158	1	0	3	1	Dnlz	0	0	1	1	0	0	0.000223788	0.00605119	1	0
14	14745968	14794057	+	circSlc4a7	Slc4a7	mmu-let-7a-5p	158	1	0	3	1	Dnmt3a	0	0	1	1	0	0	0.00110539	0.0158818	1	1
14	14745968	14794057	+	circSlc4a7	Slc4a7	mmu-let-7a-5p	158	1	0	3	1	Dock3	0	1	1	1	0	0	7.69352e-05	0.00315868	1	0
14	14745968	14794057	+	circSlc4a7	Slc4a7	mmu-let-7a-5p	158	1	0	3	1	Dok4	0	0	1	1	0	0	8.60015e-05	0.00342915	1	0
14	14745968	14794057	+	circSlc4a7	Slc4a7	mmu-let-7a-5p	158	1	0	3	1	Dot1l	0	0	1	1	0	0	0.000187818	0.00558844	1	0
14	14745968	14794057	+	circSlc4a7	Slc4a7	mmu-let-7a-5p	158	1	0	3	1	Dpagt1	0	0	1	1	0	0	0.000430563	0.00886498	1	0
14	14745968	14794057	+	circSlc4a7	Slc4a7	mmu-let-7a-5p	158	1	0	3	1	Dpf2	0	1	1	1	0	0	0.0013354	0.0177489	1	0
14	14745968	14794057	+	circSlc4a7	Slc4a7	mmu-let-7a-5p	158	1	0	3	1	Dpp3	0	1	1	1	0	0	0.00388307	0.036332	1	0
14	14745968	14794057	+	circSlc4a7	Slc4a7	mmu-let-7a-5p	158	1	0	3	1	Dpysl3	0	1	1	1	0	0	0.00536499	0.0447225	1	1
14	14745968	14794057	+	circSlc4a7	Slc4a7	mmu-let-7a-5p	158	1	0	3	1	Drc7	0	0	1	1	0	0	0.000462922	0.00914998	1	0
14	14745968	14794057	+	circSlc4a7	Slc4a7	mmu-let-7a-5p	158	1	0	3	1	Dsn1	0	0	1	1	0	0	0.00173304	0.0208689	1	0
14	14745968	14794057	+	circSlc4a7	Slc4a7	mmu-let-7a-5p	158	1	0	3	1	Dstyk	0	0	1	1	0	0	0.003755	0.0354327	1	0
14	14745968	14794057	+	circSlc4a7	Slc4a7	mmu-let-7a-5p	158	1	0	3	1	Dtwd2	0	0	1	1	0	0	0.00536499	0.0447225	1	0
14	14745968	14794057	+	circSlc4a7	Slc4a7	mmu-let-7a-5p	158	1	0	3	1	Dtx2	0	1	1	1	0	0	2.32952e-07	0.000119741	0.00322313	0
14	14745968	14794057	+	circSlc4a7	Slc4a7	mmu-let-7a-5p	158	1	0	3	1	Dtx4	0	1	1	1	0	0	0.00115698	0.0163848	1	0
14	14745968	14794057	+	circSlc4a7	Slc4a7	mmu-let-7a-5p	158	1	0	3	1	Dusp1	0	1	1	1	0	0	0.00085694	0.0133822	1	0
14	14745968	14794057	+	circSlc4a7	Slc4a7	mmu-let-7a-5p	158	1	0	3	1	Dusp22	0	1	1	1	0	0	2.54648e-05	0.00172832	0.352331	0
14	14745968	14794057	+	circSlc4a7	Slc4a7	mmu-let-7a-5p	158	1	0	3	1	Dusp4	0	1	1	1	0	0	0.00479285	0.041498	1	0
14	14745968	14794057	+	circSlc4a7	Slc4a7	mmu-let-7a-5p	158	1	0	3	1	Dusp6	0	0	1	1	0	0	0.00156041	0.0196405	1	0
14	14745968	14794057	+	circSlc4a7	Slc4a7	mmu-let-7a-5p	158	1	0	3	1	Dusp9	0	1	0	0	1	0	0.00591685	0.0479285	1	0
14	14745968	14794057	+	circSlc4a7	Slc4a7	mmu-let-7a-5p	158	1	0	3	1	Dvl3	0	0	1	1	0	0	4.39434e-05	0.00234749	0.608	1
14	14745968	14794057	+	circSlc4a7	Slc4a7	mmu-let-7a-5p	158	1	0	3	1	Dync1i2	0	0	1	1	0	0	0.00135549	0.0178785	1	0
14	14745968	14794057	+	circSlc4a7	Slc4a7	mmu-let-7a-5p	158	1	0	3	1	Dynlt3	0	0	1	1	0	0	0.000785991	0.0125868	1	0
14	14745968	14794057	+	circSlc4a7	Slc4a7	mmu-let-7a-5p	158	1	0	3	1	Dyrk1a	0	0	1	1	0	0	1.80226e-05	0.00136263	0.249361	1
14	14745968	14794057	+	circSlc4a7	Slc4a7	mmu-let-7a-5p	158	1	0	3	1	Dyrk2	0	0	1	1	0	0	0.000154954	0.00499753	1	0
14	14745968	14794057	+	circSlc4a7	Slc4a7	mmu-let-7a-5p	158	1	0	3	1	E130308A19Rik	0	0	1	1	0	0	0.00479285	0.041498	1	0
14	14745968	14794057	+	circSlc4a7	Slc4a7	mmu-let-7a-5p	158	1	0	3	1	E2f3	0	0	1	1	0	0	6.89524e-05	0.00302865	0.954025	0
14	14745968	14794057	+	circSlc4a7	Slc4a7	mmu-let-7a-5p	158	1	0	3	1	E2f5	0	1	1	1	0	0	0.0052666	0.0441896	1	0
14	14745968	14794057	+	circSlc4a7	Slc4a7	mmu-let-7a-5p	158	1	0	3	1	E2f6	0	1	1	1	0	0	0.00306556	0.0307133	1	0
14	14745968	14794057	+	circSlc4a7	Slc4a7	mmu-let-7a-5p	158	1	0	3	1	Ebf4	0	0	1	1	0	0	0.00602455	0.0485756	1	0
14	14745968	14794057	+	circSlc4a7	Slc4a7	mmu-let-7a-5p	158	1	0	3	1	Ecm2	0	0	1	1	0	0	0.00607778	0.048834	1	0
14	14745968	14794057	+	circSlc4a7	Slc4a7	mmu-let-7a-5p	158	1	0	3	1	Edc3	0	0	1	1	0	0	0.00564212	0.046329	1	0
14	14745968	14794057	+	circSlc4a7	Slc4a7	mmu-let-7a-5p	158	1	0	3	1	Edem3	0	1	1	1	0	0	0.0036005	0.0344738	1	0
14	14745968	14794057	+	circSlc4a7	Slc4a7	mmu-let-7a-5p	158	1	0	3	1	Eef1d	0	0	1	1	0	0	0.000139534	0.00467456	1	0
14	14745968	14794057	+	circSlc4a7	Slc4a7	mmu-let-7a-5p	158	1	0	3	1	Eef2k	0	1	1	1	0	0	0.00413679	0.0377397	1	0
14	14745968	14794057	+	circSlc4a7	Slc4a7	mmu-let-7a-5p	158	1	0	3	1	Efhd2	0	1	1	1	0	0	0.00604679	0.0486698	1	0
14	14745968	14794057	+	circSlc4a7	Slc4a7	mmu-let-7a-5p	158	1	0	3	1	Egfr	0	0	1	1	0	0	0.00344783	0.0335236	1	0
14	14745968	14794057	+	circSlc4a7	Slc4a7	mmu-let-7a-5p	158	1	0	3	1	Egln2	0	1	1	1	0	0	7.27264e-06	0.000816675	0.100624	0
14	14745968	14794057	+	circSlc4a7	Slc4a7	mmu-let-7a-5p	158	1	0	3	1	Egr3	0	0	1	1	0	0	0.000523382	0.00985386	1	0
14	14745968	14794057	+	circSlc4a7	Slc4a7	mmu-let-7a-5p	158	1	0	3	1	Ehhadh	0	1	1	1	0	0	0.00147319	0.018802	1	0
14	14745968	14794057	+	circSlc4a7	Slc4a7	mmu-let-7a-5p	158	1	0	3	1	Eif1ad	0	0	1	1	0	0	9.68548e-05	0.00371054	1	0
14	14745968	14794057	+	circSlc4a7	Slc4a7	mmu-let-7a-5p	158	1	0	3	1	Eif4ebp1	0	0	1	1	0	0	0.00020126	0.00574385	1	0
14	14745968	14794057	+	circSlc4a7	Slc4a7	mmu-let-7a-5p	158	1	0	3	1	Eif4ebp2	0	0	1	1	0	0	0.000739696	0.0121118	1	0
14	14745968	14794057	+	circSlc4a7	Slc4a7	mmu-let-7a-5p	158	1	0	3	1	Eif4g2	0	1	1	1	0	0	0.00212683	0.0243398	1	0
14	14745968	14794057	+	circSlc4a7	Slc4a7	mmu-let-7a-5p	158	1	0	3	1	Eif5b	0	0	1	1	0	0	3.02769e-06	0.000483914	0.0418912	0
14	14745968	14794057	+	circSlc4a7	Slc4a7	mmu-let-7a-5p	158	1	0	3	1	Eif6	0	0	1	1	0	0	0.00257593	0.027335	1	0
14	14745968	14794057	+	circSlc4a7	Slc4a7	mmu-let-7a-5p	158	1	0	3	1	Elk1	0	0	1	1	0	0	0.00317139	0.0314773	1	0
14	14745968	14794057	+	circSlc4a7	Slc4a7	mmu-let-7a-5p	158	1	0	3	1	Elk4	0	0	1	1	0	0	0.00112805	0.016107	1	0
14	14745968	14794057	+	circSlc4a7	Slc4a7	mmu-let-7a-5p	158	1	0	3	1	Elmod1	0	0	1	1	0	0	0.00198727	0.0231132	1	0
14	14745968	14794057	+	circSlc4a7	Slc4a7	mmu-let-7a-5p	158	1	0	3	1	Elmsan1	0	0	1	1	0	0	0.00547311	0.0453229	1	0
14	14745968	14794057	+	circSlc4a7	Slc4a7	mmu-let-7a-5p	158	1	0	3	1	Elp1	0	1	0	0	1	0	2.93168e-05	0.00185218	0.405628	0
14	14745968	14794057	+	circSlc4a7	Slc4a7	mmu-let-7a-5p	158	1	0	3	1	Elp2	0	0	1	1	0	0	0.000537796	0.0100013	1	0
14	14745968	14794057	+	circSlc4a7	Slc4a7	mmu-let-7a-5p	158	1	0	3	1	Eme1	0	0	1	1	0	0	0.00426427	0.0385624	1	0
14	14745968	14794057	+	circSlc4a7	Slc4a7	mmu-let-7a-5p	158	1	0	3	1	Entpd7	0	1	1	1	0	0	0.000123696	0.00432715	1	0
14	14745968	14794057	+	circSlc4a7	Slc4a7	mmu-let-7a-5p	158	1	0	3	1	Eogt	0	0	1	1	0	0	0.000199531	0.00573953	1	0
14	14745968	14794057	+	circSlc4a7	Slc4a7	mmu-let-7a-5p	158	1	0	3	1	Epc2	0	0	1	1	0	0	0.00379733	0.0356928	1	0
14	14745968	14794057	+	circSlc4a7	Slc4a7	mmu-let-7a-5p	158	1	0	3	1	Epha7	0	0	1	1	0	0	0.0017295	0.0208689	1	0
14	14745968	14794057	+	circSlc4a7	Slc4a7	mmu-let-7a-5p	158	1	0	3	1	Ercc2	0	0	1	1	0	0	0.000273938	0.00680467	1	0
14	14745968	14794057	+	circSlc4a7	Slc4a7	mmu-let-7a-5p	158	1	0	3	1	Ercc4	0	1	1	1	0	0	0.000298635	0.0070752	1	0
14	14745968	14794057	+	circSlc4a7	Slc4a7	mmu-let-7a-5p	158	1	0	3	1	Ercc6	0	1	1	1	0	0	3.82769e-05	0.0021184	0.529599	0
14	14745968	14794057	+	circSlc4a7	Slc4a7	mmu-let-7a-5p	158	1	0	3	1	Ergic2	0	1	1	1	0	0	0.000751824	0.0122092	1	0
14	14745968	14794057	+	circSlc4a7	Slc4a7	mmu-let-7a-5p	158	1	0	3	1	Erlin2	0	0	1	1	0	0	0.00289142	0.0296119	1	0
14	14745968	14794057	+	circSlc4a7	Slc4a7	mmu-let-7a-5p	158	1	0	3	1	Ero1l	0	1	0	0	1	0	0.00160192	0.0199497	1	0
14	14745968	14794057	+	circSlc4a7	Slc4a7	mmu-let-7a-5p	158	1	0	3	1	Espl1	0	0	1	1	0	0	0.000201363	0.00574385	1	0
14	14745968	14794057	+	circSlc4a7	Slc4a7	mmu-let-7a-5p	158	1	0	3	1	Esyt1	0	0	1	1	0	0	0.000129659	0.0044849	1	0
14	14745968	14794057	+	circSlc4a7	Slc4a7	mmu-let-7a-5p	158	1	0	3	1	Ethe1	0	1	1	1	0	0	7.58158e-05	0.00313131	1	0
14	14745968	14794057	+	circSlc4a7	Slc4a7	mmu-let-7a-5p	158	1	0	3	1	Etnk2	0	1	0	0	1	0	1.99305e-05	0.00147464	0.275758	0
14	14745968	14794057	+	circSlc4a7	Slc4a7	mmu-let-7a-5p	158	1	0	3	1	Exoc3	0	0	1	1	0	0	0.00367966	0.0349429	1	0
14	14745968	14794057	+	circSlc4a7	Slc4a7	mmu-let-7a-5p	158	1	0	3	1	Exoc5	0	0	1	1	0	0	0.000199531	0.00573953	1	0
14	14745968	14794057	+	circSlc4a7	Slc4a7	mmu-let-7a-5p	158	1	0	3	1	Ext2	0	0	1	1	0	0	2.06482e-06	0.000407086	0.0285689	0
14	14745968	14794057	+	circSlc4a7	Slc4a7	mmu-let-7a-5p	158	1	0	3	1	Eya3	0	0	1	1	0	0	0.00063068	0.0109076	1	0
14	14745968	14794057	+	circSlc4a7	Slc4a7	mmu-let-7a-5p	158	1	0	3	1	Ezh2	0	0	1	1	0	0	0.000296219	0.0070752	1	0
14	14745968	14794057	+	circSlc4a7	Slc4a7	mmu-let-7a-5p	158	1	0	3	1	F2rl3	0	1	0	0	1	0	3.56493e-05	0.00205489	0.493243	0
14	14745968	14794057	+	circSlc4a7	Slc4a7	mmu-let-7a-5p	158	1	0	3	1	Fam131b	0	0	1	1	0	0	0.00215909	0.0245466	1	0
14	14745968	14794057	+	circSlc4a7	Slc4a7	mmu-let-7a-5p	158	1	0	3	1	Fam135a	0	1	1	1	0	0	1.61841e-05	0.00127495	0.223924	0
14	14745968	14794057	+	circSlc4a7	Slc4a7	mmu-let-7a-5p	158	1	0	3	1	Fam160b2	0	1	1	1	0	0	0.00196184	0.022945	1	0
14	14745968	14794057	+	circSlc4a7	Slc4a7	mmu-let-7a-5p	158	1	0	3	1	Fam167a	0	0	1	1	0	0	0.00371349	0.0352158	1	0
14	14745968	14794057	+	circSlc4a7	Slc4a7	mmu-let-7a-5p	158	1	0	3	1	Fam189a1	0	1	1	1	0	0	0.000175815	0.00542984	1	0
14	14745968	14794057	+	circSlc4a7	Slc4a7	mmu-let-7a-5p	158	1	0	3	1	Fam198a	0	0	1	1	0	0	0.000286019	0.00700342	1	0
14	14745968	14794057	+	circSlc4a7	Slc4a7	mmu-let-7a-5p	158	1	0	3	1	Fam210a	0	0	1	1	0	0	0.000676926	0.0113941	1	0
14	14745968	14794057	+	circSlc4a7	Slc4a7	mmu-let-7a-5p	158	1	0	3	1	Fam214b	0	1	0	0	1	0	0.000886429	0.0136274	1	0
14	14745968	14794057	+	circSlc4a7	Slc4a7	mmu-let-7a-5p	158	1	0	3	1	Fam219a	0	0	1	1	0	0	1.10155e-05	0.00104081	0.15241	0
14	14745968	14794057	+	circSlc4a7	Slc4a7	mmu-let-7a-5p	158	1	0	3	1	Fam220a	0	0	1	1	0	0	0.00466285	0.0408582	1	0
14	14745968	14794057	+	circSlc4a7	Slc4a7	mmu-let-7a-5p	158	1	0	3	1	Fam43a	0	0	1	1	0	0	0.000498935	0.00956868	1	0
14	14745968	14794057	+	circSlc4a7	Slc4a7	mmu-let-7a-5p	158	1	0	3	1	Fam60a	0	0	1	1	0	0	3.18273e-06	0.000483914	0.0440362	0
14	14745968	14794057	+	circSlc4a7	Slc4a7	mmu-let-7a-5p	158	1	0	3	1	Fam83g	0	1	0	0	1	0	3.3644e-05	0.00198931	0.465499	0
14	14745968	14794057	+	circSlc4a7	Slc4a7	mmu-let-7a-5p	158	1	0	3	1	Fam84b	0	0	1	1	0	0	6.43393e-05	0.00286238	0.890199	0
14	14745968	14794057	+	circSlc4a7	Slc4a7	mmu-let-7a-5p	158	1	0	3	1	Fam96a	0	0	1	1	0	0	0.00132407	0.0176638	1	0
14	14745968	14794057	+	circSlc4a7	Slc4a7	mmu-let-7a-5p	158	1	0	3	1	Farp1	0	1	1	1	0	0	0.00065773	0.0111997	1	0
14	14745968	14794057	+	circSlc4a7	Slc4a7	mmu-let-7a-5p	158	1	0	3	1	Fas	0	0	1	1	0	0	0.00591685	0.0479285	1	0
14	14745968	14794057	+	circSlc4a7	Slc4a7	mmu-let-7a-5p	158	1	0	3	1	Fasl	0	1	1	1	0	0	0.000264401	0.00662823	1	0
14	14745968	14794057	+	circSlc4a7	Slc4a7	mmu-let-7a-5p	158	1	0	3	1	Fbxl12	0	1	1	1	0	0	0.000243436	0.00630746	1	0
14	14745968	14794057	+	circSlc4a7	Slc4a7	mmu-let-7a-5p	158	1	0	3	1	Fbxl14	1	0	1	1	0	0	0.00433873	0.0391079	1	0
14	14745968	14794057	+	circSlc4a7	Slc4a7	mmu-let-7a-5p	158	1	0	3	1	Fbxo21	0	0	1	1	0	0	1.8359e-07	0.000101606	0.00254015	0
14	14745968	14794057	+	circSlc4a7	Slc4a7	mmu-let-7a-5p	158	1	0	3	1	Fbxo32	0	1	1	1	0	0	0.000513207	0.00974074	1	0
14	14745968	14794057	+	circSlc4a7	Slc4a7	mmu-let-7a-5p	158	1	0	3	1	Fbxo41	0	0	1	1	0	0	0.00115614	0.0163848	1	0
14	14745968	14794057	+	circSlc4a7	Slc4a7	mmu-let-7a-5p	158	1	0	3	1	Fbxo42	0	0	1	1	0	0	0.000824003	0.0130494	1	0
14	14745968	14794057	+	circSlc4a7	Slc4a7	mmu-let-7a-5p	158	1	0	3	1	Fgf11	0	1	0	0	1	0	2.46715e-06	0.000426619	0.0341355	0
14	14745968	14794057	+	circSlc4a7	Slc4a7	mmu-let-7a-5p	158	1	0	3	1	Fgfbp1	0	0	1	1	0	0	0.000537796	0.0100013	1	0
14	14745968	14794057	+	circSlc4a7	Slc4a7	mmu-let-7a-5p	158	1	0	3	1	Ficd	0	0	1	1	0	0	7.47678e-07	0.000235111	0.0103449	0
14	14745968	14794057	+	circSlc4a7	Slc4a7	mmu-let-7a-5p	158	1	0	3	1	Fignl2	0	1	1	1	0	0	0.000175271	0.00542984	1	0
14	14745968	14794057	+	circSlc4a7	Slc4a7	mmu-let-7a-5p	158	1	0	3	1	Fis1	0	1	1	1	0	0	4.32713e-06	0.000592774	0.0598701	0
14	14745968	14794057	+	circSlc4a7	Slc4a7	mmu-let-7a-5p	158	1	0	3	1	Fkrp	0	0	1	1	0	0	0.00382467	0.035901	1	0
14	14745968	14794057	+	circSlc4a7	Slc4a7	mmu-let-7a-5p	158	1	0	3	1	Flna	0	0	1	1	0	0	0.000543681	0.0100165	1	0
14	14745968	14794057	+	circSlc4a7	Slc4a7	mmu-let-7a-5p	158	1	0	3	1	Flywch1	0	0	1	1	0	0	0.000337705	0.00764728	1	0
14	14745968	14794057	+	circSlc4a7	Slc4a7	mmu-let-7a-5p	158	1	0	3	1	Fndc10	0	0	1	1	0	0	2.8013e-06	0.000461414	0.0387588	0
14	14745968	14794057	+	circSlc4a7	Slc4a7	mmu-let-7a-5p	158	1	0	3	1	Fndc5	0	0	1	1	0	0	5.03629e-07	0.000185866	0.00696821	0
14	14745968	14794057	+	circSlc4a7	Slc4a7	mmu-let-7a-5p	158	1	0	3	1	Fnip2	0	1	1	1	0	0	0.000107629	0.00392824	1	0
14	14745968	14794057	+	circSlc4a7	Slc4a7	mmu-let-7a-5p	158	1	0	3	1	Foxk1	0	0	1	1	0	0	0.00280991	0.0289485	1	0
14	14745968	14794057	+	circSlc4a7	Slc4a7	mmu-let-7a-5p	158	1	0	3	1	Foxk2	0	0	1	1	0	0	0.00484347	0.0417794	1	0
14	14745968	14794057	+	circSlc4a7	Slc4a7	mmu-let-7a-5p	158	1	0	3	1	Fpr1	0	1	0	0	1	0	0.000346217	0.00772988	1	0
14	14745968	14794057	+	circSlc4a7	Slc4a7	mmu-let-7a-5p	158	1	0	3	1	Frem2	0	1	1	1	0	0	0.000237046	0.00622348	1	0
14	14745968	14794057	+	circSlc4a7	Slc4a7	mmu-let-7a-5p	158	1	0	3	1	Frmd5	0	1	0	0	1	0	0.00261818	0.0276317	1	0
14	14745968	14794057	+	circSlc4a7	Slc4a7	mmu-let-7a-5p	158	1	0	3	1	Fsd1l	0	1	1	1	0	0	0.000586986	0.0105475	1	0
14	14745968	14794057	+	circSlc4a7	Slc4a7	mmu-let-7a-5p	158	1	0	3	1	Fuca2	0	0	1	1	0	0	0.00162524	0.0201676	1	0
14	14745968	14794057	+	circSlc4a7	Slc4a7	mmu-let-7a-5p	158	1	0	3	1	Fuk	0	0	1	1	0	0	2.20658e-05	0.00156566	0.305303	0
14	14745968	14794057	+	circSlc4a7	Slc4a7	mmu-let-7a-5p	158	1	0	3	1	Fut10	0	0	1	1	0	0	0.00061437	0.01079	1	0
14	14745968	14794057	+	circSlc4a7	Slc4a7	mmu-let-7a-5p	158	1	0	3	1	Fut9	0	1	1	1	0	0	0.000552034	0.0101416	1	0
14	14745968	14794057	+	circSlc4a7	Slc4a7	mmu-let-7a-5p	158	1	0	3	1	Fzd3	0	1	1	1	0	0	9.07689e-05	0.00355773	1	0
14	14745968	14794057	+	circSlc4a7	Slc4a7	mmu-let-7a-5p	158	1	0	3	1	G3bp1	0	0	1	1	0	0	0.00142712	0.0185037	1	0
14	14745968	14794057	+	circSlc4a7	Slc4a7	mmu-let-7a-5p	158	1	0	3	1	G6pc2	0	1	0	0	1	0	0.000103526	0.00390297	1	0
14	14745968	14794057	+	circSlc4a7	Slc4a7	mmu-let-7a-5p	158	1	0	3	1	Gaa	0	0	1	1	0	0	0.004101	0.0375771	1	0
14	14745968	14794057	+	circSlc4a7	Slc4a7	mmu-let-7a-5p	158	1	0	3	1	Gab2	0	1	0	0	1	0	0.000187818	0.00558844	1	0
14	14745968	14794057	+	circSlc4a7	Slc4a7	mmu-let-7a-5p	158	1	0	3	1	Gabpb2	0	0	1	1	0	0	0.000476827	0.0093315	1	0
14	14745968	14794057	+	circSlc4a7	Slc4a7	mmu-let-7a-5p	158	1	0	3	1	Gale	0	1	1	1	0	0	0.000627181	0.0108607	1	0
14	14745968	14794057	+	circSlc4a7	Slc4a7	mmu-let-7a-5p	158	1	0	3	1	Galm	0	0	1	1	0	0	0.00049514	0.00952817	1	0
14	14745968	14794057	+	circSlc4a7	Slc4a7	mmu-let-7a-5p	158	1	0	3	1	Galns	0	0	1	1	0	0	1.11047e-06	0.000274365	0.0153644	0
14	14745968	14794057	+	circSlc4a7	Slc4a7	mmu-let-7a-5p	158	1	0	3	1	Galnt1	0	1	1	1	0	0	0.00172119	0.0208689	1	0
14	14745968	14794057	+	circSlc4a7	Slc4a7	mmu-let-7a-5p	158	1	0	3	1	Galnt12	0	0	1	1	0	0	0.00173304	0.0208689	1	0
14	14745968	14794057	+	circSlc4a7	Slc4a7	mmu-let-7a-5p	158	1	0	3	1	Gan	0	0	1	1	0	0	0.00132644	0.0176638	1	0
14	14745968	14794057	+	circSlc4a7	Slc4a7	mmu-let-7a-5p	158	1	0	3	1	Gas7	0	1	1	1	0	0	0.00608224	0.0488415	1	0
14	14745968	14794057	+	circSlc4a7	Slc4a7	mmu-let-7a-5p	158	1	0	3	1	Gas8	0	0	1	1	0	0	0.000523459	0.00985386	1	0
14	14745968	14794057	+	circSlc4a7	Slc4a7	mmu-let-7a-5p	158	1	0	3	1	Gatm	0	1	1	1	0	0	0.00325536	0.0320122	1	0
14	14745968	14794057	+	circSlc4a7	Slc4a7	mmu-let-7a-5p	158	1	0	3	1	Gbp7	0	0	1	1	0	0	0.000288146	0.007019	1	0
14	14745968	14794057	+	circSlc4a7	Slc4a7	mmu-let-7a-5p	158	1	0	3	1	Gcat	0	1	0	0	1	0	2.25445e-06	0.000408865	0.0311925	0
14	14745968	14794057	+	circSlc4a7	Slc4a7	mmu-let-7a-5p	158	1	0	3	1	Gcnt1	0	0	1	1	0	0	0.00484347	0.0417794	1	0
14	14745968	14794057	+	circSlc4a7	Slc4a7	mmu-let-7a-5p	158	1	0	3	1	Gcnt4	0	1	1	1	0	0	0.000320046	0.00746	1	0
14	14745968	14794057	+	circSlc4a7	Slc4a7	mmu-let-7a-5p	158	1	0	3	1	Gdf6	0	1	0	0	1	0	0.00254402	0.0272439	1	0
14	14745968	14794057	+	circSlc4a7	Slc4a7	mmu-let-7a-5p	158	1	0	3	1	Gdpd1	0	1	1	1	0	0	0.000487492	0.00945994	1	0
14	14745968	14794057	+	circSlc4a7	Slc4a7	mmu-let-7a-5p	158	1	0	3	1	Gga3	0	1	1	1	0	0	0.00142712	0.0185037	1	0
14	14745968	14794057	+	circSlc4a7	Slc4a7	mmu-let-7a-5p	158	1	0	3	1	Ggps1	0	0	1	1	0	0	0.00116366	0.0163955	1	0
14	14745968	14794057	+	circSlc4a7	Slc4a7	mmu-let-7a-5p	158	1	0	3	1	Ggta1	0	0	1	1	0	0	0.00357323	0.034309	1	0
14	14745968	14794057	+	circSlc4a7	Slc4a7	mmu-let-7a-5p	158	1	0	3	1	Ghr	0	1	1	1	0	0	0.00413679	0.0377397	1	0
14	14745968	14794057	+	circSlc4a7	Slc4a7	mmu-let-7a-5p	158	1	0	3	1	Gigyf1	0	0	1	1	0	0	0.0005979	0.0106277	1	0
14	14745968	14794057	+	circSlc4a7	Slc4a7	mmu-let-7a-5p	158	1	0	3	1	Gipc1	0	1	1	1	0	0	0.000325984	0.00750469	1	0
14	14745968	14794057	+	circSlc4a7	Slc4a7	mmu-let-7a-5p	158	1	0	3	1	Gla	0	1	1	1	0	0	0.000941606	0.0141456	1	0
14	14745968	14794057	+	circSlc4a7	Slc4a7	mmu-let-7a-5p	158	1	0	3	1	Glce	0	0	1	1	0	0	0.00210776	0.0242016	1	0
14	14745968	14794057	+	circSlc4a7	Slc4a7	mmu-let-7a-5p	158	1	0	3	1	Glrx	0	0	1	1	0	0	4.9885e-07	0.000185866	0.00690209	0
14	14745968	14794057	+	circSlc4a7	Slc4a7	mmu-let-7a-5p	158	1	0	3	1	Gm11563	0	1	0	0	1	0	0.000337705	0.00764728	1	0
14	14745968	14794057	+	circSlc4a7	Slc4a7	mmu-let-7a-5p	158	1	0	3	1	Gm20517	0	0	1	1	0	0	0.000346217	0.00772988	1	0
14	14745968	14794057	+	circSlc4a7	Slc4a7	mmu-let-7a-5p	158	1	0	3	1	Gm21985	0	0	1	1	0	0	8.02019e-06	0.000843415	0.110967	0
14	14745968	14794057	+	circSlc4a7	Slc4a7	mmu-let-7a-5p	158	1	0	3	1	Gm28035	0	0	1	1	0	0	0.00379579	0.0356928	1	0
14	14745968	14794057	+	circSlc4a7	Slc4a7	mmu-let-7a-5p	158	1	0	3	1	Gm38394	0	0	1	1	0	0	0.00021313	0.00589772	1	0
14	14745968	14794057	+	circSlc4a7	Slc4a7	mmu-let-7a-5p	158	1	0	3	1	Gm8773	0	0	1	1	0	0	7.25245e-05	0.00307638	1	0
14	14745968	14794057	+	circSlc4a7	Slc4a7	mmu-let-7a-5p	158	1	0	3	1	Gnai3	0	0	1	1	0	0	0.000969227	0.0144196	1	0
14	14745968	14794057	+	circSlc4a7	Slc4a7	mmu-let-7a-5p	158	1	0	3	1	Gnaq	0	0	1	1	0	0	0.00515967	0.0436631	1	0
14	14745968	14794057	+	circSlc4a7	Slc4a7	mmu-let-7a-5p	158	1	0	3	1	Gng5	0	1	1	1	0	0	6.2439e-07	0.000205692	0.00863906	0
14	14745968	14794057	+	circSlc4a7	Slc4a7	mmu-let-7a-5p	158	1	0	3	1	Gns	0	1	1	1	0	0	6.11105e-05	0.00282784	0.845525	0
14	14745968	14794057	+	circSlc4a7	Slc4a7	mmu-let-7a-5p	158	1	0	3	1	Golga4	0	1	1	1	0	0	0.000255578	0.00646761	1	0
14	14745968	14794057	+	circSlc4a7	Slc4a7	mmu-let-7a-5p	158	1	0	3	1	Golga7	0	0	1	1	0	0	4.9718e-05	0.00251058	0.687898	0
14	14745968	14794057	+	circSlc4a7	Slc4a7	mmu-let-7a-5p	158	1	0	3	1	Golph3	0	0	1	1	0	0	0.00476369	0.041406	1	0
14	14745968	14794057	+	circSlc4a7	Slc4a7	mmu-let-7a-5p	158	1	0	3	1	Golt1b	0	1	1	1	0	0	0.00504642	0.043047	1	0
14	14745968	14794057	+	circSlc4a7	Slc4a7	mmu-let-7a-5p	158	1	0	3	1	Gorasp1	0	0	1	1	0	0	0.000598362	0.0106277	1	0
14	14745968	14794057	+	circSlc4a7	Slc4a7	mmu-let-7a-5p	158	1	0	3	1	Gpaa1	0	0	1	1	0	0	5.06474e-06	0.000661092	0.0700758	0
14	14745968	14794057	+	circSlc4a7	Slc4a7	mmu-let-7a-5p	158	1	0	3	1	Gpat4	0	1	1	1	0	0	7.40605e-06	0.000816675	0.10247	0
14	14745968	14794057	+	circSlc4a7	Slc4a7	mmu-let-7a-5p	158	1	0	3	1	Gpatch3	0	1	1	1	0	0	7.35014e-06	0.000816675	0.101697	0
14	14745968	14794057	+	circSlc4a7	Slc4a7	mmu-let-7a-5p	158	1	0	3	1	Gpcpd1	0	1	1	1	0	0	0.0010641	0.0155753	1	0
14	14745968	14794057	+	circSlc4a7	Slc4a7	mmu-let-7a-5p	158	1	0	3	1	Gpr107	0	0	1	1	0	0	0.000108382	0.00392824	1	0
14	14745968	14794057	+	circSlc4a7	Slc4a7	mmu-let-7a-5p	158	1	0	3	1	Gpr132	0	1	1	1	0	0	0.00103746	0.0152705	1	0
14	14745968	14794057	+	circSlc4a7	Slc4a7	mmu-let-7a-5p	158	1	0	3	1	Gpr137	0	0	1	1	0	0	1.30952e-05	0.00113241	0.181185	0
14	14745968	14794057	+	circSlc4a7	Slc4a7	mmu-let-7a-5p	158	1	0	3	1	Gpr137b	0	1	1	1	0	0	0.0019918	0.0231132	1	0
14	14745968	14794057	+	circSlc4a7	Slc4a7	mmu-let-7a-5p	158	1	0	3	1	Gpr137c	0	0	1	1	0	0	0.00173174	0.0208689	1	0
14	14745968	14794057	+	circSlc4a7	Slc4a7	mmu-let-7a-5p	158	1	0	3	1	Gpr156	0	1	1	1	0	0	5.0023e-05	0.00251679	0.692118	0
14	14745968	14794057	+	circSlc4a7	Slc4a7	mmu-let-7a-5p	158	1	0	3	1	Gpr157	0	1	1	1	0	0	0.00394802	0.036661	1	0
14	14745968	14794057	+	circSlc4a7	Slc4a7	mmu-let-7a-5p	158	1	0	3	1	Gpr165	0	0	1	1	0	0	0.000220142	0.00601955	1	0
14	14745968	14794057	+	circSlc4a7	Slc4a7	mmu-let-7a-5p	158	1	0	3	1	Gpr174	0	0	1	1	0	0	1.86325e-05	0.00140108	0.257799	0
14	14745968	14794057	+	circSlc4a7	Slc4a7	mmu-let-7a-5p	158	1	0	3	1	Gpr26	0	0	1	1	0	0	0.00164327	0.020246	1	0
14	14745968	14794057	+	circSlc4a7	Slc4a7	mmu-let-7a-5p	158	1	0	3	1	Gpr63	0	0	1	1	0	0	6.35035e-05	0.00284753	0.878634	0
14	14745968	14794057	+	circSlc4a7	Slc4a7	mmu-let-7a-5p	158	1	0	3	1	Gprc5c	0	0	1	1	0	0	0.00623028	0.049799	1	0
14	14745968	14794057	+	circSlc4a7	Slc4a7	mmu-let-7a-5p	158	1	0	3	1	Gps1	0	0	1	1	0	0	0.00263876	0.0277853	1	0
14	14745968	14794057	+	circSlc4a7	Slc4a7	mmu-let-7a-5p	158	1	0	3	1	Gramd1b	0	0	1	1	0	0	0.000751824	0.0122092	1	0
14	14745968	14794057	+	circSlc4a7	Slc4a7	mmu-let-7a-5p	158	1	0	3	1	Gramd3	0	1	1	1	0	0	0.000143512	0.00477314	1	0
14	14745968	14794057	+	circSlc4a7	Slc4a7	mmu-let-7a-5p	158	1	0	3	1	Grb10	0	0	1	1	0	0	0.00263552	0.0277853	1	0
14	14745968	14794057	+	circSlc4a7	Slc4a7	mmu-let-7a-5p	158	1	0	3	1	Grid2ip	0	1	0	0	1	0	1.12085e-05	0.00104081	0.155081	0
14	14745968	14794057	+	circSlc4a7	Slc4a7	mmu-let-7a-5p	158	1	0	3	1	Grik5	0	0	1	1	0	0	0.000297624	0.0070752	1	0
14	14745968	14794057	+	circSlc4a7	Slc4a7	mmu-let-7a-5p	158	1	0	3	1	Grin2b	0	1	0	0	1	0	0.00522974	0.0440406	1	1
14	14745968	14794057	+	circSlc4a7	Slc4a7	mmu-let-7a-5p	158	1	0	3	1	Grpel1	0	0	1	1	0	0	0.000225983	0.00605119	1	0
14	14745968	14794057	+	circSlc4a7	Slc4a7	mmu-let-7a-5p	158	1	0	3	1	Gsg1l	0	0	1	1	0	0	0.00040224	0.00836902	1	0
14	14745968	14794057	+	circSlc4a7	Slc4a7	mmu-let-7a-5p	158	1	0	3	1	Gspt1	0	1	0	0	1	0	0.000364607	0.0079444	1	0
14	14745968	14794057	+	circSlc4a7	Slc4a7	mmu-let-7a-5p	158	1	0	3	1	Gsr	0	0	1	1	0	0	0.00221068	0.0248877	1	0
14	14745968	14794057	+	circSlc4a7	Slc4a7	mmu-let-7a-5p	158	1	0	3	1	Gtpbp2	0	0	1	1	0	0	0.00288577	0.0295979	1	0
14	14745968	14794057	+	circSlc4a7	Slc4a7	mmu-let-7a-5p	158	1	0	3	1	Gucd1	0	0	1	1	0	0	0.00261254	0.0276143	1	0
14	14745968	14794057	+	circSlc4a7	Slc4a7	mmu-let-7a-5p	158	1	0	3	1	Gucy2e	0	1	0	0	1	0	0.00414661	0.0377397	1	0
14	14745968	14794057	+	circSlc4a7	Slc4a7	mmu-let-7a-5p	158	1	0	3	1	Gulp1	0	0	1	1	0	0	0.00339696	0.0331455	1	0
14	14745968	14794057	+	circSlc4a7	Slc4a7	mmu-let-7a-5p	158	1	0	3	1	Gxylt1	0	1	1	1	0	0	0.000461651	0.00914998	1	0
14	14745968	14794057	+	circSlc4a7	Slc4a7	mmu-let-7a-5p	158	1	0	3	1	H2afx	0	0	1	1	0	0	0.00047105	0.00924461	1	0
14	14745968	14794057	+	circSlc4a7	Slc4a7	mmu-let-7a-5p	158	1	0	3	1	H6pd	0	0	1	1	0	0	0.00288084	0.0295979	1	0
14	14745968	14794057	+	circSlc4a7	Slc4a7	mmu-let-7a-5p	158	1	0	3	1	Habp4	0	1	1	1	0	0	0.00085694	0.0133822	1	0
14	14745968	14794057	+	circSlc4a7	Slc4a7	mmu-let-7a-5p	158	1	0	3	1	Hand1	0	1	0	0	1	0	0.00049514	0.00952817	1	0
14	14745968	14794057	+	circSlc4a7	Slc4a7	mmu-let-7a-5p	158	1	0	3	1	Hap1	0	1	1	1	0	0	0.00291001	0.02969	1	0
14	14745968	14794057	+	circSlc4a7	Slc4a7	mmu-let-7a-5p	158	1	0	3	1	Hcfc2	0	0	1	1	0	0	0.00537214	0.0447225	1	0
14	14745968	14794057	+	circSlc4a7	Slc4a7	mmu-let-7a-5p	158	1	0	3	1	Hdac10	0	0	1	1	0	0	7.34044e-05	0.00308571	1	0
14	14745968	14794057	+	circSlc4a7	Slc4a7	mmu-let-7a-5p	158	1	0	3	1	Hdgfl3	0	1	1	1	0	0	6.11105e-05	0.00282784	0.845525	0
14	14745968	14794057	+	circSlc4a7	Slc4a7	mmu-let-7a-5p	158	1	0	3	1	Hdhd5	0	0	1	1	0	0	0.00389159	0.036332	1	0
14	14745968	14794057	+	circSlc4a7	Slc4a7	mmu-let-7a-5p	158	1	0	3	1	Hdlbp	0	1	1	1	0	0	8.3589e-08	5.78269e-05	0.00115654	0
14	14745968	14794057	+	circSlc4a7	Slc4a7	mmu-let-7a-5p	158	1	0	3	1	Hectd2	0	1	1	1	0	0	0.00187403	0.0222036	1	0
14	14745968	14794057	+	circSlc4a7	Slc4a7	mmu-let-7a-5p	158	1	0	3	1	Hectd4	0	1	0	0	1	0	0.00348553	0.0337081	1	0
14	14745968	14794057	+	circSlc4a7	Slc4a7	mmu-let-7a-5p	158	1	0	3	1	Hey2	0	0	1	1	0	0	0.00269276	0.028161	1	0
14	14745968	14794057	+	circSlc4a7	Slc4a7	mmu-let-7a-5p	158	1	0	3	1	Hic2	0	1	1	1	0	0	0.000617194	0.0108095	1	0
14	14745968	14794057	+	circSlc4a7	Slc4a7	mmu-let-7a-5p	158	1	0	3	1	Hif1an	0	1	1	1	0	0	0.000704552	0.0117307	1	0
14	14745968	14794057	+	circSlc4a7	Slc4a7	mmu-let-7a-5p	158	1	0	3	1	Hif3a	0	1	1	1	0	0	0.00021313	0.00589772	1	0
14	14745968	14794057	+	circSlc4a7	Slc4a7	mmu-let-7a-5p	158	1	0	3	1	Hk2	0	1	1	1	0	0	0.0014785	0.018802	1	0
14	14745968	14794057	+	circSlc4a7	Slc4a7	mmu-let-7a-5p	158	1	0	3	1	Hmbox1	0	0	1	1	0	0	3.59413e-05	0.00205489	0.497283	0
14	14745968	14794057	+	circSlc4a7	Slc4a7	mmu-let-7a-5p	158	1	0	3	1	Hmga1	1	1	1	1	0	0	2.31587e-05	0.0016183	0.320424	0
14	14745968	14794057	+	circSlc4a7	Slc4a7	mmu-let-7a-5p	158	1	0	3	1	Hmga1b	0	1	0	0	1	0	3.18273e-06	0.000483914	0.0440362	0
14	14745968	14794057	+	circSlc4a7	Slc4a7	mmu-let-7a-5p	158	1	0	3	1	Hmga2	1	1	1	1	0	0	0.00433873	0.0391079	1	0
14	14745968	14794057	+	circSlc4a7	Slc4a7	mmu-let-7a-5p	158	1	0	3	1	Hmgcl	0	1	1	1	0	0	0.000339657	0.00766639	1	0
14	14745968	14794057	+	circSlc4a7	Slc4a7	mmu-let-7a-5p	158	1	0	3	1	Hmgcr	0	0	1	1	0	0	0.00153272	0.0194201	1	0
14	14745968	14794057	+	circSlc4a7	Slc4a7	mmu-let-7a-5p	158	1	0	3	1	Hook1	0	1	1	1	0	0	0.000324433	0.00750469	1	0
14	14745968	14794057	+	circSlc4a7	Slc4a7	mmu-let-7a-5p	158	1	0	3	1	Hoxa1	0	1	1	1	0	0	0.000543681	0.0100165	1	1
14	14745968	14794057	+	circSlc4a7	Slc4a7	mmu-let-7a-5p	158	1	0	3	1	Hoxb1	0	1	0	0	1	0	1.65164e-05	0.00129108	0.228521	0
14	14745968	14794057	+	circSlc4a7	Slc4a7	mmu-let-7a-5p	158	1	0	3	1	Hoxc11	0	0	1	1	0	0	1.33355e-06	0.000297597	0.018451	0
14	14745968	14794057	+	circSlc4a7	Slc4a7	mmu-let-7a-5p	158	1	0	3	1	Hoxd1	0	1	0	0	1	0	0.000659618	0.0111997	1	0
14	14745968	14794057	+	circSlc4a7	Slc4a7	mmu-let-7a-5p	158	1	0	3	1	Hr	0	0	1	1	0	0	0.000180235	0.00544483	1	0
14	14745968	14794057	+	circSlc4a7	Slc4a7	mmu-let-7a-5p	158	1	0	3	1	Hrh1	0	0	1	1	0	0	0.000611818	0.01079	1	0
14	14745968	14794057	+	circSlc4a7	Slc4a7	mmu-let-7a-5p	158	1	0	3	1	Hs1bp3	0	0	1	1	0	0	0.00183012	0.0217726	1	0
14	14745968	14794057	+	circSlc4a7	Slc4a7	mmu-let-7a-5p	158	1	0	3	1	Hs2st1	0	0	1	1	0	0	0.00195174	0.022885	1	0
14	14745968	14794057	+	circSlc4a7	Slc4a7	mmu-let-7a-5p	158	1	0	3	1	Hsd3b2	0	1	0	0	1	0	0.00225618	0.0251447	1	0
14	14745968	14794057	+	circSlc4a7	Slc4a7	mmu-let-7a-5p	158	1	0	3	1	Hsd3b3	0	1	0	0	1	0	0.000537796	0.0100013	1	0
14	14745968	14794057	+	circSlc4a7	Slc4a7	mmu-let-7a-5p	158	1	0	3	1	Hsh2d	0	0	1	1	0	0	0.000337705	0.00764728	1	0
14	14745968	14794057	+	circSlc4a7	Slc4a7	mmu-let-7a-5p	158	1	0	3	1	Hspa4l	0	0	1	1	0	0	0.000540916	0.0100165	1	0
14	14745968	14794057	+	circSlc4a7	Slc4a7	mmu-let-7a-5p	158	1	0	3	1	Htr5a	0	0	1	1	0	0	0.00118467	0.0164901	1	0
14	14745968	14794057	+	circSlc4a7	Slc4a7	mmu-let-7a-5p	158	1	0	3	1	Hvcn1	0	0	1	1	0	0	0.00206637	0.0238452	1	0
14	14745968	14794057	+	circSlc4a7	Slc4a7	mmu-let-7a-5p	158	1	0	3	1	Hykk	0	0	1	1	0	0	0.00551985	0.0455141	1	0
14	14745968	14794057	+	circSlc4a7	Slc4a7	mmu-let-7a-5p	158	1	0	3	1	IL6	1	0	0	1	0	0	0	0	0	0
14	14745968	14794057	+	circSlc4a7	Slc4a7	mmu-let-7a-5p	158	1	0	3	1	Iars	0	0	1	1	0	0	0.00414661	0.0377397	1	0
14	14745968	14794057	+	circSlc4a7	Slc4a7	mmu-let-7a-5p	158	1	0	3	1	Idh2	0	1	1	1	0	0	0.00136101	0.0178831	1	0
14	14745968	14794057	+	circSlc4a7	Slc4a7	mmu-let-7a-5p	158	1	0	3	1	Idua	0	1	1	1	0	0	0.000133664	0.00456636	1	0
14	14745968	14794057	+	circSlc4a7	Slc4a7	mmu-let-7a-5p	158	1	0	3	1	Ifna13	0	1	0	0	1	0	7.34044e-05	0.00308571	1	0
14	14745968	14794057	+	circSlc4a7	Slc4a7	mmu-let-7a-5p	158	1	0	3	1	Ifnlr1	0	1	0	0	1	0	2.90824e-06	0.000473393	0.0402384	0
14	14745968	14794057	+	circSlc4a7	Slc4a7	mmu-let-7a-5p	158	1	0	3	1	Igdcc3	0	1	1	1	0	0	0.000175271	0.00542984	1	0
14	14745968	14794057	+	circSlc4a7	Slc4a7	mmu-let-7a-5p	158	1	0	3	1	Igf2bp1	0	1	1	1	0	0	0.000639588	0.0110479	1	0
14	14745968	14794057	+	circSlc4a7	Slc4a7	mmu-let-7a-5p	158	1	0	3	1	Igfbp4	0	0	1	1	0	0	8.13512e-06	0.000846298	0.112558	0
14	14745968	14794057	+	circSlc4a7	Slc4a7	mmu-let-7a-5p	158	1	0	3	1	Igsf9	0	0	1	1	0	0	0.000139534	0.00467456	1	0
14	14745968	14794057	+	circSlc4a7	Slc4a7	mmu-let-7a-5p	158	1	0	3	1	Ikbkap	0	0	1	1	0	0	0.000441718	0.00892508	1	0
14	14745968	14794057	+	circSlc4a7	Slc4a7	mmu-let-7a-5p	158	1	0	3	1	Ikbke	0	0	1	1	0	0	0.00231238	0.0254933	1	0
14	14745968	14794057	+	circSlc4a7	Slc4a7	mmu-let-7a-5p	158	1	0	3	1	Ikzf2	0	1	0	0	1	0	0.000479685	0.00934778	1	0
14	14745968	14794057	+	circSlc4a7	Slc4a7	mmu-let-7a-5p	158	1	0	3	1	Il10	0	1	1	1	0	0	0.000179169	0.00543637	1	0
14	14745968	14794057	+	circSlc4a7	Slc4a7	mmu-let-7a-5p	158	1	0	3	1	Il13	1	1	1	1	0	0	0.000386339	0.00823501	1	0
14	14745968	14794057	+	circSlc4a7	Slc4a7	mmu-let-7a-5p	158	1	0	3	1	Il17rd	0	0	1	1	0	0	2.69796e-05	0.00177437	0.373289	0
14	14745968	14794057	+	circSlc4a7	Slc4a7	mmu-let-7a-5p	158	1	0	3	1	Il1r1	0	0	1	1	0	0	0.00033193	0.00760362	1	0
14	14745968	14794057	+	circSlc4a7	Slc4a7	mmu-let-7a-5p	158	1	0	3	1	Il6	0	1	0	0	1	0	0.0019201	0.0226098	1	0
14	14745968	14794057	+	circSlc4a7	Slc4a7	mmu-let-7a-5p	158	1	0	3	1	Imp3	0	0	1	1	0	0	0.000876371	0.0135329	1	0
14	14745968	14794057	+	circSlc4a7	Slc4a7	mmu-let-7a-5p	158	1	0	3	1	Impact	0	0	1	1	0	0	0.000907294	0.0138711	1	0
14	14745968	14794057	+	circSlc4a7	Slc4a7	mmu-let-7a-5p	158	1	0	3	1	Ino80d	0	0	1	1	0	0	4.43263e-06	0.000595435	0.0613298	0
14	14745968	14794057	+	circSlc4a7	Slc4a7	mmu-let-7a-5p	158	1	0	3	1	Insr	0	1	1	1	0	0	1.41512e-06	0.000310787	0.0195796	0
14	14745968	14794057	+	circSlc4a7	Slc4a7	mmu-let-7a-5p	158	1	0	3	1	Ints14	0	0	1	1	0	0	0.000825253	0.0130494	1	0
14	14745968	14794057	+	circSlc4a7	Slc4a7	mmu-let-7a-5p	158	1	0	3	1	Ints6l	0	1	1	1	0	0	0.000124409	0.00432715	1	0
14	14745968	14794057	+	circSlc4a7	Slc4a7	mmu-let-7a-5p	158	1	0	3	1	Intu	0	1	1	1	0	0	0.00132644	0.0176638	1	0
14	14745968	14794057	+	circSlc4a7	Slc4a7	mmu-let-7a-5p	158	1	0	3	1	Iqcb1	0	0	1	1	0	0	0.000785882	0.0125868	1	0
14	14745968	14794057	+	circSlc4a7	Slc4a7	mmu-let-7a-5p	158	1	0	3	1	Irf4	0	0	1	1	0	0	0.000390739	0.00826647	1	0
14	14745968	14794057	+	circSlc4a7	Slc4a7	mmu-let-7a-5p	158	1	0	3	1	Irs2	0	0	1	1	0	0	5.83595e-05	0.00274647	0.807462	0
[truncated: 20,018 more rows]

## Sheet: Enrichment analysis-human
Gene name (background protein-coding genes)	Targets of axes	SFARI (09-02-2021)	PSD	FMR1 target	ELAVL1 target	RBFOX1 target
[truncated: 20,070 more rows]

[truncated: 1 more sheets: Enrichment analysis-mouse]
